# Supplementary material for: The Origin of Additive Genetic Variance Driven by Positive Selection
Source: Mol Biol Evol. 2020 Apr 3;37(8):2300–8. doi: 10.1093/molbev/msaa085 (PMC7403624; doi:10.1093/molbev/msaa085)
Supplement: msaa085_Supplementary_Data [file msaa085_supplementary_data.zip]

Archive with 6 entries (5 files):
- msaa085-suppl_data/
- msaa085-suppl_data/MS-SI.pdf
- msaa085-suppl_data/Table S1.xlsx
- msaa085-suppl_data/Table S2.xls
- msaa085-suppl_data/Table S3.xls
- msaa085-suppl_data/Table S4.xls
