# Supplementary material for: The Origin of Additive Genetic Variance Driven by Positive Selection
Source: Mol Biol Evol. 2020 Apr 3;37(8):2300–8. doi: 10.1093/molbev/msaa085 (PMC7403624; doi:10.1093/molbev/msaa085)
Supplement: msaa085_Supplementary_Data [file msaa085_supplementary_data.zip › msaa085-suppl_data/Table S1.xlsx]

## Sheet: Table S1
strainName	position	replications	C11.1_A	C12.1_A	C13_A	C103_A	C104_A	C115_A	C126_A	C127_A	D14.1_A	D15.1_A	D16.1_A	D17.1_A	D102_A	D105_A	D117_A	D127_A	D135_A	D147_A	D148_A	D154_A	D155_A	D173_A	D176_A	D179_A	D182_A	D188_A	D191_A	D194_A	CCV11.1_A	CCV12.1_A	CCV13_A	CCV103_A	CCV104_A	CCV115_A	CCV126_A	CCV127_A	DCV14.1_A	DCV15.1_A	DCV16.1_A	DCV17.1_A	DCV102_A	DCV105_A	DCV117_A	DCV127_A	DCV135_A	DCV147_A	DCV148_A
A01_01	C-05	2	724.548	98.1043	0.00011	32.019	26.8346	1.1927	75.1489	4.05852	119.44	12100.4	153.366	0.000412	18.8347	0.588401	3.88796	19.2131	4.42174	0.265561	0.300115	43.2811	43.1828	7.22154	13.048	5.59605	2.3407	1.19245	102.454	1.49492	0.219962	0.117096	0.50045	0.135963	0.101883	0.0846908	0.33901	0.325423	0.298315	0.295407	0.230245	0.736245	0.161556	0.0887766	0.417733	0.159795	0.401754	0.394458	0.388381
A01_01	C-03	2	743.955	99.3347	9.55e-05	32.2242	27.4882	1.1707	69.7428	4.14908	117.528	11004.8	141.314	0.000401	18.909	0.586303	3.95362	19.2521	4.46193	0.265384	0.297685	45.0584	45.8496	7.13196	12.8951	5.60939	2.31298	1.16422	94.6762	1.48865	0.210184	0.112907	0.498258	0.129369	0.0958651	0.0773883	0.388144	0.309805	0.234824	0.293428	0.274391	0.61037	0.160065	0.0847855	0.408426	0.161724	0.410072	0.386108	0.393715
A01_02	D-05	2	785.749	102.372	9.96e-05	33.6847	27.8256	1.21083	63.1318	3.98474	133.635	12648.8	145.623	0.000425	20.077	0.595319	4.34185	20.4231	4.89513	0.28169	0.317942	41.6063	43.9	7.67485	13.9419	5.91949	2.35599	1.28683	96.5589	1.50746	0.21023	0.11137	0.468526	0.128116	0.0989987	0.0811937	0.374943	0.307761	0.322216	0.343474	0.270566	0.619753	0.166313	0.092927	0.415914	0.165424	0.408443	0.382385	0.377632
A01_02	D-03	2	775.633	101.263	8.62e-05	33.011	27.9717	1.17955	63.1704	3.91539	124.344	10851.6	133.436	0.000479	19.5439	0.591672	4.23553	19.9813	4.83497	0.279299	0.316348	44.3361	44.9694	7.39202	13.3899	5.76792	2.33207	1.26726	88.7822	1.50114	0.222061	0.11724	0.555296	0.136747	0.10087	0.084871	0.387241	0.265408	0.293924	0.351122	0.30672	0.655216	0.168414	0.0901484	0.414217	0.170433	0.428841	0.39034	0.408469
A01_03	E-05	2	790.931	102.81	0.000106	33.8323	27.8637	1.21235	76.2076	4.01261	120.295	11535.5	145.582	0.000389	20.1795	0.594989	4.46002	20.4507	4.86903	0.288124	0.314009	43.3165	44.169	7.19147	12.9686	5.69779	2.28156	1.10669	96.4819	1.50724	0.218826	0.11566	0.448214	0.137281	0.0967061	0.0858396	0.340295	0.299638	0.250267	0.33836	0.280731	0.595366	0.178549	0.0920344	0.40172	0.173201	0.398715	0.36498	0.371342
A01_03	E-03	2	802.043	103.24	8.99e-05	33.8628	28.2282	1.1986	72.939	3.92052	113.231	10781.7	142.795	0.000414	20.0729	0.59281	4.34949	20.3583	4.76531	0.281281	0.305126	44.1231	44.3553	7.00107	12.6225	5.55122	2.28999	1.12484	95.1205	1.49746	0.218108	0.118227	0.539501	0.147185	0.087728	0.100396	0.368725	0.256816	0.221216	0.306432	0.250571	0.600541	0.178742	0.0900004	0.417446	0.177362	0.422738	0.378831	0.396712
A01_04	F-05	2	852.625	107.021	9.34e-05	35.5184	28.69	1.23464	76.4612	4.02913	126.057	11951.6	143.137	0.000392	21.3454	0.599973	4.86574	21.7164	5.37548	0.302075	0.335294	43.0032	43.8279	7.40773	13.4184	5.80627	2.31957	1.219	95.5352	1.4956	0.214616	0.116311	0.423836	0.147412	0.0896062	0.111676	0.336389	0.294061	0.290992	0.33184	0.2492	0.609771	0.188681	0.101976	0.433491	0.183388	0.411908	0.389502	0.379243
A01_04	F-03	2	861.264	107.524	8.89e-05	35.3931	29.088	1.21526	73.3761	4.13065	126.56	11116.7	134.75	0.000432	21.3171	0.601826	4.75144	21.7143	5.32002	0.293815	0.327304	40.5076	41.6597	7.44156	13.4789	5.83637	2.32444	1.26522	89.3893	1.50676	0.205463	0.110912	0.6581	0.136654	0.088744	0.100457	0.382929	0.295051	0.274202	0.317677	0.270325	0.626186	0.17001	0.0995864	0.431103	0.172038	0.422677	0.396981	0.396701
A01_05	G-05	2	779.332	102.319	9.79e-05	34.1705	27.2198	1.25375	76.8564	4.08997	118.543	9429.6	119.863	0.00038	20.3511	0.593692	4.34526	20.5151	4.61629	0.279318	0.296897	42.0888	43.5332	7.07567	12.8063	5.66705	2.27041	1.04065	79.8445	1.49981	0.209304	0.113114	0.544162	0.135379	0.0911695	0.0941792	0.325655	0.308286	0.267192	0.401698	0.343006	0.559072	0.189362	0.0965332	0.437534	0.187108	0.436034	0.368775	0.373489
A01_05	G-03	2	801.722	103.567	8.71e-05	34.3955	27.7484	1.23777	76.1598	4.1549	115.251	10630.2	139.564	0.000424	20.4206	0.592172	4.23551	20.7013	4.68061	0.267301	0.295063	40.9105	41.8961	7.08746	12.8182	5.56357	2.3167	1.20415	92.9481	1.50098	0.217493	0.117171	0.511819	0.139262	0.0957358	0.0938937	0.346755	0.308254	0.257311	0.330153	0.276203	0.65742	0.183391	0.0938358	0.465292	0.181282	0.453175	0.408543	0.408582
A01_06	H-05	2	725.712	98.0924	9.79e-05	32.1668	26.761	1.20042	73.8121	4.29624	124.501	8739.31	105.918	0.000352	18.9661	0.589014	3.88138	19.0983	4.17558	0.263514	0.283497	41.6397	43.4207	7.33258	13.3194	5.74303	2.32507	1.06736	70.6082	1.49918	0.231359	0.121947	0.413946	0.13945	0.110708	0.0852082	0.342791	0.372556	0.274343	0.439477	0.376645	0.449733	0.168786	0.0900877	0.436558	0.167466	0.425145	0.410408	0.40137
A01_06	H-03	2	794.618	102.794	8.53e-05	33.4738	28.2699	1.18119	77.4048	4.21446	115.228	8465.42	111.014	0.00038	19.6608	0.58735	4.06063	19.9123	4.46121	0.265232	0.289745	43.6566	44.9768	7.03881	12.6856	5.59211	2.27877	1.10152	74.3405	1.4924	0.210264	0.114785	0.492685	0.138728	0.090748	0.0907864	0.332008	0.318729	0.271836	0.407966	0.349184	0.430429	0.162602	0.0884511	0.427863	0.163814	0.436181	0.403883	0.417079
A01_07	C-06	2	736.248	98.9069	9.48e-05	32.2559	27.1525	1.18538	69.7183	3.9881	129.115	10526.5	123.089	0.000377	19.2223	0.594452	4.06848	19.5952	4.59299	0.270598	0.304165	40.8035	41.2023	7.42591	13.4593	5.95298	2.26368	1.16105	82.5308	1.49099	0.209419	0.108702	0.487534	0.125867	0.0920973	0.0709424	0.36707	0.312632	0.248455	0.350593	0.313168	0.511514	0.163678	0.0874891	0.394467	0.166386	0.408286	0.3588	0.377722
A01_07	C-06	2	752.131	99.8473	8.6e-05	32.5394	27.5074	1.18078	74.2031	4.02115	132.11	10991.9	125.432	0.000464	19.3292	0.593063	4.1078	19.7542	4.69373	0.271797	0.308778	41.6431	42.333	7.64866	13.859	6.01099	2.31195	1.25352	84.4519	1.48563	0.220087	0.116645	0.448748	0.136855	0.097478	0.0801213	0.360817	0.273052	0.256138	0.311757	0.282005	0.620069	0.176685	0.0908401	0.427953	0.17628	0.426965	0.387618	0.395848
A01_08	D-06	2	757.347	100.565	9.8e-05	33.0738	27.2736	1.21035	70.8521	4.17411	126.185	11625.3	138.453	0.000316	19.9642	0.603004	4.41158	20.2783	4.85961	0.286543	0.313639	39.0517	40.4137	7.22685	13.126	5.91726	2.2346	1.0214	93.1051	1.48687	0.20021	0.108594	0.466389	0.133053	0.0854214	0.0903508	0.369579	0.362954	0.22309	0.309676	0.278205	0.391462	0.176877	0.0961913	0.409921	0.176571	0.396626	0.355232	0.34516
A01_08	D-06	2	800.505	103.387	8.73e-05	34.0853	28.0117	1.21264	72.1894	4.08204	134.697	9650.75	109.062	0.000372	20.5631	0.60117	4.54711	20.9985	5.17481	0.285905	0.326253	39.3731	40.551	7.56572	13.7809	6.09	2.27227	1.20096	72.7481	1.50248	0.212794	0.116325	0.474561	0.143901	0.0875888	0.097892	0.380026	0.286859	0.256932	0.417324	0.359612	0.507264	0.191637	0.0963943	0.435459	0.189949	0.415155	0.379815	0.371089
A01_09	E-06	2	723.509	97.8417	9.06e-05	31.9597	26.8743	1.18911	64.6122	3.79459	131.565	11298	129.873	0.000386	18.8917	0.590096	3.82921	19.2412	4.35877	0.257448	0.29212	40.7983	42.4983	7.50609	13.6019	6.00964	2.26635	1.12608	86.8238	1.49435	0.222328	0.116389	0.439444	0.130465	0.106282	0.0785897	0.373954	0.289657	0.251718	0.353089	0.305013	0.544223	0.165092	0.086635	0.422414	0.168541	0.41891	0.381393	0.376001
A01_09	E-06	2	752.624	99.8066	8.39e-05	32.7681	27.2877	1.20009	70.1581	3.89068	133.77	11440.7	130.946	0.00046	19.0916	0.581975	3.76983	19.5285	4.41047	0.250888	0.293103	43.5556	44.867	7.63735	13.8888	6.06336	2.29554	1.19934	86.7623	1.5085	0.222584	0.117547	0.432485	0.134305	0.104821	0.0837526	0.40168	0.253328	0.276249	0.33794	0.278779	0.624136	0.164955	0.0845283	0.433692	0.167624	0.421487	0.401463	0.393085
A01_10	F-06	2	797.358	102.795	8.38e-05	33.3897	28.5076	1.16898	67.151	3.96011	144.652	11447.9	121.075	0.000321	19.7008	0.588972	4.04986	20.1251	4.67143	0.258226	0.298358	41.9072	42.8138	7.7625	14.1482	6.31102	2.24524	1.16917	80.6761	1.50165	0.219723	0.11555	0.391096	0.133925	0.098691	0.0769527	0.34604	0.274587	0.286712	0.40238	0.340901	0.424782	0.173245	0.0888216	0.446708	0.17434	0.431236	0.39927	0.392001
A01_10	F-06	2	843.059	105.773	8.11e-05	34.4455	29.1483	1.17823	71.5709	4.05299	141.976	11462.9	122.503	0.00035	20.3703	0.589913	4.26482	20.8735	4.96333	0.263958	0.307249	42.551	43.2223	7.75315	14.1216	6.28674	2.25189	1.2193	81.634	1.50441	0.234798	0.124045	0.44433	0.148575	0.102237	0.0889017	0.316832	0.263837	0.278725	0.396948	0.311371	0.515289	0.19344	0.0942417	0.477659	0.193554	0.452153	0.421312	0.40291
A01_11	G-06	2	798.335	103.066	9.44e-05	33.5562	28.3069	1.18308	73.4612	4.03638	139.82	13376.2	145.342	0.000328	20.0225	0.595812	4.52271	20.4198	5.07511	0.294216	0.327708	44.928	45.2306	7.64847	13.9274	6.21493	2.25103	1.14784	96.1659	1.50958	0.215812	0.114377	0.436213	0.135812	0.0943156	0.0782622	0.353149	0.293884	0.255899	0.313372	0.244606	0.559595	0.175431	0.0930542	0.407936	0.174119	0.406324	0.368658	0.3703
A01_11	G-06	2	834.167	105.174	7.89e-05	34.2561	29.0309	1.17715	80.997	4.02498	145.355	13349.8	142.346	0.000371	20.5083	0.597623	4.49774	20.9447	5.1605	0.282535	0.324582	42.8193	44.0194	7.87401	14.3554	6.35444	2.26822	1.22908	93.6013	1.51878	0.21377	0.113012	0.428754	0.13278	0.0916565	0.0744199	0.35259	0.253658	0.268031	0.296313	0.266096	0.514515	0.177712	0.0948812	0.429921	0.176069	0.409217	0.383546	0.371417
A01_12	H-06	2	799.728	102.831	7.99e-05	32.6954	29.1858	1.11932	70.3899	4.0481	135.899	10568.4	115.482	0.000404	19.4745	0.59518	4.36627	19.7532	4.8053	0.284384	0.310443	44.8734	45.0822	7.65874	13.8752	6.07662	2.28813	1.13253	78.4653	1.47359	0.196408	0.102667	0.407777	0.113941	0.0937111	0.0570125	0.381543	0.284726	0.2816	0.36825	0.293557	0.7051	0.151834	0.0922105	0.417607	0.15306	0.408765	0.394532	0.384009
A01_12	H-06	2	819.138	103.976	7.52e-05	33.064	29.5556	1.11769	75.7211	4.20518	140.638	11721.1	124.748	0.0004	19.4825	0.5889	4.34503	19.8994	4.99427	0.279182	0.320684	48.0044	49.157	7.81106	14.208	6.20321	2.29969	1.1999	84.496	1.47657	0.200856	0.105569	0.465594	0.116018	0.0957282	0.0566516	0.364789	0.303126	0.258217	0.355436	0.311618	0.608631	0.149656	0.0913792	0.418102	0.149372	0.405491	0.40319	0.393677
A01_13	C-07	2	750.46	99.863	9.33e-05	32.9947	27.0298	1.2194	64.8691	3.92777	119.826	10795.8	132.239	0.00042	19.3884	0.586252	4.03389	19.7723	4.61013	0.269928	0.310107	43.729	44.8611	7.17421	12.9511	5.72766	2.27676	1.17304	90.1872	1.46659	0.232339	0.124659	0.505512	0.14362	0.109278	0.0897203	0.337098	0.333341	0.25253	0.35458	0.253943	0.563599	0.178166	0.0883297	0.444083	0.172456	0.41831	0.406523	0.386808
A01_13	C-05	2	831.863	105.087	8.01e-05	34.422	28.7702	1.19328	69.2696	4.19126	127.719	11736.8	139.224	0.00042	20.7097	0.599791	4.62422	21.2218	5.29167	0.287473	0.329276	41.3654	41.5884	7.4243	13.4705	5.88923	2.29919	1.26067	93.6012	1.48874	0.235339	0.124357	0.50482	0.143947	0.1067	0.0867656	0.366576	0.34667	0.274409	0.324078	0.285426	0.593205	0.192779	0.101692	0.457484	0.193687	0.449471	0.398754	0.399925
A01_14	D-07	2	800.985	103.663	0.000101	34.0926	28.061	1.21423	78.4672	4.34185	127.521	12658.4	152.41	0.000395	20.5218	0.601243	4.62612	20.9043	5.24655	0.295799	0.334926	42.3907	43.9022	7.44762	13.4886	5.8279	2.32411	1.28163	100.78	1.5088	0.188897	0.102677	0.545186	0.128585	0.0828226	0.0987053	0.361754	0.396478	0.298196	0.303028	0.254682	0.605019	0.17207	0.0992737	0.416943	0.171671	0.407755	0.372769	0.371642
A01_14	D-05	2	850.885	106.601	8.86e-05	34.9908	29.0495	1.20453	75.4456	4.22636	124.113	12161.3	149.302	0.000364	21.1685	0.604885	4.78424	21.4807	5.26814	0.299712	0.32658	40.7155	41.6543	7.28091	13.1374	5.81157	2.27696	1.18902	99.2465	1.50197	0.210944	0.115494	0.602942	0.148457	0.0827046	0.112702	0.392979	0.328835	0.257557	0.283079	0.243982	0.545394	0.180582	0.0967155	0.41325	0.18084	0.415664	0.38087	0.387304
A01_15	E-07	2	822.65	104.815	8.99e-05	34.5899	28.4286	1.21426	75.1475	4.08743	138.549	12654.5	139.738	0.000424	20.4515	0.589407	4.1168	20.7716	4.63273	0.256644	0.290201	39.4892	40.93	7.75979	14.121	6.07585	2.32355	1.3116	92.6524	1.50958	0.22193	0.119585	0.46788	0.147493	0.0968855	0.102308	0.31874	0.299077	0.30971	0.381806	0.312213	0.600488	0.188737	0.0887883	0.467704	0.185167	0.449692	0.415949	0.415086
A01_15	E-05	2	841.2	105.816	8.27e-05	34.6827	28.9677	1.19423	72.2412	4.13447	124.655	10560.8	129.84	0.00045	20.5806	0.591775	4.26375	20.8382	4.6987	0.263396	0.289227	40.2806	41.4442	7.38784	13.3998	5.81578	2.30992	1.18284	85.8982	1.51268	0.218186	0.118838	0.506758	0.149488	0.0890069	0.101914	0.321023	0.288213	0.267073	0.316225	0.272994	0.635702	0.193627	0.0907644	0.45603	0.190166	0.451636	0.406433	0.415333
A01_16	F-07	2	748.203	99.5833	9.14e-05	32.7514	27.1123	1.20751	71.4129	3.92935	123.725	11165.3	136.623	0.000442	19.6888	0.599508	4.24213	19.9913	4.73995	0.27899	0.312645	39.1562	40.6492	7.38749	13.3651	5.70044	2.35117	1.23889	91.6952	1.48998	0.235261	0.124548	0.46762	0.145097	0.108072	0.089311	0.35721	0.300949	0.318096	0.354047	0.289774	0.721043	0.191112	0.0954583	0.429978	0.186301	0.403392	0.372155	0.364938
A01_16	F-05	2	786.49	102.278	8.64e-05	33.6657	27.783	1.21178	72.7084	4.05421	121.337	11480.1	143.933	0.000411	20.179	0.598205	4.31763	20.4974	4.82363	0.275409	0.306319	38.8618	40.193	7.23153	13.0638	5.7503	2.28063	1.17222	95.9605	1.49766	0.228332	0.12114	0.550775	0.139385	0.107418	0.0923813	0.361287	0.304285	0.265755	0.301194	0.246361	0.537307	0.178978	0.0934783	0.42592	0.178583	0.417276	0.37943	0.380722
A01_17	G-07	2	836.548	105.695	8.93e-05	34.6905	28.8088	1.20346	74.626	4.14698	144.881	13018.9	137.48	0.000464	20.8708	0.600682	4.53344	21.2022	5.04677	0.282234	0.314085	39.2863	40.8135	8.01932	14.5578	6.24377	2.33383	1.27752	91.5588	1.49832	0.198867	0.105629	0.50217	0.126036	0.0910467	0.0857979	0.330269	0.320967	0.306927	0.343605	0.285088	0.769589	0.165842	0.0944922	0.418535	0.164537	0.411093	0.382935	0.383868
A01_17	G-05	2	858.566	107.156	8.67e-05	35.2802	29.09	1.21305	69.9133	4.13144	138.061	12696.2	140.57	0.000511	21.0915	0.596777	4.57547	21.4752	5.15656	0.28307	0.318845	41.3617	42.3569	7.86196	14.3111	6.12233	2.34588	1.34015	93.4475	1.50409	0.206667	0.111283	0.543006	0.132773	0.0955011	0.094152	0.401915	0.291135	0.26399	0.306642	0.268656	0.794352	0.174974	0.0922754	0.423025	0.172408	0.421615	0.377851	0.38949
A01_18	H-07	2	657.731	93.0921	0.000111	29.9985	25.9114	1.15715	73.589	4.23395	107.604	8778.63	123.907	0.000421	17.4736	0.582169	3.41	17.6309	3.70266	0.243468	0.261765	42.1384	43.8067	6.82844	12.2599	5.33352	2.31335	1.08202	81.9714	1.50942	0.235868	0.123526	0.518712	0.13989	0.105072	0.0744668	0.353798	0.406259	0.287295	0.360257	0.27978	0.814751	0.168818	0.0871145	0.453152	0.167253	0.461643	0.424362	0.435562
A01_18	H-05	2	688.48	95.2096	0.000104	30.6589	26.5508	1.15283	78.1634	4.24405	105.128	8475.71	119.617	0.000398	17.8347	0.581263	3.53473	18.0998	3.9021	0.249079	0.270942	43.873	45.1613	6.70266	12.0719	5.34846	2.26877	1.02069	81.0307	1.47642	0.245153	0.128432	0.505949	0.143878	0.114059	0.0702816	0.366921	0.33703	0.247274	0.382941	0.317858	0.580692	0.166521	0.0861022	0.441725	0.168763	0.454107	0.429172	0.431261
A01_19	C-08	2	743.47	99.0328	8.86e-05	31.6096	28.0274	1.12632	66.0842	4.00624	123.741	11469.9	136.264	0.000338	18.367	0.580707	3.58682	18.6608	4.03787	0.240358	0.269314	43.6178	44.6125	7.20706	13.0273	5.84958	2.23395	1.15365	93.1793	1.46456	0.204112	0.108046	0.472393	0.121622	0.0958357	0.0627717	0.412886	0.321234	0.245902	0.364574	0.29713	0.448558	0.151434	0.0876828	0.450004	0.153578	0.468551	0.430178	0.450455
A01_19	C-08	2	1193.27	126.556	6.68e-05	41.0209	34.9948	1.17127	78.8557	4.51627	165.151	14071.3	124.597	0.000293	24.4933	0.597534	5.47269	24.8386	5.92982	0.288432	0.312102	43.1489	43.363	8.27572	15.162	6.76495	2.2501	1.17802	86.1307	1.44647	0.216902	0.11379	0.476168	0.132043	0.0951684	0.0801472	0.329455	0.29844	0.251186	0.34885	0.291697	0.430487	0.162947	0.101636	0.438461	0.165839	0.447032	0.419408	0.427253
A01_20	D-08	2	696.95	95.6003	8.79e-05	30.4134	27.1191	1.11922	63.7588	3.98246	119.32	8986.56	109.072	0.000378	17.7822	0.584136	3.69427	18.1455	4.1972	0.257047	0.289625	45.1806	44.8696	7.0995	12.8242	5.72936	2.24226	1.13398	76.077	1.4323	0.228996	0.119178	0.448001	0.132148	0.107789	0.0631393	0.412129	0.299166	0.279713	0.457007	0.42494	0.503508	0.165761	0.0872384	0.434008	0.173392	0.459563	0.397665	0.424155
A01_20	D-08	2	852.212	106.48	8.5e-05	34.2812	29.6775	1.15344	74.1503	4.3704	135.611	12499.9	133.285	0.000365	20.5687	0.599657	4.72873	21.0008	5.348	0.296423	0.333641	43.7296	44.6311	7.59875	13.8095	6.10197	2.27442	1.22647	93.5138	1.42794	0.205332	0.107587	0.484664	0.125539	0.0939071	0.0743049	0.350522	0.298267	0.25384	0.300082	0.262028	0.555463	0.167122	0.100377	0.447141	0.167804	0.442074	0.422473	0.422299
A01_21	E-08	2	768.451	101.382	9.69e-05	33.2453	27.4987	1.20805	66.4225	3.99296	134.901	12600.3	142.655	0.000399	19.354	0.581395	3.86068	19.6685	4.36473	0.252759	0.284174	43.7856	44.0099	7.6801	13.9177	6.08181	2.29783	1.17697	94.8932	1.50254	0.184571	0.100095	0.433998	0.118418	0.0892752	0.0843728	0.399709	0.279001	0.280438	0.306644	0.248725	0.802969	0.158088	0.0897259	0.458866	0.154335	0.444936	0.43021	0.428232
A01_21	E-08	2	807.004	103.812	9.65e-05	34.0932	28.2153	1.20664	77.9233	4.29041	145.351	11078.9	115.933	0.000423	19.9159	0.583417	3.9306	20.5066	4.744	0.253607	0.305892	43.2826	43.7522	7.91747	14.4432	6.26252	2.31056	1.43066	77.5942	1.49515	0.211509	0.114248	0.522677	0.134776	0.0946435	0.0870459	0.343428	0.306325	0.318008	0.417965	0.313072	0.685335	0.166615	0.0896766	0.447037	0.166487	0.428629	0.421367	0.417353
A01_22	F-08	2	799.331	103.781	0.00011	34.2087	27.9372	1.22475	74.8126	4.22485	135.091	13605.3	152.219	0.00031	19.9945	0.584426	4.09068	20.3152	4.55462	0.268901	0.295157	45.6378	45.7033	7.51182	13.663	6.11146	2.24696	1.16972	101.241	1.50308	0.178036	0.0968362	0.563476	0.121039	0.0810454	0.0962001	0.348972	0.357198	0.239469	0.297145	0.233207	0.591017	0.150131	0.084732	0.410388	0.148403	0.424948	0.395556	0.404872
A01_22	F-08	2	847.356	106.404	9.04e-05	34.9492	28.9393	1.20711	82.1988	4.18771	138.973	13187.4	145.139	0.000385	20.6625	0.590739	4.32036	21.0441	4.8992	0.271813	0.306944	43.0136	44.2623	7.71526	14.0436	6.15865	2.28846	1.26733	96.0949	1.50935	0.202214	0.108771	0.511004	0.129635	0.0899845	0.0898705	0.340645	0.29579	0.262332	0.29864	0.247417	0.66128	0.162834	0.0940733	0.426883	0.164594	0.430521	0.397614	0.407789
A01_23	G-08	2	710.889	97.1358	0.0001	31.6844	26.7735	1.18249	61.547	3.90313	126.815	9800.26	117.16	0.000335	18.9051	0.59577	4.06232	19.1019	4.40411	0.277116	0.299872	41.374	42.7153	7.29267	13.2671	5.90204	2.25692	1.04811	78.2667	1.49781	0.184378	0.0991505	0.462742	0.111003	0.0912756	0.0754602	0.374952	0.292665	0.242163	0.407218	0.371628	0.473901	0.158219	0.0945095	0.433148	0.16125	0.444274	0.383677	0.40237
A01_23	G-08	2	770.269	100.985	8.69e-05	32.8899	27.8507	1.1791	74.2237	4.11286	126.167	10904.8	132.755	0.000344	19.7216	0.598299	4.33499	20.1201	4.86758	0.281024	0.314233	41.207	41.4902	7.27798	13.1986	5.89246	2.24557	1.10846	87.7341	1.51348	0.215215	0.113763	0.423064	0.130608	0.0976645	0.075255	0.339049	0.275396	0.247787	0.334284	0.293828	0.474216	0.176848	0.0969393	0.439595	0.179115	0.435211	0.392475	0.390956
A01_24	H-08	2	802.895	103.384	9.92e-05	33.8696	28.2388	1.19669	65.4186	4.09012	143.163	13105.3	137.769	0.000397	20.2176	0.594705	4.14477	20.5163	4.65767	0.262353	0.295498	38.3251	40.651	7.88582	14.3307	6.21863	2.30865	1.2588	92.8125	1.48536	0.229459	0.120367	0.525214	0.144039	0.103952	0.0934722	0.365327	0.301455	0.284752	0.311954	0.254467	0.712135	0.189343	0.0915675	0.449986	0.191148	0.455382	0.391472	0.404695
A01_24	H-08	2	835.631	105.424	9.04e-05	34.5411	28.8049	1.19622	77.1881	4.11427	142.848	12253.2	130.913	0.000468	20.724	0.598261	4.40901	21.1888	5.06246	0.271525	0.312436	38.268	39.3513	7.96027	14.4428	6.25058	2.31769	1.30458	87.2499	1.49948	0.238104	0.126943	0.495342	0.153639	0.101555	0.101428	0.334393	0.271947	0.275026	0.343616	0.302472	0.723841	0.198426	0.0938562	0.456065	0.195971	0.433699	0.399011	0.39205
A01_25	C-09	2	808.87	104.989	0.000109	35.8566	26.9799	1.33059	72.2414	4.133	122.969	11498	141.616	0.000419	21.5534	0.601109	4.60051	22.0561	5.28477	0.287891	0.329909	36.676	38.2198	7.31922	13.2342	5.76671	2.30208	1.23673	94.418	1.49908	0.192768	0.107169	0.500726	0.13417	0.086621	0.11057	0.341224	0.314955	0.253648	0.329706	0.270338	0.567569	0.173235	0.0963187	0.421825	0.176637	0.406026	0.377372	0.36354
A01_25	C-07	2	832.653	106.443	0.000105	36.1334	27.6316	1.30708	71.2737	4.34992	123.621	11376.6	135.543	0.000436	21.7636	0.601159	4.75799	22.1664	5.34892	0.295796	0.331442	39.4131	40.4147	7.37443	13.355	5.7546	2.33882	1.1989	92.8004	1.46396	0.196493	0.110035	0.655888	0.138416	0.0861927	0.108977	0.379248	0.345998	0.250941	0.281146	0.252806	0.862277	0.185889	0.103789	0.454969	0.181553	0.438395	0.404889	0.404425
A01_26	D-09	2	761.16	101.373	0.000118	33.9686	26.7089	1.27069	79.3683	4.25079	118.321	11848.4	151.26	0.000412	19.9889	0.588607	4.08422	20.306	4.58368	0.270352	0.303223	42.3446	43.5465	7.14131	12.9403	5.62298	2.30476	1.19761	101.029	1.4957	0.203961	0.111468	0.505732	0.135509	0.0934523	0.104891	0.319534	0.331153	0.302849	0.337245	0.267451	0.612406	0.159529	0.0887066	0.419572	0.158934	0.419768	0.399786	0.404561
A01_26	D-07	2	792.535	103.226	0.000105	34.3949	27.4873	1.25024	71.8655	4.22646	114.296	11200.7	144.66	0.000389	20.5198	0.597001	4.41693	20.7927	4.84494	0.285399	0.311867	41.0606	42.1853	6.99877	12.662	5.565	2.29108	1.12998	98.8631	1.4637	0.210596	0.115115	0.515278	0.147642	0.0846417	0.109439	0.359887	0.301236	0.243445	0.290951	0.245436	0.526217	0.173015	0.0944902	0.418313	0.174255	0.418762	0.38634	0.393011
A01_27	E-09	2	776.366	102.76	0.000118	34.9585	26.4949	1.32003	70.5109	4.00623	112.712	11079.3	150.347	0.000383	20.6886	0.591363	4.25071	20.8827	4.58445	0.277724	0.300055	41.3857	42.2006	6.9441	12.5113	5.53306	2.27219	1.06399	99.3684	1.51088	0.208309	0.113538	0.482247	0.141224	0.101233	0.118903	0.368092	0.300657	0.265331	0.314573	0.252006	0.495372	0.172553	0.0983851	0.434146	0.169395	0.443513	0.391588	0.41239
A01_27	E-07	2	807.472	104.447	0.000104	35.0806	27.505	1.27546	76.1703	4.22969	112.997	10819.9	144.192	0.000369	20.757	0.591869	4.27805	21.0756	4.70616	0.274606	0.300533	41.4125	41.5082	6.8998	12.4506	5.60812	2.23228	1.07095	96.3675	1.494	0.204453	0.110079	0.585593	0.132666	0.0941934	0.103351	0.362905	0.331627	0.211707	0.287817	0.250943	0.441076	0.161455	0.0916434	0.411455	0.16149	0.415671	0.379847	0.388815
A01_28	F-09	2	703.615	96.5128	9.94e-05	31.2448	26.7664	1.16625	72.3159	4.00932	115.604	11484.6	149.953	0.000407	18.2944	0.58418	3.58074	18.4288	3.87809	0.24533	0.264372	40.4004	43.0498	7.06774	12.7209	5.58192	2.27778	1.07499	99.7771	1.50323	0.208167	0.108597	0.404751	0.124654	0.0973672	0.0746242	0.325492	0.33434	0.28536	0.316575	0.226938	0.554621	0.163693	0.0838889	0.435916	0.159419	0.425456	0.404437	0.396635
A01_28	F-07	2	726.639	97.8812	8.95e-05	31.4317	27.4579	1.14378	74.581	4.11858	113.516	9868.65	130.398	0.000429	18.3704	0.583967	3.55304	18.6201	3.90448	0.238865	0.260574	40.4453	41.2149	7.00265	12.6192	5.573	2.27107	1.05404	87.3913	1.49253	0.217706	0.114259	0.506388	0.12868	0.0993232	0.0714035	0.360042	0.300033	0.239931	0.336373	0.284382	0.566913	0.159965	0.0830656	0.427854	0.159233	0.43624	0.402388	0.414617
A01_29	G-09	2	792.928	102.936	9.81e-05	33.6729	28.0989	1.19726	78.9305	4.14002	121.041	11443	142.303	0.000372	19.9068	0.590577	4.24491	20.0587	4.53732	0.276953	0.297161	43.7091	45.2054	7.21399	13.0651	5.68671	2.30265	1.06282	95.8829	1.48093	0.200658	0.105624	0.453693	0.128655	0.0886689	0.0899684	0.326832	0.299557	0.270667	0.315661	0.273044	0.545184	0.164097	0.0953934	0.426318	0.163501	0.427196	0.403787	0.406834
A01_29	G-07	2	828.094	105.036	9.13e-05	34.31	28.8	1.1882	77.5496	4.15292	116.483	11528.3	148.966	0.000388	20.4651	0.5961	4.53261	20.6872	4.91577	0.287981	0.311688	43.5305	44.6328	7.08046	12.8139	5.62	2.29209	1.10438	99.7999	1.49184	0.218653	0.115066	0.473268	0.138361	0.0960021	0.0914409	0.365028	0.274192	0.245481	0.291776	0.252013	0.539217	0.171964	0.0948041	0.424264	0.172017	0.426665	0.396448	0.404143
A01_30	H-09	2	708.783	96.9032	0.000109	31.7002	26.5718	1.19372	80.028	3.97203	112.86	10895.6	140.503	0.000415	18.6802	0.588325	3.79625	18.9676	4.18607	0.261602	0.288864	42.1224	42.3725	6.93805	12.5123	5.52974	2.28111	0.903957	95.5585	1.4682	0.232384	0.116453	0.499364	0.125817	0.116774	0.0731965	0.366588	0.340594	0.20433	0.328284	0.217654	0.543895	0.160539	0.086543	0.450404	0.162018	0.437918	0.434023	0.42002
A01_30	H-07	2	780.109	101.704	8.96e-05	32.8734	28.2615	1.16252	78.377	4.20961	121.604	11398.5	138.812	0.000507	19.5884	0.595776	4.23208	19.9164	4.71566	0.277107	0.306056	40.8806	42.0812	7.3558	13.2633	5.7223	2.32544	1.2049	94.7476	1.46648	0.22055	0.116647	0.517669	0.13261	0.104251	0.0765077	0.367058	0.321922	0.285233	0.357518	0.297306	0.681699	0.160385	0.0886592	0.402398	0.163145	0.411878	0.38567	0.395992
A01_31	C-10	2	725.66	97.9858	9.69e-05	31.6162	27.2882	1.15657	68.15	4.08571	128.826	11728.5	136.177	0.000326	18.5214	0.585345	3.7731	18.7977	4.16418	0.259088	0.284307	43.5967	44.6515	7.35439	13.352	5.93413	2.2557	1.02626	92.0673	1.47754	0.206842	0.10922	0.420519	0.124297	0.0931745	0.0651332	0.394133	0.328198	0.270598	0.343759	0.297559	0.518166	0.151383	0.0838597	0.408257	0.15092	0.418385	0.404618	0.410944
A01_31	C-10	2	761.624	100.293	8.94e-05	32.3098	28.0224	1.15144	77.0282	4.23756	124.717	10271.9	120.782	0.000375	18.9588	0.5869	3.94757	19.2546	4.38008	0.265564	0.292295	44.2188	44.505	7.27383	13.1645	5.86088	2.25634	1.07918	82.6949	1.46079	0.223941	0.117338	0.433346	0.13402	0.101893	0.0710279	0.352329	0.310616	0.239955	0.340832	0.291183	0.559515	0.154949	0.0894017	0.416483	0.155926	0.423466	0.41273	0.418957
A01_32	D-10	2	709.761	97.0398	0.000102	31.5064	26.7038	1.17835	77.1869	4.13526	126.728	11888.3	140.85	0.000317	19.0882	0.604587	4.50687	19.4147	4.967	0.30892	0.338526	42.0879	42.5095	7.24252	13.1476	5.94905	2.22298	1.05782	95.0321	1.48194	0.217973	0.114418	0.453232	0.131106	0.102602	0.074003	0.373759	0.363312	0.239913	0.30337	0.267693	0.458617	0.183405	0.0995184	0.414316	0.179522	0.397834	0.365463	0.351415
A01_32	D-10	2	767.871	100.843	8.77e-05	32.6061	28.0196	1.16226	79.9684	4.1257	129.301	11372.3	131.457	0.000357	19.8069	0.606375	4.68425	20.1955	5.23925	0.3089	0.342297	42.3202	42.8508	7.40586	13.4444	5.95822	2.2681	1.17207	89.2013	1.47576	0.219363	0.11528	0.476178	0.132161	0.0984742	0.0710418	0.368298	0.273955	0.246818	0.28414	0.25218	0.507216	0.178779	0.101558	0.426826	0.178281	0.412595	0.384639	0.37333
A01_33	E-10	1	895.17	110.198	0.0001	36.8536	29.0918	1.2669	85.7876	4.31941	142.185	13660.6	145.367	0.000386	22.2459	0.602062	4.84721	22.6142	5.37529	0.288395	0.320224	38.1777	39.2901	7.8144	14.2248	6.26178	2.27912	1.19943	97.4165	1.49272	0.190329	0.103057	0.50876	0.129147	0.0824352	0.105153	0.306636	0.298761	0.251597	0.280112	0.237958	0.624945	0.177456	0.0942834	0.417863	0.175287	0.408129	0.365557	0.370847
A01_34	F-10	2	755.717	100.223	9.88e-05	32.5057	27.7934	1.17004	66.3555	4.10116	139.014	13868.5	150.584	0.00032	19.3158	0.593608	4.10143	19.5451	4.54281	0.273517	0.301435	42.8873	44.2694	7.65788	13.9824	6.15465	2.28246	1.0999	101.685	1.47983	0.177985	0.0946789	0.429375	0.117914	0.0805489	0.0886706	0.392672	0.288645	0.252622	0.297164	0.259434	0.498083	0.157473	0.0926246	0.431125	0.160159	0.440824	0.410305	0.426002
A01_34	F-10	2	791.398	102.402	8.31e-05	32.9779	28.6598	1.14916	76.9195	4.09959	135.302	12528.7	139.271	0.000362	19.3804	0.587452	4.18795	19.7617	4.77021	0.275328	0.311505	47.06	47.6063	7.55341	13.7334	6.10186	2.25724	1.14526	93.9803	1.48265	0.186864	0.0987115	0.445673	0.115451	0.085361	0.0703804	0.356045	0.2822	0.25938	0.293719	0.248193	0.531187	0.144798	0.0902457	0.415736	0.146847	0.406444	0.400861	0.387132
A01_35	G-10	2	775.034	101.697	0.0001	33.3914	27.6452	1.2054	61.2639	4.06295	133.724	11585.2	129.465	0.000331	19.5174	0.583831	3.83553	19.7571	4.27554	0.253697	0.282724	42.7091	44.1585	7.52987	13.6753	5.97001	2.2979	1.08942	87.3147	1.47999	0.216204	0.117851	0.654502	0.142299	0.0934246	0.0928981	0.367995	0.315821	0.272793	0.334104	0.28315	0.58435	0.16605	0.0851754	0.420996	0.164254	0.412299	0.401247	0.39729
A01_35	G-10	2	805.96	103.442	8.49e-05	33.749	28.4421	1.18361	68.908	4.20352	132.182	9803.09	112.431	0.000347	19.6349	0.581558	3.77538	19.995	4.30494	0.243832	0.277286	42.5829	43.4074	7.47113	13.5932	6.01491	2.26361	1.12273	75.0889	1.49658	0.221969	0.119497	0.529292	0.14388	0.0930911	0.0888856	0.336883	0.310889	0.259059	0.394886	0.349717	0.449941	0.165176	0.0872732	0.466196	0.167101	0.459074	0.446643	0.44612
A01_36	H-10	2	760.655	100.231	8.58e-05	32.2728	28.0295	1.14951	62.0632	3.98459	135.083	11443.6	127.524	0.000353	18.8249	0.583094	3.62264	19.147	4.07552	0.239889	0.268139	41.2786	42.0525	7.53658	13.6791	6.07225	2.25595	1.09708	85.5736	1.49002	0.215081	0.112667	0.419033	0.128085	0.0999691	0.0707064	0.370321	0.277077	0.292623	0.353454	0.279956	0.591514	0.153009	0.0834456	0.422058	0.160079	0.424789	0.405078	0.404635
A01_36	H-10	2	812.889	103.687	8.15e-05	33.4422	28.9251	1.15376	76.1847	4.31351	136.487	11269.8	122.387	0.000403	19.7152	0.589229	4.10671	20.0286	4.57622	0.263471	0.293111	43.89	44.3274	7.73406	14.0389	6.05659	2.32153	1.2206	83.8057	1.46174	0.227379	0.11872	0.464445	0.133534	0.106268	0.0718842	0.342318	0.323009	0.296822	0.366003	0.306913	0.602701	0.16067	0.0911998	0.430591	0.162496	0.444063	0.413744	0.427473
A01_37	C-11	2	791.028	103.719	0.000114	35.3781	26.6457	1.32663	76.5773	4.17152	115.822	11502.1	146.504	0.00036	21.2552	0.598427	4.40941	21.4941	4.77482	0.275657	0.29891	36.2438	37.4507	7.03016	12.6945	5.57777	2.28291	1.09955	99.4538	1.47317	0.215104	0.119134	0.518182	0.15042	0.0932172	0.11868	0.304645	0.317925	0.264876	0.298062	0.22545	0.531126	0.192926	0.0900693	0.442462	0.19138	0.434188	0.383755	0.391137
A01_37	C-09	2	799.613	103.884	0.000102	34.9887	27.2616	1.28246	75.8253	4.312	111.516	10996.4	144.619	0.00036	21.072	0.600766	4.44852	21.348	4.82061	0.280459	0.303041	36.7258	37.0992	6.90557	12.4534	5.48993	2.28309	1.03885	99.0302	1.46016	0.221346	0.122317	0.607506	0.153882	0.0917817	0.109704	0.351784	0.329173	0.225278	0.292463	0.244292	0.428978	0.19071	0.0920233	0.444302	0.189011	0.44232	0.403216	0.407935
A01_38	D-11	2	891.222	110.568	0.000115	37.9803	28.1287	1.35048	66.6473	3.95818	142.784	13915.6	148.162	0.000469	22.6141	0.594385	4.68318	22.9656	5.2556	0.2797	0.317641	38.5692	40.6395	8.02085	14.5816	6.09725	2.39971	1.38674	99.155	1.49309	0.203768	0.113537	0.571293	0.143393	0.0949284	0.122516	0.357963	0.280766	0.318546	0.32991	0.26244	0.705758	0.182788	0.0914175	0.424067	0.177132	0.408647	0.37549	0.379593
A01_38	D-09	2	947.091	114.43	0.000113	39.8373	28.4742	1.40063	64.7995	4.12797	134.237	12765.1	144.106	0.000498	23.796	0.596231	4.96723	24.0559	5.42387	0.286452	0.313712	38.6857	40.8047	7.82325	14.1798	5.88455	2.42325	1.3383	97.3212	1.48207	0.230623	0.132902	0.643911	0.173729	0.0972225	0.149676	0.419404	0.290523	0.323897	0.313105	0.260305	0.792379	0.215365	0.0965545	0.458327	0.212976	0.450185	0.39569	0.405326
A01_39	E-11	2	799.875	103.693	9.48e-05	34.3889	27.8347	1.23513	79.7676	4.1582	125.102	12490.3	150.424	0.000405	20.4216	0.592772	4.31852	20.7408	4.82914	0.278855	0.311853	42.7453	43.2814	7.33614	13.2607	5.84693	2.2834	1.18164	99.9823	1.50188	0.175291	0.0935558	0.488716	0.110987	0.0880252	0.0817386	0.31132	0.30094	0.25897	0.337249	0.260416	0.550528	0.151834	0.0968816	0.432594	0.150464	0.395478	0.403174	0.379735
A01_39	E-09	2	811.085	104.137	9.19e-05	34.171	28.3896	1.20485	73.7442	4.25044	122.92	11440.9	141.314	0.000453	20.4475	0.598279	4.46177	20.8206	5.03217	0.286787	0.321457	41.2448	42.2477	7.30844	13.2339	5.74859	2.31396	1.18863	94.2813	1.49729	0.187087	0.100065	0.710491	0.119598	0.0886109	0.086252	0.363774	0.333562	0.259097	0.297825	0.267298	0.833365	0.157599	0.0984263	0.429009	0.159695	0.414007	0.411385	0.397563
A01_40	F-11	2	708.615	97.7225	0.000116	32.6737	25.8862	1.26193	84.6557	3.67213	104.713	9208.7	131.902	0.000378	19.2096	0.586443	4.11781	19.6187	4.66284	0.282205	0.314308	46.4611	46.4767	6.60947	11.8694	5.3503	2.22483	0.980786	89.0392	1.48267	0.180003	0.0994007	0.648387	0.117856	0.087029	0.0936831	0.332163	0.265351	0.260766	0.274292	0.216214	0.363287	0.166909	0.0889456	0.448289	0.178877	0.463208	0.406643	0.421207
A01_40	F-09	2	777.412	101.975	9.64e-05	33.6186	27.5433	1.21916	79.2592	4.2398	113.051	10674.1	139.205	0.00038	20.0473	0.596374	4.44273	20.3269	4.87028	0.291594	0.318036	43.4681	44.1215	6.92907	12.4846	5.60088	2.24266	1.04051	95.0872	1.4656	0.208109	0.11247	0.527006	0.135728	0.0924294	0.0907689	0.371078	0.330188	0.229618	0.28195	0.229222	0.413632	0.172992	0.0991268	0.428673	0.17056	0.415283	0.395983	0.384018
A01_41	G-11	2	782.281	102.16	9.58e-05	33.4696	27.8412	1.20108	75.9352	4.15805	121.472	11906.5	147.604	0.000405	19.8724	0.593171	4.32998	20.1253	4.72776	0.284945	0.309245	44.0435	44.8504	7.23295	13.0523	5.74635	2.2806	1.12915	98.8502	1.49244	0.201609	0.106163	0.439202	0.127902	0.0874381	0.0823186	0.33477	0.316469	0.274037	0.322032	0.255123	0.626829	0.160548	0.0918053	0.398182	0.159941	0.401849	0.368765	0.37495
A01_41	G-09	2	765.804	100.916	9.05e-05	32.7605	27.8829	1.1734	75.2892	4.07898	116.691	11323.7	145.286	0.00041	19.4386	0.592717	4.22871	19.7008	4.62117	0.281202	0.305149	44.0351	44.9976	7.09037	12.7718	5.67297	2.26779	1.06887	97.845	1.48588	0.198503	0.106895	0.455408	0.127541	0.0861806	0.0856889	0.375996	0.298654	0.239038	0.288173	0.229334	0.588836	0.158769	0.0935286	0.427162	0.162465	0.42285	0.407274	0.399288
A01_42	H-11	2	750.457	99.9887	9.93e-05	32.7403	27.3047	1.199	68.0442	3.94558	126.007	11461.7	138.939	0.000486	19.5801	0.597503	4.2128	19.8693	4.74016	0.278977	0.31269	39.3204	41.52	7.51171	13.5398	5.7655	2.35811	1.33243	92.6363	1.50134	0.204497	0.107226	0.574049	0.120633	0.099084	0.0737954	0.335473	0.285002	0.303519	0.354478	0.307709	0.815039	0.159431	0.0927145	0.404474	0.159411	0.39866	0.374815	0.377661
A01_42	H-09	2	783.227	101.94	8.53e-05	33.3515	27.9323	1.19237	71.0675	4.05114	121.984	11424.6	139.168	0.00046	19.8431	0.594051	4.26026	20.1168	4.69477	0.277131	0.304911	41.148	42.7667	7.31311	13.2401	5.75849	2.30711	1.11758	94.5919	1.47246	0.22059	0.116069	0.448923	0.129637	0.105212	0.0719159	0.346701	0.287419	0.258654	0.310581	0.248657	0.583544	0.163359	0.0904645	0.417725	0.165187	0.423238	0.388979	0.394074
A01_43	C-12	2	788.431	102.725	9.6e-05	33.9941	27.6774	1.2277	79.3287	4.07428	143.558	13922.2	147.525	0.000351	20.1516	0.591436	4.1293	20.4583	4.59441	0.264881	0.295638	39.8099	41.1768	7.82268	14.2418	6.21003	2.3007	1.14905	98.2248	1.50055	0.210777	0.108991	0.412486	0.122428	0.101603	0.0767295	0.320422	0.305667	0.256422	0.289874	0.242507	0.592536	0.163499	0.0917308	0.429809	0.165007	0.429731	0.393339	0.400933
A01_43	C-12	2	797.261	103.098	9.14e-05	33.8842	28.0353	1.21003	84.0693	4.25076	138.873	12981.7	140.305	0.000426	19.9494	0.588673	4.04976	20.3738	4.63676	0.262958	0.296832	41.9263	42.3776	7.80296	14.1793	6.13872	2.32447	1.29771	94.4334	1.48554	0.215266	0.112972	0.489855	0.127515	0.103487	0.0771311	0.318969	0.322028	0.255828	0.298977	0.247151	0.606851	0.158061	0.0898725	0.438896	0.160366	0.446154	0.408745	0.424502
A01_44	D-12	2	707.151	96.5863	9.93e-05	31.4107	26.6764	1.17323	60.0188	3.87765	130.793	11992.5	139.718	0.000349	18.5695	0.589132	3.98023	18.9495	4.52076	0.273528	0.309872	44.7835	44.4474	7.43019	13.4642	5.96984	2.26044	1.13854	93.3899	1.49426	0.243362	0.127662	0.424318	0.149536	0.103756	0.0762364	0.392899	0.266161	0.279509	0.325853	0.280752	0.449315	0.190418	0.090262	0.438239	0.194796	0.441247	0.388941	0.393545
A01_44	D-12	2	763.061	100.369	9.01e-05	32.7073	27.6447	1.17743	65.9745	3.96707	132.21	11334.6	129.652	0.000384	19.4555	0.59369	4.22338	19.9307	4.87263	0.278959	0.32164	43.0701	43.6393	7.51809	13.6527	6.01644	2.27194	1.21868	86.9481	1.49328	0.25764	0.137965	0.492344	0.16724	0.103033	0.0971028	0.348468	0.265128	0.280871	0.34851	0.293494	0.564495	0.199353	0.0910423	0.427223	0.199237	0.417157	0.381716	0.378514
A01_45	E-12	2	840.048	106.342	0.000106	35.5372	28.1555	1.26036	64.1876	3.98802	145.435	12669.5	133.214	0.000306	21.0599	0.590763	4.37501	21.4157	4.91451	0.272172	0.306794	40.5814	41.5955	7.77666	14.1865	6.32478	2.25474	1.14823	88.3242	1.51006	0.235225	0.127436	0.54993	0.156193	0.0963303	0.104978	0.364718	0.326155	0.236453	0.327958	0.286738	0.420244	0.194161	0.0884633	0.434465	0.192492	0.422202	0.383976	0.384309
A01_45	E-12	2	901.281	110.163	8.78e-05	36.8429	29.2002	1.25954	70.384	4.20148	147.661	12803.7	131.647	0.000359	22.0721	0.597505	4.70468	22.5332	5.33503	0.281153	0.317391	39.5477	40.2326	7.91209	14.4224	6.38534	2.26953	1.20055	88.0754	1.49548	0.237061	0.129781	0.528912	0.160979	0.0988786	0.11339	0.380323	0.30473	0.26275	0.317071	0.260592	0.539949	0.205981	0.0952614	0.456734	0.20557	0.443813	0.401014	0.396865
A01_46	F-12	2	680.794	94.5356	8.62e-05	30.1889	26.794	1.12576	67.0822	4.03551	133.963	12718.2	143.282	0.000311	17.687	0.58518	3.62346	18.1509	4.25913	0.254077	0.296563	43.0042	43.6691	7.47143	13.5872	6.07069	2.24098	1.15308	95.7355	1.49461	0.189684	0.100528	0.37319	0.110536	0.0912876	0.0567413	0.407296	0.324959	0.26809	0.329874	0.26879	0.438453	0.143745	0.0874933	0.403191	0.148526	0.385154	0.382018	0.365409
A01_46	F-12	2	829.059	104.621	7.28e-05	33.4528	29.5504	1.12967	73.4225	4.12241	155.972	13498.9	135.327	0.000419	19.8984	0.593706	4.27872	20.4758	5.11106	0.269334	0.322024	41.9972	42.928	8.24145	15.0093	6.55047	2.29572	1.40832	88.4242	1.53074	0.212179	0.112232	0.457531	0.127193	0.0950339	0.0641063	0.373748	0.300095	0.290728	0.325062	0.286574	0.645803	0.17259	0.0944434	0.45101	0.173475	0.42171	0.406742	0.388058
A01_47	G-12	2	782.013	101.697	8.81e-05	32.5706	28.6736	1.13517	70.5145	4.18345	148.293	12931.4	133.264	0.000338	19.1594	0.587287	3.96538	19.4659	4.51722	0.259225	0.294769	42.6274	44.3269	7.88817	14.3364	6.40177	2.24012	1.14436	88.1878	1.5099	0.200719	0.105358	0.433467	0.118575	0.095533	0.0648798	0.352989	0.332886	0.276492	0.332726	0.272168	0.522383	0.155447	0.0852316	0.42341	0.156514	0.403789	0.400892	0.379582
A01_47	G-12	2	822.26	104.289	8.25e-05	33.4817	29.2793	1.14221	75.3177	4.12565	144.031	13313.9	141.454	0.000404	19.6866	0.587296	4.11095	20.1138	4.71528	0.262182	0.298334	44.1645	44.5264	7.86619	14.3278	6.30612	2.28028	1.19607	93.5022	1.51142	0.210023	0.110395	0.412108	0.124491	0.097106	0.0693827	0.329648	0.273806	0.269669	0.307504	0.248739	0.609275	0.168864	0.0899355	0.443948	0.170511	0.437343	0.409813	0.407519
A01_48	H-12	2	802.729	103.362	9.07e-05	33.9791	28.1657	1.20502	65.6531	3.93878	143.586	13735.8	144.848	0.000424	19.79	0.581172	3.86304	20.1436	4.38072	0.245956	0.278492	41.8653	42.1667	7.85817	14.2903	6.29436	2.27626	1.15914	96.1997	1.50567	0.219763	0.119082	0.464354	0.143503	0.0966657	0.0963631	0.347589	0.266106	0.266185	0.307806	0.215938	0.711737	0.175939	0.0841435	0.439398	0.176173	0.431425	0.400716	0.405713
A01_48	H-12	2	816.258	103.962	8.36e-05	33.8346	28.678	1.17787	68.6902	4.10458	149.494	13887.1	143.089	0.000551	19.8207	0.585251	3.8575	20.334	4.60144	0.24556	0.292789	40.839	42.0419	8.23168	14.9428	6.33072	2.35941	1.42593	94.6368	1.51275	0.238492	0.126167	0.547223	0.147466	0.105187	0.0860304	0.363772	0.307326	0.332576	0.340976	0.255301	0.795457	0.171809	0.0857181	0.435695	0.175194	0.429147	0.40556	0.403853
A01_49	C-13	2	716.741	97.4795	0.000102	31.7513	26.7945	1.18394	75.4293	4.1309	123.987	11513.3	139.723	0.000418	18.6532	0.586378	3.74505	19.0116	4.29657	0.25453	0.291858	41.4922	43.5047	7.36131	13.3524	5.74633	2.32851	1.28593	93.8233	1.48964	0.216136	0.114378	0.481236	0.131632	0.0985298	0.0792992	0.373152	0.30854	0.274685	0.35569	0.303901	0.596043	0.167253	0.088861	0.452856	0.16475	0.449551	0.424961	0.421776
A01_49	C-11	2	761.556	100.361	9.35e-05	32.3985	27.9082	1.15972	72.2138	4.4251	120.337	11760.2	143.366	0.000479	19.0899	0.588618	3.88313	19.4698	4.40898	0.257389	0.289458	41.6712	42.214	7.34773	13.2664	5.59122	2.38508	1.25522	98.843	1.4506	0.233765	0.124114	0.569532	0.145145	0.102926	0.0832757	0.4125	0.384059	0.300463	0.317792	0.260601	0.758088	0.180456	0.0928052	0.467412	0.183869	0.470676	0.432066	0.443503
A01_50	D-13	2	722.138	98.0399	0.000104	32.253	26.5951	1.21277	74.8587	4.14043	127.786	12317	145.125	0.000429	19.0073	0.587736	3.77148	19.3617	4.36002	0.251541	0.292218	40.0455	42.3958	7.44387	13.4909	5.84304	2.32287	1.28124	96.653	1.49963	0.217747	0.115328	0.45387	0.128491	0.10196	0.0726421	0.34535	0.335533	0.264532	0.321873	0.234188	0.584338	0.172407	0.0879562	0.454647	0.170783	0.436875	0.400799	0.396435
A01_50	D-11	2	742.186	99.3351	9.84e-05	32.4869	27.1362	1.19637	75.899	4.24442	122.037	11133.4	133.359	0.000461	19.2308	0.59167	3.95122	19.6792	4.59455	0.264046	0.303268	39.9522	41.1784	7.29801	13.1875	5.76011	2.30955	1.26919	92.3422	1.44595	0.22154	0.118905	0.580098	0.137627	0.0989722	0.0791125	0.371563	0.347914	0.248861	0.326254	0.273229	0.704567	0.175531	0.0907653	0.45685	0.175323	0.445741	0.423031	0.419615
A01_51	E-13	2	738.853	99.064	0.000107	32.0347	27.4369	1.16646	77.6714	4.06572	120.764	11816.4	145.657	0.000395	18.8455	0.58765	4.04223	19.1444	4.50857	0.274357	0.303174	46.7896	46.9011	7.20405	13.0019	5.68525	2.30046	1.17891	98.0476	1.49018	0.212295	0.114044	0.516706	0.132548	0.0971307	0.0778316	0.341901	0.308226	0.290898	0.371364	0.291513	0.593688	0.16995	0.0931052	0.428079	0.171186	0.420794	0.39685	0.389444
A01_51	E-11	2	713.708	97.1074	0.000104	31.2088	27.1298	1.14846	72.607	4.26658	112.618	10302.1	134.446	0.000428	18.3692	0.588567	3.92277	18.7035	4.43295	0.272135	0.303004	45.8272	45.286	6.97807	12.5613	5.51199	2.28554	1.20619	92.1091	1.46015	0.221146	0.119121	0.562513	0.137628	0.0998974	0.077737	0.364315	0.353981	0.261211	0.321557	0.262875	0.581397	0.166163	0.0927002	0.438383	0.166073	0.432533	0.419534	0.41566
A01_52	F-13	2	899.235	109.708	8.63e-05	35.7181	30.1165	1.18582	76.6365	4.2008	136.45	12714.9	140.777	0.000394	21.6308	0.604369	5.1791	21.9856	5.7088	0.314001	0.345818	44.928	45.3549	7.70264	14.0192	6.01294	2.34337	1.22678	94.7479	1.48726	0.200025	0.104787	0.458112	0.124648	0.0860328	0.07973	0.383917	0.314579	0.271751	0.339512	0.293567	0.710108	0.177532	0.105488	0.437198	0.175552	0.419614	0.399407	0.393702
A01_52	F-11	2	867.503	107.634	8.6e-05	34.8906	29.7274	1.17252	77.6816	4.24329	122.469	11722.5	140.644	0.000433	21.1486	0.606036	5.08143	21.4632	5.57743	0.315554	0.345004	43.5216	44.5685	7.35007	13.2941	5.71366	2.34528	1.25469	96.6274	1.4565	0.19519	0.104637	0.587168	0.128629	0.0853511	0.0871203	0.383761	0.313097	0.25165	0.310533	0.263032	0.66557	0.170598	0.101955	0.417723	0.170854	0.429484	0.391119	0.408105
A01_53	G-13	2	800.496	103.384	9.2e-05	34.0497	28.0001	1.21352	74.0632	3.9785	123.777	11042.3	135.191	0.000381	20.2894	0.594448	4.19922	20.5288	4.57731	0.267461	0.292401	38.7987	40.6113	7.29732	13.172	5.81928	2.27549	1.10813	90.0666	1.50018	0.223603	0.119114	0.437014	0.145681	0.096919	0.0979643	0.364327	0.312046	0.239949	0.314142	0.281183	0.54831	0.179626	0.0909043	0.432747	0.179573	0.439104	0.393808	0.408908
A01_53	G-11	2	895.604	109.259	8.71e-05	35.5792	30.0417	1.18195	74.4667	4.27647	133.457	12226.7	136.625	0.000441	21.2065	0.596034	4.55107	21.6498	5.19341	0.277973	0.314388	41.2913	42.3128	7.67461	14.0099	5.90632	2.38437	1.40954	93.1551	1.4683	0.232887	0.124597	0.563569	0.145575	0.101987	0.0852397	0.376526	0.347799	0.301326	0.333526	0.27839	0.630119	0.176357	0.0915142	0.425615	0.177719	0.41816	0.407669	0.40158
A01_54	H-13	2	1069.79	119.911	6.44e-05	39.1977	32.8447	1.19382	81.731	4.19289	196.056	17556.7	137.711	0.000702	23.3742	0.595471	5.10056	23.812	5.83957	0.282274	0.325849	43.1802	44.6399	9.7106	17.7393	7.10154	2.50395	1.82115	91.1173	1.51413	0.177097	0.0945691	0.509693	0.108336	0.0864505	0.0800441	0.311052	0.265586	0.308461	0.36057	0.280249	1.00464	0.14943	0.0937917	0.410372	0.149778	0.395132	0.387334	0.377895
A01_54	H-11	2	791.988	102.614	9.52e-05	33.3142	28.3103	1.17619	70.575	4.17264	116.738	11312.4	142.685	0.000406	19.8741	0.595997	4.3257	20.173	4.73694	0.280375	0.304525	41.3358	41.8454	7.11515	12.8379	5.62045	2.29137	1.07402	97.5639	1.46232	0.210205	0.109828	0.454795	0.122526	0.0997799	0.0705989	0.339601	0.285813	0.2486	0.302561	0.238385	0.540335	0.163047	0.0930839	0.414375	0.163943	0.418954	0.383969	0.38801
A01_55	C-14	1	784.758	102.134	9.57e-05	33.3123	28.0132	1.18883	78.7819	4.27977	136.231	13353.3	143.706	0.000428	19.9122	0.596259	4.44686	20.4683	5.24513	0.288073	0.339261	43.5046	44.2267	7.67027	13.9292	6.11719	2.28312	1.31146	99.4738	1.44601	0.220693	0.115578	0.507324	0.124835	0.109773	0.0741953	0.378087	0.315933	0.27119	0.296321	0.232676	0.640744	0.169195	0.0939747	0.421497	0.169876	0.409857	0.378896	0.37128
A01_56	D-14	2	785.313	102.513	9.61e-05	33.4439	28.068	1.1921	75.8129	4.0129	128.787	11784.8	137.961	0.000318	20.4976	0.61233	4.94324	20.7724	5.33761	0.317575	0.343698	38.7191	39.7449	7.32133	13.2688	5.97723	2.22814	1.06019	92.1045	1.49726	0.171358	0.091466	0.446185	0.108475	0.081223	0.0743419	0.325395	0.2912	0.215814	0.338468	0.299604	0.443758	0.15507	0.0957844	0.377142	0.157115	0.388257	0.349392	0.35874
A01_56	D-14	2	825.072	105.112	9.7e-05	34.3707	28.7068	1.19713	80.5703	4.2431	131.837	11915.3	133.424	0.00034	20.7656	0.603022	4.80027	21.1744	5.34725	0.303627	0.337057	42.2743	42.6553	7.43244	13.5092	6.04297	2.24564	1.15088	91.6186	1.45827	0.190353	0.101536	0.518903	0.121863	0.0855798	0.0841204	0.332807	0.300213	0.229245	0.28541	0.267684	0.470599	0.169707	0.0982049	0.425157	0.17123	0.422994	0.389777	0.392973
A01_57	E-14	1	1245.81	130.452	8.45e-05	43.7155	34.4	1.27158	82.7303	4.45194	169.714	15581.2	137.282	0.000312	26.0302	0.595281	5.36998	26.3252	5.79404	0.274122	0.295134	39.3063	40.5496	8.41081	15.4141	6.84676	2.25915	1.21149	92.5581	1.48339	0.207128	0.108317	0.421499	0.126504	0.0971787	0.0933029	0.274952	0.303696	0.23576	0.315849	0.268077	0.496786	0.151834	0.0936621	0.423717	0.157467	0.434262	0.405481	0.416065
A01_58	F-14	1	821.662	104.628	9.87e-05	34.1817	28.6405	1.19199	77.7465	4.33886	143.422	13395.7	141.171	0.00039	20.1623	0.589347	4.27047	20.7428	5.05301	0.27352	0.321253	43.8	44.3843	7.82565	14.2544	6.25932	2.28903	1.32556	94.8776	1.48764	0.223165	0.119279	0.543103	0.140514	0.0954979	0.0841584	0.339477	0.318451	0.283163	0.311099	0.257281	0.634868	0.173342	0.0945364	0.447077	0.175174	0.425646	0.42038	0.404236
A01_59	G-14	2	755.116	100.486	0.000106	33.2989	26.9824	1.23505	78.2673	4.09434	132.085	12493.7	144.066	0.00033	19.6019	0.587558	4.11126	19.949	4.68237	0.275059	0.312075	44.0099	46.2229	7.45308	13.5325	6.03626	2.2652	1.1813	95.3143	1.50864	0.212282	0.111167	0.532622	0.131123	0.10027	0.0908725	0.325743	0.323221	0.266364	0.32521	0.273898	0.506571	0.173056	0.0896708	0.437598	0.175813	0.419139	0.405597	0.391291
A01_59	G-14	2	779.045	101.948	9.54e-05	33.539	27.6792	1.21099	77.9022	4.12463	126.866	12040.4	142.947	0.000367	19.7995	0.590069	4.11085	20.1339	4.62195	0.269565	0.300954	42.8472	43.929	7.36427	13.4054	5.86252	2.29529	1.18886	95.8224	1.49036	0.219342	0.117988	0.53118	0.139555	0.098323	0.0875237	0.334942	0.268495	0.259657	0.31748	0.264501	0.579722	0.173588	0.0933939	0.440676	0.1731	0.439028	0.409101	0.408959
A01_60	H-14	2	733.653	98.4861	9.04e-05	32.0527	27.2298	1.17584	70.8466	3.8254	135.021	11674.7	130.743	0.000424	18.5753	0.57878	3.44076	18.9344	3.94766	0.231934	0.265896	41.805	42.4629	7.62745	13.881	6.09385	2.28646	1.20722	87.1518	1.49663	0.209942	0.109886	0.411889	0.127303	0.094966	0.0767864	0.324171	0.289533	0.259058	0.380388	0.316114	0.592255	0.157433	0.0829184	0.444018	0.157249	0.437637	0.414514	0.42032
A01_60	H-14	2	778.471	101.526	9.03e-05	33.0031	28.0746	1.1749	78.6102	4.05412	134.936	12446.3	137.096	0.000488	19.2411	0.582406	3.65839	19.6529	4.2628	0.237827	0.276457	40.8003	41.6294	7.73699	14.0225	6.06838	2.31836	1.2328	93.2223	1.46893	0.217561	0.115183	0.533011	0.130944	0.100305	0.0800352	0.328641	0.283864	0.283372	0.320088	0.251104	0.707751	0.161136	0.0856564	0.456006	0.159157	0.435237	0.43486	0.423149
A01_61	C-15	2	758.263	100.51	0.000105	32.6775	27.6721	1.18053	75.7626	4.15468	123.41	12240.3	148.887	0.00041	18.9222	0.578637	3.61206	19.2914	4.18494	0.23867	0.275504	43.9676	44.9966	7.28015	13.1635	5.78188	2.27819	1.29335	100.492	1.48151	0.198247	0.103915	0.453345	0.120035	0.0907205	0.0746248	0.382381	0.351658	0.295734	0.339291	0.269524	0.553516	0.154668	0.0858565	0.440001	0.152656	0.446792	0.413814	0.426501
A01_61	C-13	2	786.953	102.213	0.000101	33.0915	28.3016	1.17041	74.2958	4.22548	117.493	11006	138.597	0.000435	19.3734	0.585228	3.96816	19.6443	4.35109	0.26194	0.283454	44.4178	45.013	7.179	12.9554	5.64816	2.31219	1.19399	94.4008	1.46926	0.223153	0.11939	0.663437	0.139217	0.104254	0.0877744	0.391389	0.322093	0.276891	0.351868	0.289557	0.659508	0.170323	0.0933644	0.463825	0.167965	0.459779	0.449734	0.446716
A01_62	D-15	2	702.351	96.3968	0.000101	31.182	26.7184	1.16418	72.4292	4.15819	120.744	11754.8	145.821	0.000407	18.7728	0.600945	4.25304	19.2261	4.91443	0.289821	0.334348	40.7819	42.5322	7.24232	13.1073	5.63348	2.33129	1.37875	98.376	1.48253	0.218365	0.11615	0.45494	0.135534	0.095778	0.0764595	0.3523	0.334543	0.316315	0.321389	0.241866	0.65378	0.180773	0.0974693	0.430442	0.180019	0.421362	0.382276	0.379105
A01_62	D-13	2	728.964	98.1819	9.41e-05	31.6393	27.3856	1.15475	72.602	4.17982	114.986	11059.4	140.895	0.000407	19.045	0.600473	4.27906	19.4363	4.85737	0.287055	0.325874	41.6119	42.7621	7.07353	12.7761	5.53173	2.32393	1.20742	96.6888	1.45678	0.212695	0.11367	0.49496	0.130413	0.0959905	0.0764161	0.385789	0.315721	0.248716	0.300076	0.249613	0.556279	0.177715	0.10011	0.444983	0.176941	0.433984	0.397961	0.395565
A01_63	E-15	2	788.642	103.315	0.000106	34.684	27.185	1.28011	78.8729	4.09375	111.929	10558.3	139.844	0.000383	20.4389	0.588455	4.22436	20.6756	4.67624	0.2745	0.30275	42.1898	44.0628	6.90053	12.4356	5.54586	2.26026	1.12261	94.4973	1.47755	0.186111	0.0980047	0.485498	0.119036	0.0898916	0.0997399	0.358375	0.33349	0.224438	0.296637	0.237893	0.492131	0.153026	0.0881616	0.429156	0.153401	0.4225	0.409004	0.407071
A01_63	E-13	2	823.013	105.424	9.83e-05	35.1354	27.975	1.2571	79.1148	4.26913	109.117	10099.7	136.242	0.00038	21.0542	0.598968	4.52188	21.2607	4.87374	0.284765	0.307405	39.8676	41.4644	6.79504	12.2662	5.47602	2.25662	1.02876	92.6004	1.47063	0.194715	0.105705	0.552265	0.131205	0.0901726	0.110787	0.382859	0.310092	0.196542	0.329449	0.298079	0.4667	0.160724	0.0949206	0.416266	0.161669	0.42771	0.388875	0.411889
A01_64	F-15	2	703.81	96.7574	0.000115	31.5087	26.5993	1.18342	86.22	4.22	107.66	11395.9	157.12	0.000355	18.4213	0.583713	3.79971	18.7382	4.2438	0.263495	0.294813	46.8202	44.7894	6.73933	12.1188	5.49169	2.22122	1.03008	106.285	1.47745	0.193286	0.101891	0.468933	0.119266	0.0877068	0.0706727	0.362039	0.469823	0.190569	0.274695	0.237847	0.421529	0.153687	0.0856298	0.432379	0.150386	0.431524	0.416975	0.432273
A01_64	F-13	2	725.769	98.008	9.96e-05	31.7034	27.1882	1.16413	82.2555	4.08079	112.844	10962.8	144.151	0.000434	18.7838	0.591394	3.93198	19.0682	4.37259	0.264354	0.293452	40.7998	42.5386	6.98477	12.5736	5.565	2.26554	1.14471	98.0368	1.47123	0.211354	0.110972	0.475361	0.127419	0.0952515	0.0712577	0.344189	0.29299	0.245187	0.298619	0.250189	0.51035	0.169011	0.0914803	0.436813	0.170288	0.43138	0.402825	0.40636
A01_65	G-15	2	851.377	107.645	0.000101	36.4957	27.9448	1.30645	77.2939	4.05442	123.003	11250.3	138.792	0.000417	21.4893	0.588319	4.35858	21.7425	4.74671	0.270184	0.295124	42.9837	43.7908	7.32416	13.3123	5.70917	2.3354	1.25384	92.9094	1.49543	0.192197	0.104995	0.519829	0.133987	0.0915809	0.119315	0.30613	0.280277	0.295846	0.325866	0.283807	0.625944	0.168497	0.094146	0.438655	0.166149	0.433758	0.392489	0.401243
A01_65	G-13	2	832.58	106.035	9.22e-05	35.4677	28.0031	1.26416	72.5673	4.17347	119.227	11233.9	141.433	0.000395	20.8143	0.586542	4.12736	21.1018	4.59246	0.260588	0.29076	42.171	43.6131	7.15865	12.9508	5.71254	2.27655	1.10366	94.8238	1.4909	0.220689	0.122713	0.533407	0.157849	0.0940956	0.131283	0.352174	0.302668	0.236758	0.318193	0.25911	0.492377	0.177081	0.0870365	0.418187	0.175137	0.409276	0.391092	0.389383
A01_66	H-15	1	773.8	101.442	9.45e-05	33.0574	27.9356	1.18246	78.1614	3.97429	125.983	11700.4	139.947	0.000454	19.4389	0.587275	4.00408	19.7632	4.51713	0.263293	0.296614	43.7129	44.5612	7.48375	13.5289	5.7964	2.33632	1.3005	93.4101	1.49573	0.191188	0.100888	0.428	0.118165	0.0897283	0.0733758	0.31049	0.273114	0.274159	0.354533	0.292765	0.766668	0.150643	0.0878229	0.423727	0.154772	0.444963	0.398343	0.422661
A01_67	C-16	2	748.513	99.697	9.34e-05	32.0566	27.901	1.14784	80.1744	4.05096	141.596	14179.8	151.784	0.000322	18.9699	0.590812	3.91753	19.3514	4.44811	0.259485	0.293333	40.5557	41.601	7.71838	14.0841	6.22608	2.27427	1.17465	101.317	1.49687	0.167649	0.0899791	0.4657	0.105906	0.0759206	0.0692364	0.320332	0.292072	0.245489	0.291376	0.257854	0.556614	0.150691	0.0918041	0.436965	0.155928	0.44148	0.407671	0.408929
A01_67	C-16	2	778.565	101.502	8.67e-05	32.4491	28.6306	1.13263	81.6868	4.30361	133.105	12865.8	144.015	0.000392	19.2364	0.592159	4.11881	19.605	4.669	0.269658	0.30391	42.6503	44.3137	7.58339	13.7386	6.02866	2.28883	1.25549	98.2848	1.46753	0.187856	0.0987916	0.455776	0.111186	0.0879907	0.0645156	0.308265	0.30873	0.257968	0.287732	0.255713	0.581558	0.150226	0.0915781	0.440337	0.156919	0.445256	0.419218	0.422699
A01_69	E-16	2	719.783	97.6504	9.92e-05	31.3985	27.2137	1.15204	75.7293	4.10987	131.659	12736.4	144.818	0.000339	18.6022	0.591822	4.07248	18.9564	4.65388	0.277924	0.315545	43.9725	45.5946	7.42085	13.4838	5.99975	2.26383	1.20933	97.2782	1.48975	0.206218	0.108456	0.443747	0.12361	0.0938218	0.069756	0.33968	0.305343	0.264025	0.332744	0.271683	0.467388	0.15854	0.0910275	0.400813	0.161396	0.410864	0.370105	0.379381
A01_69	E-16	2	748.665	99.575	9.51e-05	32.1124	27.7397	1.15701	82.1004	4.14115	130.796	12694	145.091	0.000351	19.0029	0.590919	4.12684	19.394	4.68734	0.274891	0.311615	44.6322	45.2846	7.40754	13.4345	6.04265	2.2323	1.13853	97.7992	1.48287	0.207705	0.110411	0.441596	0.122117	0.0997334	0.0687228	0.341909	0.291994	0.237283	0.282852	0.22734	0.458432	0.164999	0.0947359	0.433064	0.167014	0.432341	0.390213	0.395913
A01_70	F-16	2	807.112	104.004	9.49e-05	34.2406	28.1016	1.21731	78.2142	4.27041	147.344	14724.9	151.003	0.00031	20.1402	0.586775	4.20545	20.5867	4.84447	0.270325	0.312389	44.1289	45.2244	7.84153	14.2834	6.40548	2.23362	1.23527	101.168	1.49177	0.194966	0.103521	0.405135	0.118129	0.095485	0.0804432	0.32032	0.329984	0.255151	0.30899	0.252637	0.438951	0.164272	0.0937485	0.433264	0.163331	0.417088	0.398055	0.393251
A01_70	F-16	2	833.374	105.47	9.2e-05	34.642	28.6824	1.20587	77.6902	4.18732	144.613	13785	144.418	0.00036	20.4856	0.590217	4.35314	20.9527	5.03496	0.274936	0.317932	43.7289	44.2986	7.83031	14.2535	6.3611	2.24452	1.28397	96.5446	1.49471	0.216997	0.114459	0.455949	0.129697	0.102578	0.0794597	0.339101	0.306144	0.254925	0.28291	0.238738	0.499059	0.167899	0.0889442	0.40676	0.16937	0.406148	0.371852	0.379878
A01_71	G-16	2	883.629	109.351	0.000105	36.318	29.1743	1.24504	75.4208	4.218	151.754	14682.8	147.94	0.000314	21.3664	0.587699	4.42893	21.7551	4.99836	0.27313	0.306675	44.2029	44.9491	8.0398	14.708	6.43898	2.29324	1.26964	98.3503	1.50429	0.169333	0.0915161	0.449908	0.113014	0.0799257	0.0923226	0.327878	0.291894	0.264233	0.276001	0.241659	0.467188	0.14164	0.0899748	0.408272	0.143361	0.421879	0.397154	0.408911
A01_71	G-16	2	886.185	108.974	9.61e-05	35.7708	29.6897	1.20243	76.6976	4.25397	145.602	13909.5	145.488	0.000359	21.1764	0.591767	4.57968	21.5575	5.12563	0.282218	0.315635	44.3357	44.6381	7.88846	14.3852	6.31898	2.28478	1.23236	97.3637	1.49349	0.201863	0.107233	0.445287	0.127595	0.0906445	0.0845381	0.32054	0.295884	0.266575	0.284355	0.24618	0.550156	0.156815	0.0948998	0.417806	0.15947	0.419375	0.396942	0.406727
A01_72	H-16	2	798.752	103.092	8.78e-05	33.192	28.7438	1.15288	72.1989	4.16354	150.818	14129.6	140.662	0.000364	19.7118	0.593101	4.01606	19.9796	4.50987	0.257174	0.288658	39.0496	41.5756	8.07541	14.7067	6.40445	2.30412	1.34705	94.5283	1.48984	0.190844	0.101636	0.465245	0.11821	0.0882804	0.0717637	0.335327	0.308331	0.244673	0.306878	0.254792	0.605442	0.161015	0.0912566	0.432825	0.15943	0.428141	0.395568	0.400941
A01_72	H-16	2	814.072	103.874	8.17e-05	33.4306	29.0368	1.1505	77.41	4.15243	147.138	13261	137.322	0.000416	19.9187	0.594472	4.19389	20.3734	4.91549	0.263817	0.309173	39.4015	41.614	8.01295	14.6076	6.33789	2.31384	1.36201	91.7993	1.49667	0.203458	0.108328	0.4644	0.126062	0.0927106	0.0733701	0.351058	0.286096	0.260743	0.303632	0.267318	0.624146	0.169422	0.0910312	0.442234	0.17047	0.425716	0.404088	0.395744
A01_73	C-17	2	727.132	98.3243	0.000102	31.7236	27.3675	1.1572	73.5669	3.94545	119.499	11410.3	144.582	0.000418	18.6246	0.586377	3.78816	18.87	4.20159	0.257311	0.285504	42.8102	44.0955	7.20332	13.0173	5.62002	2.31796	1.23215	96.5622	1.49695	0.182058	0.0969975	0.436268	0.118192	0.0804718	0.0783805	0.325657	0.279252	0.294875	0.32424	0.267787	0.651428	0.1485	0.0849831	0.408186	0.140659	0.409693	0.391694	0.402995
A01_73	C-15	2	746.168	99.6751	0.000104	32.0546	27.7657	1.15469	78.1325	4.27778	116.118	11079.2	138.654	0.000448	18.7372	0.58405	3.8199	19.0454	4.27467	0.256582	0.28594	44.3362	45.0597	7.17565	12.9263	5.53973	2.33873	1.25121	96.4416	1.44374	0.18577	0.097387	0.509249	0.112	0.0896888	0.072612	0.308757	0.304939	0.264349	0.315028	0.283498	0.597878	0.146633	0.0828452	0.414416	0.151324	0.442001	0.398852	0.428403
A01_74	D-17	2	776.566	101.47	0.000101	32.8432	28.0967	1.16877	83.668	4.38507	137.413	13900.4	150.487	0.000499	19.2109	0.584358	4.08089	19.6519	4.83215	0.269544	0.318883	46.7602	48.147	7.77459	14.0595	5.99489	2.34235	1.51117	101.788	1.47757	0.234208	0.122665	0.500052	0.136229	0.111614	0.0722485	0.352247	0.425017	0.378018	0.378622	0.244491	0.8439	0.169966	0.0915484	0.416454	0.169276	0.412674	0.383942	0.384925
A01_74	D-15	2	789.243	102.215	0.000101	32.9889	28.3675	1.16192	77.7069	4.33998	131.125	12321.9	136.921	0.000501	19.3983	0.588623	4.20102	19.8521	4.8558	0.279141	0.316333	46.359	46.5425	7.67969	13.884	5.90233	2.36405	1.4307	94.4419	1.451	0.246269	0.131511	0.631863	0.148655	0.115538	0.0787982	0.372904	0.340576	0.325428	0.359276	0.259094	0.719822	0.172443	0.0913299	0.408547	0.17159	0.41718	0.400211	0.40409
A01_75	E-17	2	852.245	106.975	9.77e-05	35.1248	29.0875	1.20502	74.3463	4.22078	129.9	12703.4	147.682	0.000354	20.6438	0.586908	4.12151	20.8821	4.49385	0.255355	0.277897	41.1671	41.5034	7.4575	13.5712	5.91329	2.29959	1.14913	99.189	1.49096	0.186473	0.101329	0.4498	0.132573	0.0783243	0.103037	0.328229	0.311223	0.255726	0.298935	0.260294	0.495537	0.161495	0.0864772	0.408237	0.160091	0.398181	0.385081	0.383501
A01_75	E-15	2	868.341	107.774	9.1e-05	35.3493	29.3129	1.20225	75.1388	4.28763	119.734	11416.4	137.371	0.000361	20.9779	0.593221	4.46997	21.2359	4.86633	0.274358	0.299244	42.567	43.7183	7.13755	12.937	5.70737	2.26942	1.10585	95.6487	1.43623	0.217498	0.120657	0.474795	0.156968	0.0835325	0.114576	0.32732	0.300724	0.220938	0.305398	0.258822	0.429582	0.182745	0.0956537	0.445328	0.181315	0.449668	0.420881	0.432574
A01_76	F-17	2	807.902	104.761	0.00011	35.2357	27.4128	1.28417	77.2442	4.24297	131.918	13077.1	149.907	0.000423	21.3158	0.60349	4.66465	21.6502	5.22551	0.292425	0.330179	38.473	40.4195	7.57909	13.7571	5.96623	2.31239	1.2385	100.413	1.492	0.186545	0.104511	0.538151	0.134718	0.0854909	0.120324	0.318556	0.332863	0.261297	0.287414	0.233137	0.622257	0.178696	0.0973711	0.422291	0.175289	0.396325	0.361998	0.355325
A01_76	F-15	2	798.219	103.786	9.9e-05	34.728	27.4121	1.26636	84.7634	4.31613	120.501	11645.9	143.781	0.000457	20.7243	0.595543	4.53348	21.2092	5.19953	0.290045	0.332459	41.6137	42.531	7.21013	13.0494	5.76079	2.27588	1.24241	97.6444	1.47357	0.200303	0.108494	0.535201	0.132116	0.0892629	0.101019	0.332507	0.355844	0.244889	0.314371	0.26303	0.535787	0.172912	0.0923396	0.41357	0.173309	0.39986	0.377581	0.376313
A01_77	G-17	2	728.979	98.6056	0.000107	32.674	26.5208	1.23081	70.0566	3.96898	116.033	10987.1	143.712	0.000393	19.3316	0.590419	3.96443	19.5739	4.3528	0.264982	0.290851	40.3301	41.4381	7.07698	12.7624	5.59377	2.29012	1.06702	95.6773	1.50117	0.215697	0.114671	0.476439	0.134495	0.101279	0.0915527	0.340737	0.298499	0.241012	0.299921	0.263487	0.522249	0.175934	0.091741	0.448155	0.176872	0.438392	0.397657	0.391716
A01_77	G-15	2	733.683	98.9081	0.000109	32.6493	26.7215	1.22076	69.2815	4.24045	109.816	10759.9	143.526	0.000385	19.3579	0.591912	4.08997	19.6379	4.55681	0.274924	0.306254	41.8167	43.5933	6.85995	12.3408	5.44393	2.27746	1.0269	99.1575	1.44746	0.228097	0.121568	0.593849	0.144705	0.103262	0.093953	0.369979	0.35045	0.232572	0.274622	0.248993	0.449554	0.178372	0.0895358	0.433996	0.179698	0.428641	0.401839	0.404511
A01_79	C-18	2	777.052	102.134	0.000109	33.7186	27.5261	1.22506	80.3406	4.13347	135.657	13613.8	152.183	0.000324	19.9004	0.590853	4.07822	20.325	4.66735	0.267676	0.303529	41.9886	42.4415	7.49829	13.5772	6.13489	2.22478	1.17376	101.471	1.49935	0.165338	0.0891709	0.48363	0.109603	0.075082	0.0857418	0.348938	0.287608	0.233868	0.267113	0.229812	0.512885	0.142929	0.0904655	0.405302	0.143102	0.405475	0.382484	0.390749
A01_79	C-18	2	810.797	104.503	0.000105	34.4576	28.113	1.22883	83.9111	4.16416	135.768	13151.1	143.11	0.000398	20.3608	0.590847	4.30118	20.7234	4.89875	0.276809	0.309401	43.7265	45.7832	7.64047	13.8619	6.12611	2.28004	1.30191	97.5661	1.46764	0.182259	0.0983099	0.621136	0.1207	0.0846331	0.0920302	0.339688	0.29391	0.223858	0.279747	0.246624	0.67122	0.160418	0.0943429	0.444361	0.16096	0.445762	0.413207	0.414626
A01_80	D-18	2	704.542	97.3456	0.000126	32.3954	25.904	1.2484	69.5149	4.15332	121.732	11974	147.343	0.00033	19.294	0.594751	4.0306	19.5586	4.47396	0.273455	0.303956	39.0072	41.1005	7.12774	12.8844	5.7737	2.24399	1.12196	99.6493	1.47891	0.197398	0.106496	0.456112	0.125227	0.0911127	0.0836566	0.348856	0.309991	0.245146	0.289494	0.23957	0.491014	0.163501	0.089467	0.414951	0.165699	0.426955	0.384396	0.398802
A01_80	D-18	2	763.048	101.197	0.000114	33.6094	27.0782	1.24066	77.0575	4.18637	123.094	11395.5	136.587	0.000352	19.9505	0.592624	4.19686	20.2889	4.68751	0.27333	0.303217	40.8699	41.6096	7.1904	13.0023	5.84739	2.23355	1.11886	93.4953	1.4623	0.213641	0.11321	0.501684	0.133981	0.0981195	0.0877147	0.341846	0.307799	0.246316	0.29265	0.254038	0.469632	0.177299	0.0973774	0.4576	0.179137	0.466734	0.412127	0.427743
A01_81	E-18	2	727.167	98.4978	9.9e-05	32.4786	26.664	1.21953	69.6164	4.05455	134.318	12847.5	143.216	0.000353	18.8151	0.579297	3.54988	19.2414	4.11029	0.240684	0.277341	41.8021	42.1782	7.61081	13.8115	6.00387	2.31091	1.26238	96.8801	1.47854	0.189794	0.10136	0.444749	0.119775	0.0901137	0.0830782	0.371145	0.301491	0.273356	0.328253	0.277935	0.535577	0.14381	0.0833918	0.432832	0.147918	0.4489	0.413566	0.435654
A01_81	E-18	2	771.134	101.287	9.06e-05	33.2181	27.6569	1.20063	75.6523	4.14213	133.668	12595.8	141.069	0.000402	19.2733	0.579157	3.63776	19.6814	4.20684	0.237155	0.273717	41.8522	42.6131	7.6229	13.8301	6.02722	2.30464	1.24983	95.4094	1.47882	0.207951	0.110349	0.508811	0.127086	0.0944916	0.0794014	0.388235	0.300861	0.250146	0.283185	0.245822	0.597743	0.160819	0.0853642	0.451308	0.163325	0.462333	0.425521	0.440469
A01_82	F-18	2	875.782	108.744	9.37e-05	36.0434	29.1413	1.23593	74.6761	4.3507	151.485	14486.3	146.237	0.000285	21.3353	0.591188	4.3586	21.6733	4.87087	0.265527	0.297117	41.0994	41.8452	7.94389	14.5291	6.46819	2.25923	1.13918	96.3523	1.51747	0.181598	0.099561	0.503555	0.122241	0.0849653	0.0944465	0.380975	0.313582	0.221319	0.312791	0.268798	0.452387	0.160179	0.091894	0.435781	0.163709	0.430051	0.392789	0.395682
A01_82	F-18	2	921.29	111.478	8.18e-05	37.0459	29.814	1.23992	78.9379	4.26708	145.706	14051	148.72	0.000326	22.0679	0.594633	4.72499	22.4415	5.32183	0.280301	0.317824	41.8078	43.8585	7.82006	14.2608	6.3494	2.2505	1.22092	97.9573	1.51831	0.186345	0.102674	0.46385	0.129286	0.0799339	0.100149	0.373252	0.308209	0.255191	0.281732	0.241509	0.483876	0.169549	0.0934481	0.425009	0.169422	0.421521	0.382844	0.3908
A01_83	G-18	2	743.657	99.3607	0.000101	32.4556	27.218	1.19299	65.1829	3.94453	123.414	10966.1	134.874	0.000337	19.2582	0.592713	3.98589	19.5461	4.37013	0.266928	0.289774	40.8903	41.2586	7.16727	12.9945	5.81723	2.25048	1.04378	90.0227	1.49772	0.211578	0.112224	0.444161	0.125792	0.0983198	0.0690643	0.398951	0.286225	0.249555	0.325051	0.29351	0.574685	0.162778	0.0900003	0.432821	0.15922	0.427782	0.409747	0.407317
A01_83	G-18	2	753.811	100.102	9.85e-05	32.6769	27.4524	1.18875	74.6789	4.15421	124.772	11526.5	139.724	0.000325	19.4204	0.593272	3.99247	19.7202	4.42579	0.263595	0.289819	39.0878	39.8518	7.21292	13.0601	5.88854	2.23103	1.05918	93.2164	1.50026	0.208834	0.112708	0.51965	0.135783	0.088388	0.0849418	0.40733	0.29455	0.229131	0.296113	0.255852	0.392758	0.172457	0.0945818	0.450657	0.174694	0.453018	0.418606	0.425314
A01_84	H-18	1	812.781	103.96	8.86e-05	33.8271	28.6309	1.1807	77.879	4.18372	138.688	12876.3	139.904	0.000378	20.065	0.592275	4.15728	20.4857	4.76659	0.262945	0.299574	40.7642	41.8358	7.73341	14.0407	6.17211	2.28452	1.20892	94.3078	1.48346	0.208413	0.110456	0.532994	0.130177	0.094086	0.0821476	0.368195	0.322044	0.26132	0.293929	0.256414	0.623476	0.17182	0.0911169	0.456602	0.173861	0.448793	0.419371	0.415784
A01_85	C-19	2	953.253	114.799	0.000114	39.2797	29.2144	1.34926	77.6141	4.31717	151.331	13834.7	141.257	0.000479	23.7472	0.602528	5.00613	24.2055	5.69661	0.282466	0.323394	35.8487	38.3023	8.22974	14.9797	6.34425	2.36541	1.45321	93.2079	1.51465	0.220296	0.129515	0.565286	0.182512	0.0908045	0.181326	0.309981	0.300101	0.340582	0.348956	0.260701	0.796806	0.222956	0.101817	0.479851	0.224284	0.461516	0.408621	0.397717
A01_85	C-17	2	806.949	103.681	9.89e-05	33.9284	28.2669	1.19597	77.3796	4.5636	124.395	12572.1	144.793	0.000448	19.9674	0.587933	3.94896	20.2646	4.37383	0.251055	0.276916	39.639	40.3106	7.44225	13.4351	5.73298	2.34968	1.31823	102.393	1.41566	0.239069	0.127755	0.516295	0.151708	0.103019	0.0905496	0.393087	0.344106	0.295774	0.313237	0.256216	0.611051	0.187967	0.0917738	0.484166	0.187199	0.478235	0.444197	0.44585
A01_86	D-19	2	799.019	103.372	9.8e-05	33.8687	28.1177	1.20138	75.498	4.1478	129.374	12753	151.016	0.000441	19.7371	0.582585	3.61432	19.8924	3.91342	0.230848	0.250219	38.5805	40.6535	7.59235	13.7511	5.81876	2.3611	1.26928	100.478	1.50201	0.214477	0.116306	0.493889	0.146518	0.0889893	0.100733	0.330284	0.292585	0.327829	0.313946	0.254975	0.856405	0.169998	0.0851504	0.469692	0.164716	0.462838	0.43936	0.448188
A01_86	D-17	2	789.073	102.586	9.75e-05	33.4217	28.134	1.18835	71.7824	4.32383	120.495	11565.9	137.049	0.000458	19.7687	0.591745	3.93562	19.973	4.29181	0.254757	0.280222	38.7378	41.0834	7.28333	13.1413	5.65011	2.3431	1.19993	97.6936	1.404	0.209803	0.112256	0.584297	0.138533	0.0909637	0.0986066	0.351885	0.303847	0.286007	0.303795	0.285247	0.732419	0.163982	0.096344	0.482309	0.161996	0.469022	0.468471	0.468614
A01_87	E-19	2	783.025	102.865	9.75e-05	34.5362	27.097	1.27683	85.3111	4.20523	123.387	12365.3	150.992	0.000371	20.241	0.585325	4.02392	20.5069	4.43535	0.262198	0.287987	43.3476	43.9571	7.28583	13.1318	5.8097	2.27029	1.11297	100.67	1.49862	0.180327	0.0954828	0.450482	0.111005	0.0917653	0.0927682	0.28758	0.311954	0.242847	0.315102	0.248691	0.494237	0.152664	0.0892035	0.412522	0.153181	0.416055	0.375174	0.382461
A01_87	E-17	2	798.987	103.532	9.17e-05	34.2727	27.8343	1.23295	81.5523	4.25145	119.472	11890.2	144.712	0.000421	20.1427	0.587848	4.17874	20.4175	4.55379	0.272675	0.295744	44.0788	45.1738	7.2154	13.0108	5.71056	2.29005	1.18177	100.318	1.44776	0.192246	0.102168	0.495958	0.125588	0.0884616	0.0959615	0.3302	0.305049	0.233585	0.295608	0.252285	0.58553	0.15137	0.0885657	0.396321	0.152563	0.41882	0.383292	0.412248
A01_88	F-19	2	725.587	97.9887	9.42e-05	31.6602	27.2612	1.15808	72.4414	4.01955	118.749	10649.9	134.12	0.000371	18.5963	0.586598	3.87739	18.8877	4.29089	0.263699	0.291329	44.1219	44.3579	7.0997	12.8154	5.68449	2.26063	1.04197	89.8328	1.49214	0.209493	0.111267	0.415453	0.134188	0.0880235	0.0794147	0.386098	0.299716	0.24554	0.360752	0.298322	0.460493	0.166629	0.088872	0.42715	0.169418	0.435309	0.397755	0.405595
A01_88	F-17	2	681.695	94.5956	9.77e-05	30.3698	26.6013	1.13984	70.7692	3.94796	110.674	7788.37	107.523	0.000381	17.5507	0.577061	3.40468	17.8917	3.85972	0.240157	0.271572	44.49	45.294	6.7799	12.2088	5.58242	2.2003	1.05044	71.3979	1.50763	0.233897	0.121023	0.555884	0.139386	0.101718	0.0722908	0.395626	0.30077	0.249724	0.416671	0.34989	0.388464	0.163643	0.0824468	0.457591	0.164972	0.462831	0.449302	0.45881
A01_89	G-19	2	740.21	99.1962	9.73e-05	31.8677	27.7121	1.14815	75.1187	4.12626	128.965	12572.4	149.548	0.000415	18.9827	0.594705	4.24194	19.3186	4.78122	0.28618	0.322597	44.2668	45.8235	7.50101	13.5814	5.91319	2.30248	1.22458	98.4969	1.51696	0.182731	0.097142	0.432053	0.114724	0.0809392	0.0675323	0.325438	0.327607	0.259285	0.290122	0.240355	0.683188	0.157691	0.0932737	0.41305	0.158376	0.398829	0.380929	0.368316
A01_89	G-17	2	744.493	99.2296	8.74e-05	31.7232	27.963	1.1343	80.8514	4.07916	126.152	12110.6	147.204	0.000466	18.8898	0.594852	4.2483	19.3072	4.87884	0.285147	0.325403	44.5865	45.8018	7.43907	13.4697	5.89255	2.2956	1.24315	97.1092	1.51744	0.189	0.100014	0.526161	0.114087	0.0850952	0.0676137	0.326669	0.30699	0.243193	0.282525	0.245975	0.626676	0.156641	0.0923976	0.41557	0.157319	0.395495	0.386679	0.367876
A01_90	H-19	2	717.102	97.3594	9.25e-05	31.5341	26.9872	1.16611	78.9954	3.97248	124.757	11771.8	144.596	0.00046	18.4878	0.585678	3.67819	18.8436	4.25649	0.250525	0.289107	42.1034	44.1056	7.36954	13.3123	5.77956	2.30118	1.27274	96.5455	1.49482	0.217252	0.114258	0.42637	0.12579	0.101045	0.0683774	0.365726	0.295121	0.35344	0.344835	0.284697	0.679532	0.162369	0.0928459	0.450128	0.162205	0.437359	0.427317	0.417606
A01_90	H-17	2	735.275	98.4656	8.47e-05	31.8778	27.4142	1.16191	82.9116	4.04493	121.686	12285.9	152.661	0.000531	18.5134	0.579718	3.52444	18.8656	4.03556	0.237175	0.267964	42.3431	42.9717	7.41596	13.3689	5.71609	2.34077	1.19704	102.725	1.48601	0.22238	0.117372	0.422302	0.133637	0.0998175	0.069124	0.373897	0.274852	0.2995	0.30272	0.232307	0.694313	0.160493	0.0852807	0.443453	0.162058	0.443375	0.419514	0.41712
A01_91	C-20	2	771.982	101.399	9.88e-05	32.7705	28.0663	1.16699	75.7878	4.24694	155.449	14798	145.931	0.000338	19.3667	0.590375	3.85952	19.8014	4.50974	0.25177	0.293341	39.331	40.3897	8.14966	14.8857	6.50856	2.29772	1.29394	97.1937	1.5029	0.200152	0.105737	0.467014	0.124355	0.0916459	0.0808728	0.344446	0.325274	0.257007	0.297035	0.272937	0.542494	0.159302	0.0887514	0.428129	0.162085	0.413844	0.398229	0.386975
A01_91	C-20	2	820.767	104.405	8.03e-05	33.6019	29.2138	1.14863	79.6541	4.13147	146.875	13832.2	143.681	0.000473	19.8923	0.591227	4.1059	20.3348	4.72278	0.259912	0.298018	40.8995	41.5915	8.10094	14.722	6.29094	2.3426	1.40334	96.0465	1.4978	0.193301	0.102955	0.522771	0.120772	0.0892985	0.0763475	0.327132	0.289284	0.278808	0.286111	0.236232	0.728609	0.155088	0.0912484	0.429258	0.159402	0.436439	0.402587	0.415969
A01_92	D-20	2	766.804	100.886	9.98e-05	32.3385	28.2991	1.14215	86.9945	4.42265	137.442	14012.9	152.315	0.000353	18.7026	0.577733	3.75822	19.0364	4.36145	0.251307	0.289914	48.0394	49.4022	7.57838	13.7641	6.18939	2.22636	1.21144	102.54	1.48586	0.199615	0.105383	0.526689	0.118463	0.0945633	0.0662066	0.353887	0.3969	0.259708	0.323618	0.23881	0.541708	0.152963	0.0891139	0.436395	0.149888	0.411875	0.422791	0.402125
A01_92	D-20	2	813.317	103.758	8.25e-05	33.2143	29.1926	1.13607	78.5511	4.15966	142.534	13815.5	147.06	0.000393	19.4898	0.587142	4.04804	19.8537	4.58371	0.261978	0.294036	44.5711	45.385	7.86084	14.2961	6.23261	2.30082	1.27272	97.9199	1.50151	0.206265	0.109542	0.510019	0.129512	0.090567	0.0765424	0.373887	0.296428	0.261839	0.2882	0.236275	0.607914	0.15639	0.0898458	0.403911	0.156467	0.408909	0.388888	0.39794
A01_93	E-20	1	832.064	105.657	9.71e-05	34.8738	28.5157	1.22121	80.657	4.19199	141.43	13371.8	144.249	0.000359	20.7418	0.593975	4.39217	21.0586	4.89499	0.275549	0.30744	42.4557	43.4122	7.74125	14.095	6.28724	2.25019	1.15399	95.9226	1.50516	0.19987	0.109138	0.477426	0.137569	0.0814864	0.101816	0.316774	0.288188	0.252895	0.280056	0.239803	0.55195	0.176759	0.0948977	0.433145	0.175729	0.429794	0.387041	0.396901
A01_94	F-20	2	724.978	97.9909	9.52e-05	31.5298	27.3287	1.15301	73.833	4.1367	137.802	13088.8	142.552	0.000308	18.6196	0.590119	3.95462	19.0105	4.52713	0.26823	0.306439	43.3417	43.9611	7.58826	13.7861	6.15721	2.2497	1.15082	95.8498	1.48606	0.200456	0.10507	0.47965	0.120474	0.0943552	0.0734175	0.403133	0.348757	0.232043	0.320889	0.276713	0.431778	0.155714	0.090296	0.423564	0.15561	0.420237	0.397768	0.395741
A01_94	F-20	2	749.066	99.4688	8.65e-05	32.0421	27.8028	1.15244	76.5552	4.07835	137.468	12733.1	140.134	0.000367	18.8643	0.587961	3.96693	19.3067	4.61342	0.265176	0.306204	43.9552	45.0506	7.62949	13.8737	6.15643	2.26355	1.24733	93.832	1.49323	0.221685	0.116716	0.486641	0.130873	0.106189	0.077569	0.393287	0.296246	0.268225	0.294966	0.232352	0.503901	0.163885	0.0898304	0.427138	0.167573	0.430782	0.39579	0.399984
A01_95	G-20	2	775.955	101.682	9.81e-05	32.7653	28.2572	1.15911	74.1023	4.10592	143.075	14314.6	152.343	0.000376	19.4752	0.592803	4.24765	19.8543	4.82528	0.277839	0.315088	43.9896	44.7216	7.83457	14.2371	6.25551	2.2838	1.2337	102.045	1.49458	0.178431	0.0939018	0.443935	0.109517	0.0851138	0.0720429	0.353185	0.315791	0.26278	0.297248	0.249272	0.524342	0.16392	0.0944693	0.424099	0.165565	0.414969	0.390863	0.382357
A01_95	G-20	2	817.454	104.254	8.89e-05	33.7086	28.9674	1.16399	76.2427	4.07649	149.575	14464.9	149.035	0.000462	20.2787	0.600882	4.60047	20.7967	5.40476	0.292689	0.341414	42.2912	44.0963	8.11946	14.7291	6.40386	2.31203	1.40886	98.6969	1.50973	0.188096	0.101561	0.547879	0.122634	0.0860869	0.0833925	0.335257	0.27533	0.290602	0.289196	0.248387	0.802507	0.169765	0.0947405	0.392404	0.168899	0.378181	0.355237	0.347539
A01_96	H-20	2	779.051	102.171	0.000102	33.8827	27.404	1.23433	71.7242	4.0412	135.374	12204.1	134.391	0.000319	20.1223	0.592657	3.96576	20.4911	4.42926	0.252267	0.281272	36.1784	36.4016	7.51597	13.6243	6.12894	2.23137	1.06503	91.1317	1.47625	0.220485	0.118284	0.508619	0.146742	0.0898307	0.0962048	0.337505	0.296897	0.228112	0.288537	0.256656	0.428288	0.18368	0.0878	0.454765	0.183329	0.451973	0.400217	0.406769
A01_96	H-20	2	821.012	104.92	9.49e-05	34.7095	28.2099	1.22818	75.0627	4.21006	135.426	12698.5	140.921	0.000341	20.8585	0.599298	4.35464	21.3097	4.92236	0.268509	0.302845	36.0637	36.7139	7.56082	13.7611	6.11094	2.25996	1.14063	95.3049	1.48089	0.220506	0.119443	0.541907	0.146031	0.0936848	0.0974448	0.347463	0.302005	0.249868	0.289651	0.254158	0.469112	0.187824	0.0926981	0.444806	0.188553	0.438993	0.389709	0.393423
A02_01	I-05	1	744.107	99.2218	9.36e-05	32.1935	27.513	1.1665	69.9256	3.99405	131.792	13259.2	149.942	0.000347	19.0202	0.59018	3.8302	19.2959	4.28475	0.25259	0.282689	39.0166	40.7067	7.52167	13.6466	5.9227	2.31156	1.26614	101.166	1.48197	0.210441	0.112163	0.478015	0.134709	0.0900896	0.0851059	0.336024	0.283774	0.279592	0.317373	0.242808	0.535163	0.163094	0.0881807	0.414277	0.16162	0.420258	0.384518	0.402306
A02_02	J-06	1	792.561	102.472	8.23e-05	33.2036	28.4961	1.16307	74.5926	4.06997	123.972	12140.4	150.372	0.000406	19.881	0.598444	4.35582	20.2978	4.92132	0.279422	0.315134	40.8211	41.4371	7.37497	13.3767	5.75856	2.33191	1.23065	99.1669	1.51491	0.194523	0.103452	0.397709	0.124788	0.0860944	0.0803414	0.338994	0.260449	0.241713	0.285243	0.255967	0.563136	0.161807	0.0982457	0.418943	0.162484	0.417737	0.384276	0.39423
A02_03	K-06	1	836.908	105.42	7.6e-05	34.6961	28.6655	1.20806	65.7424	4.09794	136.333	12132.1	137.42	0.000501	20.7757	0.596969	4.4212	21.2828	5.15394	0.2756	0.320674	39.4244	41.0468	7.87424	14.3325	5.94236	2.40758	1.46897	91.6755	1.49673	0.24061	0.129056	0.518861	0.150091	0.106395	0.0898719	0.362817	0.27422	0.355289	0.341307	0.293171	0.794033	0.189814	0.0950021	0.452065	0.195254	0.439353	0.408895	0.392938
A02_04	L-05	2	1248.48	131.636	7.41e-05	45.2729	33.3788	1.35575	68.8084	4.05405	157.337	14530.8	141.039	0.000258	27.0751	0.597925	5.7622	27.3224	6.0929	0.292821	0.3095	40.1344	39.5429	7.98928	14.5977	6.67619	2.19494	1.00296	92.7491	1.52128	0.187912	0.105461	0.3562	0.138423	0.0765904	0.117112	0.291915	0.284689	0.198877	0.299098	0.24367	0.399569	0.165167	0.0955632	0.425306	0.16278	0.421187	0.411842	0.412741
A02_04	L-06	2	1311.21	134.882	6.82e-05	46.0992	34.3835	1.33914	78.9391	4.43011	154.867	15423.7	150.851	0.00029	27.682	0.600929	5.93574	27.8861	6.26778	0.293983	0.310709	39.5126	40.468	7.99344	14.5998	6.5609	2.23587	1.11681	99.8295	1.51294	0.205343	0.116317	0.438418	0.157853	0.0741553	0.134652	0.291665	0.306475	0.206789	0.304041	0.24505	0.47801	0.175077	0.0968343	0.402731	0.177184	0.399362	0.382316	0.380144
A02_06	N-06	1	738.851	98.744	8.51e-05	31.8199	27.6454	1.14908	71.0399	3.91566	120.581	11570.8	145.618	0.000465	18.9938	0.595419	4.25341	19.3919	4.81787	0.283018	0.320433	43.9478	44.515	7.30494	13.2006	5.67433	2.33135	1.26504	96.9146	1.50205	0.210547	0.111608	0.441645	0.131143	0.0935625	0.079708	0.370217	0.240917	0.277557	0.32107	0.255365	0.711789	0.175564	0.0947479	0.425818	0.175014	0.429756	0.390682	0.402813
A02_07	C-06	2	811.467	103.345	8.73e-05	33.4439	28.7441	1.16197	68.8138	4.0251	143.902	10327.4	110.759	0.00069	19.5446	0.584381	3.86356	20.1812	4.77119	0.250103	0.307726	43.5499	44.3631	8.12682	14.7339	6.09146	2.41898	1.65503	73.8035	1.50579	0.274265	0.138888	0.509173	0.15131	0.128826	0.0783893	0.439886	0.260815	0.415394	0.645399	0.462473	0.943352	0.168278	0.0972748	0.4876	0.169587	0.479316	0.484648	0.475563
A02_07	C-05	2	796.41	102.499	7.85e-05	32.8711	28.886	1.13685	74.482	3.95471	128.653	6405.59	70.1309	0.000517	19.2397	0.584949	4.03302	19.5842	4.53893	0.262092	0.294436	45.4356	46.2539	7.50304	13.5801	5.84945	2.32544	1.25663	46.7138	1.49708	0.210207	0.109096	0.438554	0.119874	0.0991625	0.0624285	0.341865	0.24273	0.391725	1.00148	0.49387	0.708033	0.150306	0.0882139	0.430842	0.151644	0.418119	0.415701	0.406693
A02_08	D-06	2	750.715	99.2952	8.49e-05	31.9466	27.8921	1.1441	63.7022	3.93976	137.044	8399.31	89.5663	0.000639	18.603	0.582831	3.56121	19.1636	4.27111	0.23575	0.280232	40.3844	41.1962	7.86728	14.2286	6.01891	2.35591	1.42761	60.8903	1.47933	0.234056	0.123122	0.438865	0.134553	0.112254	0.0630306	0.448291	0.265029	0.426192	0.785583	0.451976	0.860413	0.151706	0.0832445	0.427768	0.162363	0.433843	0.414609	0.414641
A02_08	D-05	2	847.185	105.968	8.13e-05	34.3557	29.3874	1.16793	78.1053	3.96831	140.356	6896.9	67.7018	0.000504	20.2684	0.589409	4.22435	20.811	5.01731	0.262531	0.310896	42.3309	43.2185	7.77188	14.0735	6.12307	2.29665	1.38367	44.2654	1.53575	0.218045	0.113905	0.488187	0.129226	0.101646	0.0742685	0.36738	0.255141	0.455854	1.19295	0.472102	0.660712	0.167187	0.0919755	0.471687	0.168781	0.426289	0.444848	0.395812
A02_09	E-06	2	779.681	101.26	8.23e-05	32.8635	28.1706	1.16634	68.9603	3.87897	125.562	8772.98	105.303	0.000445	19.0026	0.578108	3.46762	19.4939	4.14902	0.224188	0.268479	40.7019	41.7719	7.37323	13.358	5.8658	2.28514	1.22208	70.8448	1.49194	0.24252	0.127143	0.459486	0.141684	0.115731	0.0788547	0.346616	0.240343	0.288559	0.485539	0.424808	0.566885	0.164527	0.0861249	0.486716	0.170094	0.469854	0.459356	0.446388
A02_09	E-05	2	756.139	99.6933	8.32e-05	32.2544	27.8385	1.15479	67.4644	3.79384	124.659	6510.9	78.6835	0.000422	18.6367	0.576874	3.46497	19.0705	4.0681	0.229455	0.268532	42.8515	43.8959	7.28792	13.1671	5.85467	2.25473	1.1847	52.0205	1.51841	0.24123	0.125584	0.440367	0.147579	0.102445	0.0809528	0.324765	0.228453	0.326329	0.718359	0.4768	0.489869	0.177758	0.0866636	0.47924	0.181437	0.45686	0.436508	0.420739
A02_10	F-05	1	820.508	104.205	7.45e-05	33.8287	28.9671	1.16899	75.6531	3.92071	124.645	6989.94	85.7027	0.000481	20.0446	0.591808	4.22617	20.4659	4.83851	0.267184	0.305969	41.6506	42.754	7.36644	13.3548	5.79433	2.30803	1.21873	56.4623	1.52541	0.198077	0.102895	0.39295	0.108793	0.101354	0.0649171	0.349536	0.246248	0.332187	0.609321	0.428789	0.663511	0.150052	0.0923847	0.444538	0.148744	0.405145	0.414519	0.380419
A02_11	G-06	2	771.961	100.638	7.06e-05	32.0346	28.6733	1.11609	69.4306	3.86454	122.427	8967.79	111.229	0.00047	19.0064	0.59199	4.02502	19.4389	4.60411	0.260907	0.298681	40.9288	41.0852	7.34641	13.226	5.76058	2.30438	1.1577	74.682	1.49202	0.213269	0.111168	0.416557	0.124683	0.0979223	0.06692	0.3953	0.23692	0.250381	0.401946	0.375015	0.606429	0.165357	0.0900739	0.436574	0.165314	0.426017	0.399091	0.397722
A02_11	G-05	2	741.132	98.4516	7.16e-05	31.3461	28.0745	1.11408	65.0611	3.82531	118.26	8574.06	110.157	0.000471	18.5147	0.589674	3.87401	19.0012	4.53975	0.257838	0.301693	41.778	42.3276	7.23398	13.042	5.5787	2.33651	1.28366	73.3287	1.50702	0.217983	0.114031	0.406671	0.128333	0.100025	0.0613661	0.403854	0.217789	0.347796	0.485334	0.355161	0.700611	0.16629	0.0907965	0.448615	0.168636	0.424781	0.411442	0.391335
A02_12	H-06	2	883.497	108.655	8.55e-05	36.1827	29.1586	1.24569	66.3257	4.05664	156.671	8611.19	85.7593	0.000933	21.4758	0.593617	4.40718	22.2688	5.49688	0.266469	0.333752	39.3344	41.4672	8.76094	15.9198	6.32075	2.52267	1.95537	56.938	1.51078	0.229552	0.119155	0.580118	0.125753	0.127728	0.09959	0.363232	0.256405	0.410097	0.64105	0.493903	0.973402	0.157507	0.101213	0.477032	0.165097	0.44661	0.454626	0.419458
A02_12	H-05	2	880.315	108.456	7.66e-05	35.9087	29.2855	1.22444	71.1164	4.10031	159.219	8656.36	66.1799	0.000441	21.0702	0.585552	4.15015	21.6534	4.95904	0.251647	0.301665	40.7564	41.9582	8.28216	15.0865	6.3826	2.35735	1.51011	44.2908	1.51881	0.213907	0.113703	0.415778	0.133308	0.0988553	0.088251	0.310439	0.250054	0.53826	1.47917	0.568999	0.643586	0.173435	0.0973508	0.509716	0.172114	0.448022	0.482211	0.420753
A02_13	I-07	2	758.789	100.742	0.000102	33.1648	27.2878	1.21304	73.2641	4.40141	131.982	13332.1	149.254	0.000311	19.6881	0.593661	4.14038	20.0625	4.66671	0.272645	0.305301	41.6956	41.3779	7.44055	13.535	6.00955	2.26522	1.1468	101.325	1.47124	0.194987	0.105155	0.566882	0.128785	0.0877021	0.091951	0.353908	0.386799	0.272408	0.325459	0.274279	0.552557	0.159642	0.0913099	0.397738	0.158	0.390742	0.38346	0.380345
A02_13	I-08	2	802.971	103.755	9.51e-05	34.3474	27.956	1.22571	74.0315	4.12563	119.85	9752.7	123.883	0.000441	20.5194	0.596745	4.41634	20.7896	4.85826	0.279583	0.308231	40.3691	42.1458	7.33956	13.2391	5.62219	2.36595	1.27757	82.7456	1.49604	0.187858	0.10299	0.44999	0.131185	0.0770202	0.0976123	0.312507	0.256107	0.266884	0.303701	0.284355	0.611927	0.167831	0.0928848	0.413504	0.166385	0.418108	0.382233	0.392914
A02_14	J-07	2	760.04	100.372	8.36e-05	32.646	27.7667	1.17502	69.6973	3.89988	139.253	13449.6	145.903	0.000369	19.3209	0.591251	4.01663	19.6912	4.6035	0.264374	0.30349	42.2755	43.741	7.72586	14.0691	6.13811	2.29656	1.27166	97.8608	1.48949	0.193509	0.102486	0.401367	0.11736	0.0945436	0.0751778	0.350597	0.263647	0.277697	0.321924	0.27308	0.607008	0.151225	0.0894002	0.406874	0.15552	0.401835	0.380246	0.378119
A02_14	J-08	2	773.805	101.213	7.93e-05	32.8832	28.0483	1.17116	60.3328	3.86833	127.615	12125.7	145.378	0.000459	19.6494	0.596855	4.21498	20.1478	4.86879	0.271482	0.31325	39.8406	40.5416	7.53921	13.6594	5.83963	2.34904	1.31574	96.4838	1.50622	0.196376	0.103509	0.414562	0.117585	0.0938357	0.0726981	0.352048	0.232691	0.263693	0.303426	0.264415	0.626387	0.160582	0.0955195	0.437439	0.166377	0.441241	0.396407	0.404669
A02_15	K-07	2	765.263	100.917	9.19e-05	32.9106	27.7031	1.18595	69.8118	4.01961	131.8	12263.7	138.937	0.00036	19.7397	0.598894	4.29016	20.0311	4.77025	0.279793	0.311221	40.8617	42.7928	7.4402	13.5363	6.05947	2.24148	1.0865	94.2297	1.47322	0.206394	0.112144	0.58259	0.12892	0.0928839	0.0774143	0.367351	0.406727	0.275819	0.33267	0.268648	0.476448	0.168234	0.0982285	0.430792	0.175357	0.430547	0.387623	0.386114
A02_15	K-08	2	788.454	102.247	7.62e-05	33.227	28.3522	1.17039	72.7742	4.02168	121.979	11308.2	142.705	0.000412	19.955	0.599632	4.40888	20.3433	4.94727	0.283428	0.316796	40.3816	41.2105	7.30279	13.2153	5.74118	2.30713	1.20905	94.4199	1.51034	0.179533	0.0963693	0.400798	0.115354	0.0800609	0.0760494	0.316522	0.237971	0.268423	0.290139	0.269808	0.622133	0.157342	0.0972535	0.418409	0.160387	0.416929	0.388446	0.386467
A02_16	L-08	1	785.428	101.927	8.55e-05	32.6627	28.6473	1.13822	76.4395	4.21239	132.954	10223.8	114.416	0.000426	19.1619	0.585788	3.77358	19.4434	4.25409	0.24488	0.27616	40.6042	42.9609	7.64382	13.9172	5.87155	2.36257	1.35239	77.8861	1.47431	0.203297	0.107106	0.482152	0.127017	0.0886576	0.0748099	0.359782	0.294174	0.382888	0.538008	0.376782	0.614298	0.161127	0.0914731	0.469858	0.158753	0.450709	0.451312	0.436643
A02_17	M-08	1	821.052	104.986	9.75e-05	34.6431	28.31	1.22326	75.2247	4.32887	112.233	10421.4	130.814	0.000393	20.8983	0.602506	4.80424	21.2117	5.24652	0.305189	0.332854	42.2743	43.0445	6.94489	12.5563	5.54091	2.2777	1.08128	93.0557	1.40552	0.202292	0.107344	0.468814	0.131572	0.0897664	0.0971293	0.351242	0.31466	0.215555	0.299061	0.267665	0.507728	0.174555	0.0998681	0.442726	0.173267	0.435316	0.417019	0.409635
A02_19	C-08	2	812.487	103.663	8.18e-05	33.3243	29.0136	1.14689	71.2915	4.42393	148.834	9173.97	92.1301	0.000533	19.5756	0.586974	3.98618	20.2094	4.83822	0.25779	0.312418	43.3516	43.3218	8.17295	14.821	6.32984	2.34487	1.43298	63.7122	1.45344	0.228432	0.120627	0.503476	0.137641	0.108946	0.0785104	0.374018	0.305053	0.351931	0.564948	0.460566	0.763691	0.165581	0.0914311	0.447788	0.167846	0.416747	0.434898	0.408237
A02_19	C-07	2	756.118	99.9718	8.3e-05	32.2568	27.8949	1.15396	76.7348	4.18115	108.913	6991.22	92.4584	0.000406	19.1661	0.593091	4.19445	19.4511	4.63428	0.2783	0.306764	43.4022	44.4425	6.85731	12.3247	5.4364	2.27095	1.03796	64.9616	1.426	0.212899	0.112675	0.440214	0.132227	0.0966911	0.0775128	0.336709	0.273972	0.243169	0.451146	0.413802	0.449735	0.16812	0.0944332	0.440473	0.170079	0.434371	0.416551	0.410644
A02_20	D-08	2	865.012	107.435	8.96e-05	35.2694	29.2702	1.20794	70.5396	4.44591	157.041	12824.9	121.859	0.000802	20.7001	0.586843	4.14495	21.4125	5.10426	0.258798	0.317259	42.9374	43.2054	8.68005	15.7235	6.42301	2.45004	1.72475	84.8265	1.44073	0.226009	0.118746	0.586648	0.130006	0.121791	0.0996488	0.36905	0.287791	0.381787	0.391132	0.317258	1.00604	0.158988	0.0977871	0.478606	0.167761	0.455916	0.462049	0.431868
A02_20	D-07	2	826.792	104.829	8.49e-05	34.1962	28.8966	1.18291	72.7187	3.94357	124.742	10034.1	119.596	0.000559	20.1371	0.588312	4.34851	20.6819	5.09387	0.276956	0.323589	45.9059	45.9915	7.48887	13.5258	5.8343	2.32371	1.28634	81.2988	1.47266	0.211664	0.110344	0.498213	0.127902	0.0987829	0.0814896	0.31426	0.242905	0.253309	0.34595	0.298805	0.771034	0.160994	0.0922916	0.434251	0.16226	0.412708	0.412732	0.397575
A02_21	E-08	2	755.892	100.183	9.67e-05	32.9415	27.3211	1.20701	71.1508	4.15955	124.717	8217.28	99.1357	0.000659	19.1364	0.580705	3.6119	19.5277	4.23015	0.239632	0.281666	41.1192	43.2226	7.55632	13.5991	5.7917	2.35439	1.36111	67.5749	1.46334	0.21218	0.111871	0.517197	0.120914	0.109759	0.0783382	0.435791	0.275597	0.312656	0.445149	0.401968	0.89526	0.143463	0.0859361	0.444859	0.144026	0.435673	0.437774	0.43704
A02_21	E-07	2	735.538	98.6879	9e-05	32.1696	27.1797	1.18108	74.911	3.97645	123.076	6506.83	76.1511	0.000431	18.5597	0.575714	3.37927	18.9139	3.88399	0.225341	0.2582	41.7326	42.683	7.28357	13.1178	5.79378	2.26584	1.17862	50.9876	1.50026	0.216045	0.114321	0.452462	0.135699	0.093982	0.082297	0.335445	0.268943	0.329796	0.820144	0.403484	0.501935	0.170161	0.0817621	0.480769	0.1709	0.471782	0.444601	0.437115
A02_22	F-08	2	895.729	108.951	7.38e-05	35.346	30.3995	1.16287	74.0232	3.97216	246.327	17532.8	108.534	0.00139317	20.5481	0.57951	3.79433	21.643	5.42123	0.227668	0.328258	40.4364	43.6541	11.3137	20.7336	7.80145	2.66938	3.0857	77.2191	1.38868	0.198734	0.104098	0.485393	0.115691	0.0995148	0.0743496	0.360905	0.245728	0.525	0.546929	0.465627	0.790589	0.162454	0.0916351	0.52216	0.170137	0.467583	0.484385	0.435648
A02_22	F-07	2	882.793	108.306	7.26e-05	35.1378	30.0897	1.16586	79.5229	3.99521	121.373	9938.27	122.991	0.000454	20.8067	0.591621	4.61755	21.0802	5.04678	0.285353	0.310846	45.4434	46.3809	7.30551	13.1911	5.75224	2.30444	1.14851	82.9521	1.48371	0.190461	0.100365	0.40712	0.117291	0.0874526	0.0695937	0.299221	0.240416	0.231025	0.370716	0.342402	0.611966	0.153545	0.093625	0.42117	0.155033	0.418485	0.403164	0.400699
A02_23	G-08	2	837.069	105.145	7.33e-05	34.067	29.3233	1.16067	71.065	3.86528	125.419	9326.15	111.751	0.000432	20.1038	0.58963	4.04498	20.3739	4.46236	0.253978	0.280114	40.498	40.8748	7.40912	13.3937	5.83473	2.30237	1.12719	75.6232	1.48034	0.207642	0.109835	0.433493	0.127121	0.0963934	0.0763814	0.381158	0.218821	0.254657	0.398604	0.364033	0.644457	0.153511	0.0936072	0.441551	0.153706	0.443171	0.423838	0.432629
A02_23	G-07	2	808.047	103.46	8.57e-05	33.816	28.4462	1.18662	79.6178	3.89548	116.76	10192	126.557	0.000363	19.5287	0.576591	3.76505	19.9242	4.31908	0.241577	0.276438	44.9779	44.8517	6.97939	12.5424	5.69148	2.21427	1.0731	86.3975	1.46787	0.230366	0.119144	0.434662	0.135749	0.110349	0.0766984	0.34231	0.254289	0.278346	0.533534	0.37893	0.381637	0.168439	0.0871073	0.485158	0.169305	0.463195	0.457823	0.437645
A02_24	H-08	2	772.457	100.775	7.98e-05	32.4897	28.2682	1.14678	67.5283	3.93447	120.451	7254.54	89.9919	0.000501	19.0853	0.586847	3.79287	19.4076	4.24858	0.249588	0.278788	40.9994	41.9764	7.31974	13.1713	5.67273	2.3255	1.12526	61.3855	1.46628	0.229388	0.119748	0.484073	0.136268	0.106338	0.0703244	0.38186	0.248828	0.295306	0.484641	0.432938	0.655013	0.165443	0.0912339	0.46835	0.168728	0.470254	0.453869	0.453702
A02_24	H-07	2	756.023	99.6772	8.94e-05	32.0274	28.0198	1.14068	74.4859	4.09357	114.13	7407.04	92.4791	0.000427	18.6997	0.583365	3.74784	19.0488	4.23446	0.251018	0.282394	43.4108	43.3341	6.985	12.5865	5.56322	2.26825	1.08577	63.665	1.44978	0.24072	0.124165	0.514525	0.13919	0.108965	0.0710507	0.321183	0.274562	0.346456	0.745517	0.462561	0.484365	0.165895	0.0895586	0.477113	0.16557	0.455523	0.462416	0.445002
A02_25	I-09	1	820.931	104.734	8.98e-05	34.6058	28.3447	1.21785	71.3795	4.0165	139.449	13325.7	143.574	0.000317	20.7382	0.597682	4.4356	21.0428	4.86881	0.275084	0.302815	38.5884	39.7804	7.61331	13.9217	6.18481	2.25718	1.12507	95.8646	1.49629	0.215095	0.114568	0.459674	0.137673	0.0927426	0.0849699	0.369857	0.300151	0.212689	0.295665	0.241923	0.471412	0.178049	0.093327	0.398724	0.179196	0.398576	0.361424	0.369543
A02_29	M-10	1	768.441	100.792	8.35e-05	32.496	28.2248	1.14858	70.7574	3.9142	118.246	8647.29	110.663	0.000365	19.125	0.587148	3.84007	19.5677	4.41482	0.249285	0.285486	42.8447	41.2524	7.07802	12.7731	5.66448	2.2602	1.17393	74.3059	1.49159	0.197315	0.104565	0.431403	0.128716	0.0855604	0.0839727	0.357556	0.231419	0.263374	0.493178	0.396488	0.484888	0.16907	0.0938984	0.472999	0.16851	0.448488	0.439765	0.418135
A02_32	D-09	1	799.391	102.815	7.86e-05	33.214	28.7018	1.15412	75.0769	4.06958	115.457	10886.7	139.091	0.000452	19.8808	0.597489	4.50947	20.2158	5.00741	0.290433	0.320849	43.7363	44.3547	7.1221	12.8151	5.5619	2.3116	1.18783	95.1321	1.46331	0.209092	0.111325	0.489559	0.133775	0.0900563	0.0789358	0.339773	0.273505	0.247313	0.298661	0.257306	0.694052	0.175201	0.0965188	0.428789	0.173636	0.42038	0.397337	0.391162
A02_33	E-10	2	792.8	102.362	8.27e-05	33.1725	28.4421	1.16695	74.8864	3.99466	121.671	10851.1	132.446	0.000513	19.6559	0.59171	4.23183	19.9335	4.66044	0.275565	0.303601	43.3856	44.4334	7.38137	13.2842	5.71974	2.32854	1.16678	90.6852	1.46264	0.221758	0.114959	0.468825	0.124463	0.111643	0.0719665	0.355357	0.239398	0.276029	0.337314	0.288665	0.792791	0.162076	0.0928282	0.435374	0.162236	0.430851	0.404353	0.40388
A02_33	E-09	2	777.121	101.446	8.49e-05	32.7696	28.2977	1.1572	74.1306	3.9423	116.227	10869.5	139.424	0.000407	19.5202	0.594906	4.4131	19.8373	4.89213	0.290736	0.321204	45.6168	46.2513	7.10008	12.7865	5.6314	2.27771	1.16231	94.1751	1.48136	0.194523	0.101839	0.433407	0.116837	0.0932422	0.0707995	0.326147	0.244649	0.232076	0.304514	0.270433	0.52399	0.152988	0.0927914	0.398932	0.155383	0.402742	0.376421	0.381169
A02_34	F-09	1	851.436	106.331	7.89e-05	34.6045	29.3613	1.17557	74.7928	4.01016	123.366	8019.58	98.0149	0.000431	20.5191	0.592246	4.36801	20.8218	4.81071	0.273159	0.300949	42.4833	43.2442	7.346	13.2594	5.7695	2.30096	1.1621	66.3517	1.48569	0.211603	0.11427	0.497459	0.14034	0.0893618	0.0908914	0.327479	0.249945	0.290181	0.521258	0.459783	0.559048	0.170452	0.0929648	0.436416	0.169074	0.420775	0.415757	0.401053
A02_35	G-10	2	823.78	104.774	8.29e-05	34.352	28.6253	1.19953	76.504	4.09067	133.128	10607.7	120.987	0.000671	20.1772	0.587273	4.02182	20.6859	4.72652	0.255428	0.300713	40.8242	42.461	7.86542	14.2027	5.88938	2.40755	1.45728	83.1257	1.4595	0.202413	0.107052	0.482274	0.12637	0.094848	0.0888195	0.410365	0.261007	0.35034	0.362711	0.345562	0.980761	0.150464	0.0879244	0.432835	0.157742	0.425326	0.419545	0.408697
A02_35	G-09	2	839.875	106.033	8.81e-05	35.183	28.4886	1.23259	74.2204	3.97604	111.492	10159.6	135.363	0.000426	20.7398	0.588681	4.32727	21.0312	4.7804	0.274182	0.301791	43.187	44.3388	6.94372	12.4748	5.51432	2.26921	1.09682	92.0837	1.47196	0.214784	0.115842	0.460556	0.141744	0.0916349	0.101071	0.348325	0.251133	0.222667	0.31773	0.280423	0.60874	0.16982	0.0882851	0.421509	0.169827	0.421332	0.39954	0.401161
A02_36	H-10	2	829.377	104.663	9.29e-05	33.7817	29.2252	1.15711	72.5828	4.10828	129.946	10978.1	127.873	0.000668	20.5409	0.607831	4.73371	21.0533	5.45415	0.298716	0.345347	39.2291	41.0862	7.75554	13.9977	5.84042	2.40489	1.39169	87.6632	1.45776	0.230461	0.120201	0.546833	0.12952	0.115087	0.0720633	0.393496	0.269154	0.328349	0.362032	0.333301	0.90825	0.166884	0.104326	0.435996	0.167875	0.423891	0.414377	0.407494
A02_36	H-09	2	838.072	105.241	7.76e-05	33.9242	29.4627	1.14834	75.7352	3.99658	126.056	6891.26	78.6649	0.000454	20.1899	0.594539	4.40249	20.5174	4.91943	0.279565	0.313155	43.3159	44.4413	7.4223	13.4115	5.79292	2.31826	1.23184	53.4733	1.46962	0.223244	0.11674	0.479374	0.137185	0.0971546	0.0719672	0.335393	0.249907	0.355025	0.855821	0.460681	0.618695	0.167326	0.0953766	0.445691	0.16716	0.415857	0.431097	0.403976
A02_37	I-12	1	757.872	100.005	9.48e-05	32.1459	27.9966	1.14546	72.5645	4.37104	115.876	10357	135.684	0.000401	19.3336	0.600366	4.45635	19.6198	4.87901	0.296334	0.322625	43.999	44.8607	7.09884	12.8766	5.52395	2.34044	1.15688	90.6761	1.49717	0.231902	0.122298	0.453638	0.140313	0.103101	0.0793304	0.33566	0.3047	0.283591	0.304456	0.260052	0.635348	0.180235	0.10363	0.435816	0.183699	0.437575	0.402072	0.401486
A02_38	J-11	2	755.519	100.074	9.32e-05	32.4645	27.7558	1.16798	73.7595	4.05572	137.953	13453.3	148.434	0.00038	19.3457	0.594275	4.15894	19.6919	4.74071	0.272831	0.311391	41.5646	43.6015	7.72182	13.9951	6.15757	2.2755	1.30589	99.113	1.49653	0.2084	0.109864	0.431213	0.126846	0.0919308	0.0775296	0.349439	0.297187	0.255503	0.289384	0.244479	0.610138	0.170693	0.0917037	0.434413	0.173563	0.43279	0.390663	0.394106
A02_38	J-12	2	786.25	101.901	8.43e-05	32.8634	28.4797	1.15173	78.2153	4.10556	122.496	11644.4	146.522	0.00045	19.9	0.605017	4.5459	20.2249	5.07383	0.292809	0.326058	40.3191	42.2436	7.35099	13.3194	5.70408	2.34372	1.22826	96.8809	1.51316	0.216989	0.113699	0.438546	0.129648	0.0989706	0.0717147	0.308782	0.254989	0.30118	0.318105	0.262495	0.689582	0.166718	0.0928777	0.397867	0.171932	0.406292	0.361562	0.373829
A02_39	K-12	1	832.92	105.323	8.31e-05	34.4106	28.8843	1.18952	78.0523	4.08605	125.424	11583.9	142.287	0.000443	20.5292	0.595567	4.47561	20.819	4.92536	0.280178	0.308329	41.7728	42.9047	7.46984	13.519	5.79488	2.33159	1.17299	94.0526	1.51313	0.202716	0.107685	0.417606	0.126727	0.0925098	0.0876309	0.343876	0.264801	0.285461	0.304492	0.268873	0.615533	0.163971	0.0923286	0.406069	0.164643	0.40524	0.375248	0.377799
A02_41	M-12	1	797.321	102.753	8.37e-05	33.0619	28.7961	1.14541	80.4509	4.13885	132.819	12668.4	145.888	0.000473	19.8875	0.601341	4.63142	20.498	5.45537	0.299605	0.34929	43.8886	44.2985	7.70762	13.9718	5.90591	2.36886	1.4456	97.131	1.50108	0.201326	0.10625	0.486808	0.120782	0.0929372	0.0702274	0.354326	0.276579	0.327261	0.341829	0.291373	0.640264	0.159649	0.0983317	0.422237	0.16969	0.415049	0.389462	0.372591
A02_44	D-12	2	771.403	100.799	8.88e-05	32.5337	28.1911	1.15494	74.7736	4.06655	118.979	9738.05	121.144	0.000508	18.9534	0.582493	3.68021	19.2945	4.21363	0.243902	0.278125	43.2609	44.5685	7.29498	13.1694	5.61259	2.35106	1.20954	83.2737	1.46095	0.232175	0.120084	0.506003	0.127991	0.118638	0.0758255	0.368968	0.259758	0.286154	0.387893	0.333944	0.738737	0.153725	0.0879274	0.457122	0.158574	0.471448	0.444973	0.464351
A02_44	D-11	2	783.068	101.734	8.69e-05	32.5542	28.6557	1.13349	80.7366	4.23663	117.109	7365.14	86.5041	0.000464	19.1663	0.58805	4.06969	19.5798	4.6642	0.26554	0.303719	44.7637	46.0519	7.18993	13.002	5.56177	2.34355	1.2851	62.7951	1.3856	0.210199	0.109337	0.493056	0.127161	0.0969889	0.0729219	0.315001	0.2651	0.325942	0.637122	0.471551	0.590016	0.158765	0.0926422	0.469771	0.16266	0.45509	0.456191	0.441915
A02_45	E-12	2	759.312	100.141	8.42e-05	32.8157	27.4445	1.19664	70.8124	3.95958	125.245	8635.78	103.285	0.000543	19.3199	0.588252	3.8372	19.7368	4.45352	0.252235	0.292691	40.4348	41.334	7.497	13.5683	5.76502	2.35781	1.28701	70.3	1.47571	0.237698	0.12487	0.490346	0.135865	0.120013	0.0801114	0.404907	0.260991	0.320563	0.511809	0.432142	0.718082	0.163659	0.090471	0.458045	0.165187	0.44238	0.430846	0.422601
A02_45	E-11	2	742.045	99.1539	9.65e-05	32.2665	27.2815	1.18306	72.6704	4.09453	116.087	7484.79	95.648	0.000453	19.2627	0.595954	4.17484	19.6822	4.77404	0.276895	0.314906	41.6742	42.7693	7.1533	12.8798	5.60316	2.30939	1.25512	65.3455	1.46705	0.230708	0.120083	0.525667	0.135421	0.110404	0.076915	0.354313	0.296162	0.285502	0.430337	0.361162	0.602594	0.173371	0.0921286	0.424315	0.176628	0.427178	0.384009	0.390589
A02_46	F-12	2	794.319	102.787	8.51e-05	33.7842	28.0253	1.20774	74.7903	4.08708	121.807	9975.62	122.685	0.000564	19.9252	0.58977	4.04279	20.3237	4.619	0.261926	0.297735	41.2545	42.5159	7.41031	13.3715	5.71093	2.34859	1.27388	83.7987	1.46184	0.213145	0.111546	0.513646	0.122589	0.108459	0.0800608	0.399228	0.282151	0.263134	0.358305	0.34068	0.874372	0.151765	0.0922926	0.442221	0.155675	0.446628	0.420987	0.421944
A02_46	F-11	2	793.385	103.132	9.53e-05	34.2959	27.5452	1.24618	73.2929	4.2071	104.497	9611.83	128.871	0.000425	20.4644	0.596786	4.58039	20.8175	5.0793	0.296476	0.327502	43.0845	44.1901	6.67516	11.9909	5.34435	2.25612	1.15102	92.0534	1.401	0.213697	0.111609	0.480373	0.129685	0.104386	0.0910334	0.350975	0.27795	0.204601	0.308041	0.259404	0.588427	0.159984	0.0952647	0.417086	0.158374	0.424469	0.403448	0.416994
A02_47	G-12	2	842.746	105.759	8.42e-05	34.3542	29.274	1.17393	78.8938	4.06502	143.585	12276.1	131.053	0.000741	20.1883	0.586595	3.99444	20.672	4.74725	0.24815	0.29718	40.3978	43.3998	8.24463	14.905	6.16006	2.42182	1.58902	88.6576	1.48169	0.224496	0.117185	0.518472	0.129967	0.110291	0.0844019	0.348398	0.256746	0.321332	0.322724	0.300105	0.970912	0.162303	0.0857617	0.441986	0.167856	0.446754	0.411749	0.425882
A02_47	G-11	2	836.418	105.41	9.13e-05	34.208	29.1327	1.17201	81.4887	4.22881	113.551	11330.8	140.766	0.00043	20.1244	0.587101	4.35716	20.5135	4.97977	0.274112	0.312246	45.641	48.6136	7.00168	12.5832	5.60542	2.26013	1.14664	99.8993	1.40946	0.231736	0.121025	0.580901	0.144743	0.0978222	0.0857969	0.318854	0.327837	0.212306	0.29154	0.243762	0.610659	0.186405	0.0882926	0.427956	0.190373	0.443201	0.396314	0.413929
A02_48	H-12	2	795.497	102.712	0.000102	33.6222	28.1225	1.19925	67.6209	4.01104	124.009	11234.7	133.871	0.00056	19.9078	0.592072	4.15877	20.2596	4.66546	0.269582	0.301548	40.9654	41.8083	7.46264	13.4812	5.78889	2.33234	1.22641	93.0479	1.43929	0.235233	0.12174	0.58639	0.128615	0.125645	0.0858183	0.429072	0.26489	0.304334	0.336037	0.303141	0.785983	0.157342	0.0943461	0.447818	0.162812	0.461601	0.420418	0.438391
A02_48	H-11	2	789.139	102.333	9.99e-05	33.3648	28.1462	1.18626	61.7838	4.08649	106.822	9777.41	129.773	0.000401	19.9855	0.598786	4.57582	20.2484	5.0054	0.296485	0.323703	43.9557	44.8663	6.73033	12.1433	5.4227	2.25807	1.07968	91.0829	1.42606	0.241495	0.124773	0.508195	0.140586	0.115506	0.0915045	0.386492	0.273069	0.228309	0.339454	0.268198	0.487205	0.177249	0.0997905	0.452715	0.177806	0.460238	0.420607	0.435646
A02_49	I-13	2	750.647	100.055	9.6e-05	32.9432	27.1541	1.214	73.8891	4.051	134.004	12266.1	138.441	0.000376	18.9799	0.575859	3.4887	19.1629	3.86191	0.234666	0.259772	43.8151	46.119	7.52409	13.6544	6.08349	2.24926	1.12222	92.1435	1.4993	0.202631	0.107371	0.56253	0.121679	0.0983674	0.0836992	0.365625	0.304747	0.275672	0.350568	0.268503	0.583369	0.146143	0.0807134	0.421464	0.1471	0.446101	0.400073	0.427508
A02_49	I-14	2	791.589	102.474	7.98e-05	33.3569	28.2896	1.17811	77.6805	4.1492	121.814	11754	144.44	0.000485	19.3096	0.578642	3.52227	19.5661	3.90528	0.227674	0.251194	41.3118	42.6233	7.3548	13.2837	5.69127	2.33143	1.15048	97.1049	1.48827	0.198871	0.105051	0.440826	0.118614	0.0948023	0.0703359	0.385213	0.266153	0.291161	0.326336	0.24825	0.77168	0.146298	0.087166	0.466478	0.149844	0.47421	0.45126	0.45882
A02_50	J-13	2	790.72	103.142	0.000103	34.4597	27.3939	1.25721	79.3737	4.06228	132.367	12935.6	147.855	0.000342	20.0729	0.582117	3.77624	20.3698	4.20174	0.241654	0.268622	39.5618	40.5818	7.51533	13.6306	5.99694	2.28049	1.12496	98.8467	1.49434	0.203831	0.106065	0.416655	0.125238	0.0987551	0.091521	0.346394	0.319411	0.252663	0.281887	0.242731	0.556901	0.15471	0.0843187	0.432399	0.152392	0.435385	0.415761	0.423518
A02_50	J-14	2	797.366	103.362	9.4e-05	34.1296	27.8821	1.22331	81.0305	4.15234	116.48	10891.8	140.558	0.000413	19.891	0.582194	3.75933	20.071	4.07703	0.241775	0.261691	40.8268	42.337	7.17872	12.95	5.57471	2.3353	1.12479	94.4163	1.48727	0.195506	0.103618	0.465636	0.121714	0.0910133	0.0874873	0.37131	0.268962	0.233665	0.307126	0.272707	0.615734	0.152639	0.0860591	0.451657	0.152681	0.457386	0.435228	0.445636
A02_51	K-13	2	773.441	101.557	0.000103	33.1935	27.7873	1.19206	75.5549	3.96089	129.633	12473	145.546	0.000357	19.232	0.578538	3.72648	19.3756	4.02217	0.244909	0.26463	43.4842	45.3554	7.4178	13.4699	5.90976	2.28161	1.0626	97.1046	1.49855	0.207471	0.110565	0.443285	0.132293	0.0917003	0.0871523	0.347643	0.281462	0.26947	0.306034	0.240522	0.545362	0.16545	0.0870965	0.438904	0.164313	0.441404	0.416409	0.428035
A02_51	K-14	2	794.568	102.703	9.55e-05	33.3864	28.3859	1.17405	73.3489	3.97993	121.099	11363	142.782	0.000436	19.6073	0.586898	3.97438	19.8121	4.32145	0.258061	0.280089	42.214	43.5537	7.33958	13.2859	5.66559	2.35261	1.21372	94.9597	1.50267	0.208783	0.110739	0.419005	0.13352	0.0920298	0.085287	0.350512	0.251136	0.263576	0.303759	0.25705	0.648109	0.162739	0.0884804	0.431193	0.160629	0.433543	0.410389	0.419946
A02_52	L-13	2	834.849	105.648	0.000102	34.6079	28.8057	1.19702	71.0617	4.03085	140.519	13407.7	148.065	0.000334	20.3208	0.587027	4.18955	20.7115	4.78222	0.265828	0.302126	44.4844	44.9187	7.68761	13.9773	6.24052	2.25008	1.16206	97.0457	1.52354	0.213625	0.116079	0.545148	0.144744	0.0847109	0.0977784	0.377405	0.287079	0.256254	0.321844	0.284191	0.445706	0.171071	0.091647	0.43689	0.171139	0.428251	0.408133	0.402901
A02_52	L-14	2	765.328	100.761	9.94e-05	32.6929	27.8512	1.1701	73.0134	4.17204	115.478	10984.3	141.711	0.000405	19.2421	0.588337	3.9258	19.586	4.39457	0.259081	0.288352	41.8935	41.9841	7.06763	12.741	5.60897	2.2851	1.1256	95.8424	1.47805	0.21738	0.116658	0.489217	0.144307	0.0882104	0.0920646	0.390617	0.31004	0.254324	0.31202	0.273521	0.494201	0.169802	0.0910122	0.429933	0.170769	0.437209	0.408594	0.414922
A02_53	M-14	1	807.054	104.012	9.88e-05	34.3688	28.0511	1.22319	78.8801	4.14853	119.041	11329.1	144.33	0.000401	20.4185	0.593474	4.35231	20.7165	4.80742	0.277722	0.306517	41.7895	42.987	7.20331	13.0304	5.65933	2.31746	1.1135	96.0193	1.50198	0.194902	0.106395	0.466496	0.131883	0.0827164	0.0969134	0.353819	0.286508	0.233036	0.294721	0.263965	0.534333	0.170084	0.094195	0.432345	0.167563	0.430566	0.401822	0.407846
A02_54	N-14	1	754.517	99.9766	9.52e-05	32.7754	27.3871	1.19384	75.8087	4.01135	113.958	10915.8	143.169	0.000384	19.6635	0.598183	4.30206	20.0076	4.77036	0.280864	0.310761	40.4614	41.0173	7.0276	12.6328	5.5563	2.27966	1.10842	96.887	1.47802	0.224509	0.11784	0.455183	0.14038	0.0973826	0.0861979	0.347853	0.252201	0.246575	0.2894	0.256522	0.511948	0.188315	0.0968765	0.446058	0.19062	0.449029	0.398491	0.400565
A02_55	C-14	2	814.64	104.159	9.71e-05	34.084	28.4522	1.19663	72.7163	4.24535	125.705	10929.9	125.612	0.000463	20.091	0.589318	4.15691	20.5605	4.812	0.266691	0.306083	42.2149	43.0605	7.40936	13.3989	5.80723	2.31768	1.27288	88.2279	1.42229	0.229789	0.121158	0.523401	0.143292	0.105324	0.0944958	0.429173	0.313848	0.281757	0.349758	0.299674	0.792902	0.166879	0.0930106	0.4486	0.170079	0.437668	0.42975	0.419495
A02_55	C-13	2	785.928	102.377	0.000103	33.4995	27.9323	1.19829	77.6165	4.11681	105.518	9156.11	125.498	0.000395	19.9837	0.596188	4.62183	20.2025	4.93912	0.305325	0.324832	46.1161	46.4439	6.74615	12.1207	5.36019	2.27629	1.02564	87.3274	1.44073	0.218572	0.115678	0.485937	0.139572	0.097758	0.0906887	0.356494	0.274846	0.206265	0.342349	0.304575	0.472578	0.170811	0.0982429	0.416716	0.171994	0.434149	0.394757	0.415223
A02_56	D-14	2	845.127	106.101	9.23e-05	34.7567	29.026	1.20059	75.5176	4.24941	150.678	13039.4	130.047	0.00101143	20.9991	0.603079	4.5947	21.836	5.73312	0.280668	0.3522	36.6751	39.2039	8.65825	15.6933	6.28505	2.5077	1.96702	89.5835	1.45525	0.214432	0.110842	0.490483	0.118044	0.116675	0.0851251	0.354748	0.261999	0.336793	0.329871	0.294388	1.02486	0.160805	0.0944289	0.438444	0.171388	0.434482	0.401662	0.40274
A02_56	D-13	2	792.502	102.534	8e-05	33.0688	28.6009	1.15527	77.0989	4.09437	119.96	9756.36	121.353	0.000491	19.9617	0.602939	4.61802	20.3583	5.19637	0.297105	0.333134	42.2796	43.3298	7.26534	13.1245	5.70035	2.30725	1.24329	82.8338	1.46802	0.191183	0.100523	0.455226	0.120499	0.0837961	0.0753695	0.347063	0.256696	0.259908	0.38084	0.359411	0.720713	0.165892	0.0982248	0.417345	0.16593	0.403673	0.387054	0.375329
A02_57	E-14	1	828.849	104.893	8.91e-05	34.1333	28.932	1.17873	78.245	4.27181	132.215	11803.3	132.74	0.000545	20.4428	0.598349	4.41868	20.9768	5.1946	0.277389	0.326027	40.3542	41.4232	7.73383	13.992	5.92454	2.3636	1.44057	91.9515	1.44693	0.218692	0.114229	0.51916	0.131283	0.106073	0.0809832	0.350423	0.2726	0.289241	0.303944	0.288848	0.851988	0.164586	0.0986559	0.440153	0.166183	0.420236	0.412222	0.396193
A02_58	F-14	2	853.488	106.529	8.44e-05	34.8682	29.1624	1.19513	76.5783	4.14348	125.676	10966.1	128.136	0.000408	20.7379	0.593926	4.3227	21.0725	4.81662	0.265992	0.296014	40.5788	41.3857	7.3593	13.3424	5.83745	2.29142	1.16673	88.5371	1.45354	0.24376	0.125325	0.548228	0.140963	0.113815	0.0834121	0.374064	0.277235	0.262703	0.347298	0.308937	0.512402	0.173898	0.0973443	0.46349	0.176968	0.478752	0.423077	0.445896
A02_58	F-13	2	831.156	105.33	8.56e-05	34.7738	28.5348	1.21642	77.4522	4.03091	111.37	10213.6	135.491	0.000372	20.7282	0.595956	4.57175	21.0117	4.96589	0.289035	0.312963	43.2252	43.8376	6.87573	12.3798	5.52863	2.25135	1.04803	92.1341	1.47074	0.21578	0.115303	0.464833	0.138417	0.0953069	0.0875978	0.361759	0.263125	0.198474	0.307658	0.269704	0.422944	0.169558	0.0955629	0.412062	0.17192	0.424018	0.382426	0.400453
A02_59	G-14	2	823.716	104.82	8.48e-05	34.7043	28.3472	1.22581	73.069	4.02715	127.084	8819.78	104.174	0.000526	20.669	0.595055	4.35128	21.0082	4.84909	0.27501	0.305893	41.0444	41.8363	7.53006	13.6028	5.83744	2.33641	1.24655	71.1402	1.47223	0.205925	0.109343	0.531928	0.123743	0.104255	0.089225	0.381913	0.244396	0.274753	0.414418	0.390206	0.773833	0.156395	0.0930259	0.421954	0.158034	0.433399	0.395081	0.413768
A02_59	G-13	2	822.403	105.065	8.66e-05	35.1167	27.9753	1.25514	78.6486	4.07773	110.663	10256.9	138.043	0.000406	21.0767	0.599444	4.61188	21.3647	5.02257	0.289494	0.314842	40.9312	40.9362	6.91806	12.4271	5.50876	2.26616	1.08181	92.9442	1.48299	0.211033	0.11241	0.516975	0.134632	0.101861	0.101014	0.317667	0.266979	0.203916	0.329479	0.278981	0.566732	0.169553	0.0965503	0.426541	0.169702	0.431224	0.394998	0.409344
A02_60	H-14	2	796.567	102.498	8.48e-05	32.9596	28.7592	1.14561	70.238	4.03901	125.668	9930.4	117.407	0.000633	19.0975	0.579486	3.61394	19.5187	4.20058	0.236111	0.271969	42.9005	42.984	7.59592	13.642	5.82417	2.34356	1.25738	81.3853	1.44312	0.222927	0.11572	0.510147	0.128467	0.107825	0.0684418	0.434248	0.267845	0.327143	0.388641	0.358649	0.921464	0.153803	0.0879599	0.450028	0.164023	0.458768	0.441389	0.440473
A02_60	H-13	2	769.555	100.96	9.2e-05	32.6432	28.062	1.16198	72.5991	4.05694	113.605	7657.03	98.8799	0.000422	19.1083	0.585328	3.85887	19.4782	4.36887	0.254386	0.285867	42.9856	42.8852	7.00548	12.6069	5.56236	2.2734	1.14051	67.6315	1.46462	0.221882	0.116418	0.503579	0.133938	0.103831	0.0803761	0.395355	0.293391	0.249889	0.39352	0.316854	0.519526	0.161604	0.087809	0.453258	0.164265	0.441011	0.432092	0.423546
A02_61	I-16	1	836.535	105.47	8.61e-05	34.2575	29.1436	1.17263	75.8888	4.19921	123.924	11226.7	137.57	0.000441	20.5536	0.599424	4.56935	20.8829	5.08777	0.285478	0.31666	41.117	42.5992	7.42858	13.4735	5.72271	2.36727	1.32438	91.8583	1.49784	0.214262	0.11424	0.459852	0.137674	0.0935846	0.085842	0.388608	0.278354	0.25183	0.307967	0.277656	0.715654	0.170849	0.0954538	0.418958	0.169675	0.422103	0.388151	0.398223
A02_62	J-16	1	827.684	104.804	8.32e-05	34.0524	29.0114	1.17206	77.7763	4.05259	130.682	12305.7	143.896	0.000436	20.4151	0.598856	4.43125	20.8376	5.07511	0.277707	0.318019	40.0075	41.8113	7.61441	13.7991	5.88129	2.35614	1.3528	95.9264	1.49961	0.206114	0.109126	0.48327	0.127305	0.0943831	0.0801832	0.350276	0.251724	0.284096	0.307693	0.266256	0.662386	0.165454	0.0977706	0.440953	0.167208	0.428821	0.410944	0.401338
A02_63	K-16	1	905.311	110.291	7.99e-05	36.6653	29.5688	1.23809	76.8679	4.01308	126.718	11907.8	143.681	0.00041	22.2379	0.60536	5.10856	22.5998	5.64021	0.305157	0.337019	40.7283	41.4112	7.47879	13.5079	5.83827	2.32146	1.24456	95.2705	1.50718	0.201595	0.108881	0.462642	0.135426	0.0873918	0.100255	0.379227	0.264511	0.261162	0.29118	0.243043	0.62357	0.182605	0.0979712	0.412644	0.179356	0.404986	0.361694	0.363569
A02_64	L-16	1	853.821	106.702	8.17e-05	35.2122	28.9937	1.21183	78.5137	4.0492	130.612	12447.9	148.063	0.000406	21.0836	0.59666	4.48281	21.3066	4.90512	0.273127	0.299697	38.8887	41.112	7.58596	13.757	5.8793	2.35303	1.26377	97.0118	1.52596	0.212471	0.113421	0.450398	0.135886	0.0947065	0.092185	0.332754	0.26777	0.28834	0.307392	0.265236	0.556138	0.186476	0.0918698	0.446725	0.18587	0.443848	0.393832	0.402136
A02_65	M-16	1	745.675	99.5716	9.91e-05	32.6428	27.1958	1.1976	75.737	4.08553	121.053	11957.2	151.181	0.00045	19.5019	0.595882	4.29783	19.9178	4.90412	0.285046	0.324923	43.426	43.8679	7.32711	13.2044	5.69448	2.32171	1.19267	100.822	1.50012	0.20944	0.112258	0.442152	0.13325	0.0916709	0.0863337	0.378368	0.270251	0.269795	0.27716	0.248407	0.594342	0.179733	0.0972335	0.42331	0.183339	0.416095	0.376693	0.371104
A02_67	C-16	2	789.957	102.265	9.43e-05	33.4582	28.0105	1.19352	71.287	4.19942	128.199	9595.8	111.846	0.000463	19.4372	0.580445	3.64151	19.8799	4.26909	0.235208	0.276363	41.9729	43.1095	7.46414	13.5122	5.85347	2.31385	1.28677	76.7748	1.4588	0.244819	0.128889	0.52456	0.146738	0.114936	0.0903792	0.4111	0.312627	0.324985	0.434193	0.374432	0.678267	0.175573	0.090606	0.480487	0.177831	0.469714	0.446569	0.445517
A02_67	C-15	2	857.359	107.006	9.5e-05	35.1229	29.083	1.2043	76.8316	4.22455	117.808	6544.09	78.5718	0.000423	20.7015	0.589314	4.33475	21.0106	4.77823	0.272216	0.299479	43.6052	43.9437	7.13015	12.864	5.65021	2.28061	1.14119	56.1937	1.40939	0.23583	0.128064	0.538408	0.157644	0.0973137	0.102105	0.333877	0.288436	0.269542	0.59542	0.483529	0.519815	0.177046	0.0954612	0.461535	0.178469	0.46201	0.447474	0.453403
A02_68	D-16	2	869.507	107.352	7.58e-05	34.777	29.8329	1.16413	76.8037	4.16319	152.922	13153.2	133.193	0.000755	20.1879	0.58027	3.85186	20.8706	4.7736	0.239022	0.293428	42.4947	43.239	8.59915	15.6208	6.26524	2.49075	1.69729	88.7424	1.50296	0.218806	0.114971	0.458861	0.129924	0.10483	0.0723091	0.374188	0.267658	0.369708	0.366844	0.295852	0.900499	0.157308	0.0857782	0.459162	0.168321	0.449889	0.440348	0.420955
A02_68	D-15	2	820.104	104.123	8.39e-05	33.5448	29.0861	1.15056	75.2016	4.22879	133.37	9636.26	108.174	0.000536	19.5773	0.583245	3.92492	20.0949	4.62831	0.250837	0.294169	43.5311	43.8535	7.77678	14.0636	5.90855	2.37866	1.3887	74.4054	1.45537	0.229992	0.120335	0.477775	0.13772	0.103562	0.0694802	0.391971	0.302185	0.338692	0.496897	0.445566	0.693705	0.162275	0.0905406	0.448829	0.167203	0.450037	0.42935	0.431214
A02_69	E-16	2	872.532	107.932	8.75e-05	35.9248	28.8998	1.24397	72.4144	4.06548	138.486	11871.3	130.508	0.000622	21.2659	0.591636	4.29476	21.7643	5.00737	0.262735	0.305985	39.0627	40.6793	8.03347	14.5807	6.00805	2.43123	1.42705	88.4197	1.48169	0.247815	0.129958	0.488921	0.144857	0.120526	0.0897278	0.377604	0.265122	0.336352	0.361589	0.311198	0.812184	0.172628	0.0946076	0.454048	0.17519	0.44475	0.419383	0.412207
A02_69	E-15	2	797.176	102.858	8.66e-05	33.6149	28.2285	1.19014	68.8225	4.04115	128.18	11076.7	126.589	0.000473	20.0288	0.595311	4.26947	20.5514	5.01902	0.273902	0.321879	40.6722	41.8867	7.52409	13.615	5.84329	2.33771	1.35815	87.3307	1.44773	0.22433	0.116212	0.489887	0.131589	0.107305	0.0816181	0.351235	0.261334	0.307554	0.371076	0.279973	0.592957	0.167596	0.0956594	0.450577	0.170595	0.443636	0.412559	0.413952
A02_70	F-16	2	804.131	103.503	9.6e-05	34.1241	28.101	1.21234	69.9231	4.03731	128.277	11276.1	130.401	0.000539	20.238	0.592175	4.11252	20.7131	4.76881	0.259795	0.302239	38.9804	40.2685	7.61279	13.7519	5.84638	2.35913	1.32477	89.7731	1.45566	0.222773	0.120824	0.519127	0.145115	0.10154	0.0990982	0.416407	0.258473	0.278099	0.304033	0.277941	0.820689	0.178148	0.0931308	0.455701	0.178815	0.451819	0.421098	0.424002
A02_70	F-15	2	828.756	105.529	0.000101	34.931	28.3882	1.22851	72.3401	4.1178	110.027	10286.9	136.146	0.000417	20.8469	0.595871	4.52529	21.133	4.97876	0.284938	0.313919	41.0998	42.5775	6.91187	12.4144	5.47121	2.27669	1.10357	94.9696	1.43732	0.197876	0.107513	0.527339	0.135564	0.0852543	0.102383	0.376828	0.266981	0.22513	0.309054	0.287747	0.521237	0.169212	0.0937882	0.422996	0.166635	0.420555	0.401706	0.406096
A02_71	G-16	2	805.93	103.795	9.25e-05	34.5469	27.8436	1.24199	68.3687	4.01112	132.359	11590.7	131.731	0.000659	20.419	0.590601	3.99669	20.9494	4.73789	0.250979	0.296435	37.725	39.6413	7.84988	14.1974	5.94741	2.39376	1.44663	89.786	1.47051	0.220871	0.116497	0.507985	0.135281	0.107152	0.0980449	0.382055	0.252789	0.298188	0.323259	0.293404	0.767696	0.167477	0.0908579	0.461229	0.17199	0.453355	0.426105	0.416018
A02_71	G-15	2	780.805	102.013	9.99e-05	33.7376	27.541	1.2233	73.6566	4.00205	113.443	10498.9	136.273	0.000474	20.2074	0.597605	4.40885	20.6013	4.93399	0.28525	0.318331	41.2684	41.2567	7.0906	12.7394	5.51191	2.31887	1.23058	93.2865	1.46113	0.223948	0.118514	0.505694	0.137201	0.106186	0.0883929	0.353424	0.266574	0.258012	0.318342	0.260213	0.627468	0.177589	0.0944843	0.428439	0.178209	0.426958	0.395568	0.402211
A02_72	H-16	2	784.991	101.922	8.57e-05	32.8578	28.4703	1.15353	71.1813	4.06354	120.86	10747.9	131.583	0.000463	19.468	0.592319	4.15385	19.7995	4.61215	0.269854	0.298084	42.2734	42.3293	7.29617	13.1465	5.73172	2.30021	1.16079	91.0676	1.44521	0.201179	0.107216	0.48027	0.123823	0.0953433	0.0813588	0.444825	0.288403	0.251176	0.32383	0.317755	0.628953	0.156603	0.0910567	0.428109	0.158985	0.432106	0.397088	0.407508
A02_72	H-15	2	756.186	100.216	0.000101	32.4974	27.7263	1.17118	74.2613	4.02659	106.156	10407.8	142.61	0.000395	19.5945	0.602113	4.54749	19.9031	4.98244	0.302168	0.328465	43.1901	43.997	6.74566	12.1198	5.38089	2.26707	1.05629	98.2516	1.4516	0.206873	0.10884	0.465918	0.123786	0.0995029	0.0771542	0.385645	0.265403	0.20095	0.291463	0.249995	0.485288	0.16655	0.0992027	0.412484	0.167423	0.41145	0.382337	0.380377
A02_73	I-17	2	850.656	106.831	8.69e-05	35.2065	28.9002	1.21497	79.7276	4.14587	144.482	14788	153.91	0.00031	21.1014	0.598915	4.66507	21.4972	5.28425	0.289923	0.330553	42.075	43.394	7.7913	14.2182	6.35413	2.24492	1.21726	103.142	1.49136	0.194456	0.106704	0.453631	0.131964	0.0851971	0.0964587	0.316045	0.300039	0.252516	0.283462	0.227132	0.477762	0.168228	0.0933798	0.403433	0.171021	0.397468	0.364244	0.368866
A02_73	I-18	2	864.194	107.461	7.8e-05	35.2134	29.378	1.19599	73.8402	4.22525	128.607	12739.8	149.687	0.00041	21.2293	0.602281	4.87328	21.6251	5.47733	0.299946	0.337018	43.038	44.3244	7.54176	13.6625	5.87745	2.33181	1.29004	100.469	1.48967	0.200534	0.110222	0.460265	0.144796	0.0795171	0.112852	0.34297	0.285986	0.268311	0.289902	0.252992	0.615538	0.179393	0.0997339	0.410529	0.181115	0.402066	0.384821	0.377402
A02_74	J-17	2	703.99	96.4722	0.000101	31.1741	26.7952	1.16238	77.2644	4.0064	132.681	12230.8	138.928	0.000368	18.126	0.580993	3.53835	18.4605	4.08393	0.243778	0.281407	43.222	44.366	7.48809	13.5838	6.02341	2.26055	1.15241	93.7633	1.48031	0.214457	0.111862	0.442309	0.125603	0.101711	0.0720658	0.374211	0.310281	0.255415	0.314319	0.28072	0.475906	0.157256	0.0874649	0.44397	0.157121	0.435107	0.419604	0.416382
A02_74	J-18	2	736.105	98.3853	8.36e-05	31.5792	27.7152	1.13724	72.7089	3.95351	115.072	10612	139.496	0.00041	18.6625	0.590502	3.85217	19.031	4.37204	0.257117	0.2916	41.059	41.8678	7.08128	12.7738	5.5542	2.31035	1.1781	93.4734	1.49101	0.209244	0.110186	0.423687	0.126479	0.096076	0.0695166	0.397904	0.25126	0.241353	0.304399	0.275617	0.513882	0.161536	0.0923168	0.44607	0.16456	0.445375	0.41694	0.421446
A02_75	K-17	2	755.502	100.382	0.000104	32.6017	27.6605	1.17889	84.2388	4.02422	131.533	12683.5	146.554	0.000323	19.0876	0.585238	3.91558	19.4573	4.43277	0.2622	0.296593	44.9744	45.1857	7.37459	13.4009	6.05811	2.2235	1.04989	97.5556	1.50227	0.183092	0.0982544	0.539828	0.116401	0.0804288	0.0771421	0.373792	0.294617	0.230378	0.346788	0.309089	0.432253	0.152909	0.0914714	0.417085	0.156629	0.407409	0.395685	0.39572
A02_75	K-18	2	788.021	102.258	9.3e-05	33.045	28.4632	1.1607	77.0449	4.0126	119.349	11603.2	147.435	0.000394	19.6092	0.592572	4.37439	19.9295	4.85011	0.284456	0.314706	45.4816	46.7719	7.18895	12.9872	5.67938	2.29832	1.19008	98.4716	1.49469	0.189829	0.100644	0.415439	0.11384	0.0896142	0.0682205	0.362953	0.25949	0.237447	0.29069	0.264364	0.513942	0.155931	0.0922163	0.415651	0.161541	0.429712	0.389664	0.404679
A02_76	L-17	2	761.976	100.831	0.000107	33.1987	27.3095	1.21395	74.1722	4.01813	129.133	12586.2	144.45	0.000358	19.316	0.582087	3.90706	19.7354	4.4619	0.263574	0.300373	45.7686	46.0401	7.35023	13.3271	5.99103	2.22443	1.1331	98.1543	1.4725	0.211009	0.11247	0.51227	0.128864	0.0983487	0.0746981	0.356821	0.320676	0.258897	0.313519	0.239072	0.487276	0.145045	0.0863587	0.436825	0.151698	0.445051	0.430815	0.438768
A02_76	L-18	2	875.874	108.086	7.93e-05	35.2584	29.7359	1.18332	78.0066	4.15894	136.724	12800.1	143.8	0.00042	20.8174	0.590311	4.59196	21.2921	5.33351	0.285363	0.331314	46.1997	48.1968	7.77633	14.0839	6.0133	2.3433	1.37637	95.5263	1.50623	0.199964	0.10568	0.4651	0.123047	0.0896957	0.0794225	0.380196	0.281883	0.325384	0.383986	0.32946	0.582864	0.155348	0.0932974	0.416531	0.161084	0.412478	0.40397	0.396291
A02_79	C-18	2	806.455	103.425	7.84e-05	33.6569	28.5573	1.1782	68.574	4.05951	123.893	11066.4	130.602	0.000428	19.8611	0.589724	4.01747	20.2613	4.55645	0.255665	0.289531	41.0451	41.1902	7.31957	13.2443	5.82835	2.27973	1.16882	90.9395	1.44103	0.210181	0.10953	0.470362	0.124451	0.0996002	0.0794577	0.416191	0.269906	0.257515	0.333981	0.300921	0.625371	0.155252	0.0936639	0.44449	0.15893	0.444244	0.420065	0.421009
A02_79	C-17	2	778.331	101.623	8.89e-05	32.9917	28.0801	1.17353	72.9358	4.24316	109.223	10223.6	130.664	0.000392	19.7202	0.597158	4.33935	19.9288	4.66477	0.285859	0.305452	42.6159	43.1778	6.87854	12.3309	5.45271	2.27078	1.06327	94.1063	1.38863	0.213304	0.111739	0.510181	0.127624	0.0992429	0.0727846	0.407896	0.284075	0.220967	0.30283	0.271046	0.491338	0.162172	0.0965956	0.418286	0.165713	0.430151	0.401285	0.40846
A02_80	D-18	2	843.287	106.005	8.5e-05	34.8639	28.8487	1.20587	77.3219	4.11077	130.537	12087	135.754	0.00051	20.4199	0.585496	3.96001	20.8245	4.54135	0.246934	0.283599	40.6141	41.6207	7.65106	13.8799	5.90082	2.36016	1.31689	94.3396	1.43977	0.228872	0.121831	0.513814	0.148777	0.0973719	0.095869	0.397674	0.278538	0.282097	0.304129	0.265521	0.812444	0.173038	0.0886877	0.453734	0.172637	0.457212	0.419573	0.43841
A02_80	D-17	2	816.28	104.593	0.000102	34.6222	28.0794	1.23079	75.0786	4.30348	111.251	10162	129.228	0.000387	20.4531	0.591067	4.21067	20.7527	4.61857	0.269723	0.293704	40.9854	41.8743	6.88872	12.3912	5.52503	2.25557	1.08296	92.1751	1.40039	0.221299	0.118054	0.515501	0.142943	0.0973217	0.0934648	0.363099	0.293014	0.198293	0.316537	0.297471	0.480202	0.169439	0.0942748	0.449873	0.169066	0.450949	0.439559	0.43867
A02_81	E-18	2	879.369	108.646	9.06e-05	36.0873	29.17	1.23715	82.9056	4.09091	135.261	12776.3	142.508	0.000569	20.9157	0.579269	3.90131	21.2641	4.4398	0.238153	0.27179	41.5685	42.8601	7.85759	14.1994	6.01486	2.36516	1.27342	97.0502	1.47119	0.197624	0.104773	0.488111	0.1241	0.0932914	0.0894483	0.325373	0.247126	0.276271	0.29105	0.277931	0.873035	0.150354	0.0873691	0.455529	0.153197	0.457578	0.430262	0.44428
A02_81	E-17	2	840.797	105.923	8.81e-05	34.6489	28.9708	1.19414	75.0138	4.03585	125.129	12753.5	150.128	0.000419	20.4418	0.589468	4.24026	20.7956	4.81048	0.266279	0.301478	42.4029	43.8715	7.35119	13.3085	5.85193	2.28218	1.20212	103.034	1.45973	0.205084	0.108551	0.452707	0.132255	0.0892813	0.0888659	0.303998	0.245898	0.232089	0.269049	0.22501	0.551453	0.161759	0.0868321	0.415325	0.163859	0.415537	0.393015	0.39558
A02_82	F-18	1	826.866	104.912	9.28e-05	34.474	28.6232	1.2066	73.388	3.97814	134.51	12321.7	139.136	0.000737	20.2436	0.586401	4.05403	20.8021	4.81224	0.256904	0.30371	42.3132	42.1964	7.98216	14.4288	5.9074	2.44563	1.48425	93.8994	1.48318	0.216134	0.113101	0.538341	0.125194	0.110939	0.0875218	0.375528	0.2686	0.33394	0.316339	0.264435	1.03918	0.156403	0.0888451	0.438453	0.161132	0.432202	0.416342	0.411918
A02_83	G-18	2	799.987	102.837	7.78e-05	33.4161	28.5179	1.17205	73.1487	3.96941	134.392	11270.9	127.391	0.000691	19.6131	0.586813	3.8527	20.0972	4.50793	0.249413	0.29098	40.6648	42.0285	7.94808	14.3517	5.94465	2.42347	1.42264	86.0005	1.48542	0.216521	0.113421	0.429575	0.122318	0.110027	0.0715005	0.37062	0.255245	0.325602	0.375466	0.312802	0.89533	0.150936	0.0897653	0.442515	0.159072	0.45025	0.424558	0.432581
A02_83	G-17	2	781.811	101.782	7.99e-05	32.9452	28.2992	1.16307	78.1221	3.87704	115.429	10113.7	131.228	0.000475	19.2099	0.582567	3.90336	19.5047	4.32643	0.257022	0.282528	45.0538	45.3038	7.15051	12.8372	5.61858	2.2914	1.08676	88.364	1.48357	0.200516	0.10561	0.431404	0.123202	0.0909527	0.0791095	0.37373	0.241349	0.237697	0.337297	0.297377	0.681515	0.156889	0.0850797	0.426949	0.159018	0.428569	0.406613	0.406177
A02_84	H-18	2	807.341	103.628	8.69e-05	33.9675	28.3525	1.19929	77.0973	3.99568	118.558	10789.5	132.214	0.000466	20.0164	0.589201	4.14082	20.3619	4.62097	0.26799	0.297965	41.6134	42.2237	7.19295	12.9646	5.68916	2.29498	1.13285	91.9458	1.43746	0.209903	0.110637	0.491722	0.121248	0.10516	0.075456	0.434849	0.259314	0.23157	0.318179	0.280372	0.726844	0.152501	0.0934383	0.440453	0.15304	0.44197	0.427125	0.432013
A02_84	H-17	2	794.307	103.029	8.93e-05	33.7998	28.0974	1.20285	77.946	3.92422	108.809	10664.1	144.935	0.0004	20.2684	0.599777	4.58188	20.5103	4.98085	0.298348	0.321637	43.0199	44.2697	6.83599	12.2237	5.47839	2.24862	1.04425	98.4497	1.46991	0.178986	0.095592	0.457183	0.115067	0.0854285	0.083873	0.413737	0.257635	0.190596	0.28562	0.2648	0.544148	0.150572	0.101042	0.403957	0.150812	0.386576	0.386583	0.363177
A02_86	J-19	2	809.036	104.31	9.34e-05	34.7921	27.7645	1.25128	70.16	4.01571	141.06	13833.2	148.354	0.000323	20.5651	0.589936	4.27441	20.8891	4.78335	0.273474	0.306879	42.7915	44.3665	7.69923	13.9846	6.2751	2.23725	1.10414	99.0304	1.49935	0.202744	0.112068	0.471118	0.141562	0.0828223	0.105095	0.331436	0.27954	0.235843	0.290676	0.230761	0.433786	0.173751	0.0909717	0.426823	0.175128	0.426094	0.395118	0.397124
A02_86	J-20	2	821.052	104.949	8.81e-05	34.8513	28.1773	1.23531	72.1855	4.07254	121.604	11623.9	145.653	0.000396	20.8177	0.597198	4.58573	21.1518	5.08882	0.290684	0.32254	42.0393	43.0816	7.24745	13.1265	5.7343	2.29461	1.20486	96.8793	1.50252	0.19701	0.10804	0.489831	0.136728	0.0829561	0.104258	0.352545	0.266193	0.253453	0.301745	0.259872	0.580009	0.172205	0.0942838	0.425085	0.171605	0.428807	0.387719	0.401863
A02_87	K-19	2	760.613	100.762	0.000106	32.985	27.4909	1.1979	73.1308	4.07876	130.852	13010	150.558	0.000327	19.3513	0.58603	3.96257	19.685	4.4557	0.263377	0.294658	44.3127	45.0896	7.36827	13.367	6.05237	2.21436	1.07855	100.414	1.49887	0.195679	0.105351	0.474248	0.12869	0.0847702	0.0880687	0.302666	0.280837	0.232976	0.286371	0.232476	0.448144	0.159563	0.0875968	0.433901	0.159818	0.446434	0.411695	0.429024
A02_87	K-20	2	806.944	103.463	8.86e-05	33.539	28.7141	1.16495	74.5076	4.12462	119.414	11931.4	150.653	0.000398	19.8519	0.592412	4.27389	20.2175	4.76388	0.274576	0.301233	43.5353	43.7366	7.19353	13.0019	5.67218	2.30542	1.13171	100.775	1.493	0.206673	0.112338	0.556171	0.137177	0.0896168	0.0940194	0.353017	0.267875	0.246617	0.300516	0.246862	0.640682	0.167116	0.0934648	0.444052	0.168111	0.456957	0.417406	0.432453
A02_88	L-19	2	819.261	105.384	0.000107	35.4819	27.6233	1.28654	76.6772	3.95977	144.456	13509.1	143.889	0.000416	21.3089	0.599647	4.51422	21.8048	5.21184	0.281451	0.324628	37.8109	39.611	7.90931	14.3845	6.29144	2.29426	1.27766	94.7972	1.51735	0.183447	0.0977812	0.438106	0.112564	0.0937196	0.0905358	0.333237	0.302885	0.255556	0.289923	0.233121	0.615553	0.158025	0.0934128	0.415146	0.161792	0.411464	0.364841	0.364692
A02_88	L-20	2	866.398	107.953	8.81e-05	35.9419	28.8644	1.2444	82.3857	4.03929	135.52	13337	153.419	0.000527	21.7659	0.603877	4.82908	22.2241	5.46828	0.290841	0.329763	38.4104	39.831	7.83487	14.1978	6.05872	2.34626	1.33178	100.338	1.52732	0.193417	0.103915	0.456779	0.12434	0.0878915	0.0899405	0.356287	0.26271	0.276429	0.282407	0.249955	0.778565	0.17593	0.10019	0.430376	0.175828	0.423619	0.370448	0.373278
A02_89	M-19	2	774.174	101.166	9.21e-05	32.3143	28.5285	1.13203	75.3765	4.00324	139.947	13686.3	148.552	0.000384	18.9432	0.585555	3.83596	19.336	4.39961	0.252452	0.287045	43.9493	44.6527	7.77134	14.0911	6.18784	2.27862	1.23962	98.7512	1.504	0.203905	0.107118	0.518645	0.118526	0.0965879	0.0648493	0.352683	0.299932	0.289336	0.323648	0.240851	0.54906	0.15058	0.0864017	0.427706	0.154288	0.431249	0.409755	0.412408
A02_89	M-20	2	828.366	104.637	7.84e-05	33.336	29.6845	1.12172	79.9732	4.1763	135.224	13434.2	153.489	0.000489	19.599	0.587765	4.01434	20.011	4.604	0.254903	0.290375	42.4094	43.5845	7.82114	14.1629	5.96338	2.3768	1.38382	100.896	1.52213	0.197089	0.103947	0.426787	0.115336	0.0924259	0.0600306	0.348806	0.261181	0.308981	0.300336	0.235658	0.755769	0.144245	0.0899274	0.432938	0.147776	0.433364	0.418228	0.416064
A02_90	N-19	2	741.363	99.2044	9.66e-05	32.6602	27.031	1.20457	60.7471	3.74709	123.174	11358.3	141.756	0.000327	19.2188	0.587812	3.81338	19.507	4.22235	0.254291	0.281668	41.4589	42.322	7.17481	13.0143	5.82895	2.2393	1.03036	92.9005	1.52325	0.221501	0.120288	0.399425	0.146838	0.0939562	0.0937442	0.449812	0.241551	0.231092	0.286033	0.229683	0.397325	0.174817	0.0879977	0.437013	0.175882	0.43499	0.390183	0.39622
A02_90	N-20	2	771.366	101.054	8.88e-05	32.9924	27.7895	1.18331	71.8683	3.93157	115.952	11509.9	149.619	0.000412	19.5873	0.591619	3.9722	19.9778	4.47439	0.253182	0.286176	38.4276	38.8403	7.10878	12.8037	5.57802	2.30729	1.2114	100.143	1.4984	0.22804	0.123653	0.475711	0.153519	0.0916162	0.0987775	0.42344	0.246446	0.246789	0.318672	0.256924	0.559407	0.195313	0.0909181	0.459911	0.194608	0.449917	0.406087	0.405324
A02_91	C-20	2	770.699	101.19	8.83e-05	33.2782	27.6042	1.20662	71.4269	3.96382	119.805	10889	133.757	0.000554	19.5509	0.586607	3.93493	19.9427	4.47768	0.257274	0.291763	42.5605	41.8274	7.28428	13.1283	5.70416	2.30887	1.21501	92.4964	1.45343	0.206266	0.108408	0.459958	0.120568	0.105565	0.0819574	0.382434	0.259864	0.248512	0.316285	0.283125	0.879177	0.153357	0.0871526	0.430144	0.154466	0.418999	0.400393	0.396543
A02_91	C-19	2	755.684	100.24	8.48e-05	32.7251	27.5761	1.1854	73.4619	3.99316	103.946	10020.8	140.221	0.000389	19.5087	0.595552	4.36396	19.7141	4.65854	0.290442	0.308824	43.7149	44.5592	6.66788	11.9341	5.35929	2.23993	0.98098	97.0531	1.44528	0.183812	0.0983749	0.451342	0.120766	0.0813164	0.0830192	0.348113	0.263177	0.189726	0.277108	0.252104	0.466939	0.158336	0.0947333	0.417024	0.159969	0.420377	0.395698	0.399558
A02_92	D-20	2	777.398	101.508	8.15e-05	33.0633	28.0384	1.17827	72.824	3.88979	112.351	10217.3	133.282	0.000419	19.2785	0.582918	3.6844	19.5305	4.08305	0.239207	0.264748	41.1064	42.5571	6.98927	12.6067	5.52422	2.29653	1.09424	91.4968	1.45715	0.198954	0.106028	0.402941	0.125475	0.091475	0.0810007	0.450536	0.242254	0.209573	0.323067	0.289742	0.519081	0.149757	0.0875606	0.433429	0.152012	0.446817	0.411478	0.42795
A02_92	D-19	2	747.936	99.3994	8.7e-05	32.2196	27.5385	1.16716	81.903	4.06332	104.134	9672.23	133.539	0.000387	18.8676	0.585315	3.73493	19.0558	4.03117	0.249758	0.268573	41.3446	42.4896	6.69517	11.9996	5.32222	2.26615	1.00731	93.3819	1.4296	0.227745	0.119312	0.51923	0.143222	0.0970354	0.0842566	0.398824	0.301053	0.207237	0.34269	0.317163	0.479046	0.168688	0.0890076	0.448031	0.168545	0.457223	0.433267	0.442839
A02_93	E-20	2	852.619	106.441	8.3e-05	34.874	29.2046	1.19388	76.9573	3.88703	130.407	12280.6	142.387	0.000639	20.9104	0.598749	4.48971	21.2465	5.04697	0.275554	0.312618	39.0034	41.2286	7.80439	14.0782	5.89379	2.38928	1.38861	95.9212	1.48792	0.21347	0.112295	0.483845	0.126882	0.105244	0.0799606	0.361274	0.236116	0.291118	0.312271	0.25617	0.857914	0.163643	0.0929373	0.43085	0.163002	0.419655	0.394257	0.392951
A02_93	E-19	2	844.349	105.945	8.13e-05	34.5933	29.1452	1.18369	77.5294	4.01908	122.554	11712.6	145.679	0.000433	20.747	0.598579	4.58965	21.1207	5.146	0.285197	0.318847	41.4542	42.5459	7.313	13.1964	5.76887	2.29453	1.19338	96.8833	1.50279	0.208562	0.110751	0.457308	0.131846	0.0916709	0.0788772	0.351517	0.254735	0.251783	0.306303	0.265797	0.529762	0.171318	0.091836	0.423737	0.173846	0.423445	0.387879	0.385568
A02_94	F-20	2	848.369	105.933	8.58e-05	34.3907	29.4099	1.16998	72.7362	3.89359	142.812	12188.6	134.854	0.000834	20.4907	0.595587	4.47016	21.0758	5.32566	0.280929	0.333044	42.273	43.7053	8.28565	14.9247	6.10916	2.44453	1.64891	89.446	1.51098	0.232286	0.119838	0.53673	0.128137	0.120326	0.0757599	0.344089	0.243006	0.420653	0.352269	0.290764	0.963971	0.159335	0.093434	0.413035	0.168773	0.408323	0.38897	0.385458
A02_94	F-19	2	843.351	105.644	7.87e-05	34.1246	29.5224	1.15292	76.4411	3.9652	120.53	9598.56	122.946	0.000472	20.3231	0.594255	4.42578	20.598	4.87871	0.275641	0.303389	42.5013	44.6432	7.30034	13.166	5.69634	2.31297	1.14907	81.8068	1.51179	0.219667	0.115647	0.494418	0.135756	0.0954037	0.0747317	0.313772	0.256907	0.285727	0.432054	0.388629	0.726243	0.181337	0.0925989	0.455357	0.182842	0.444244	0.408469	0.397792
A02_95	G-20	2	876.841	108.275	9.66e-05	35.8352	29.227	1.22936	76.2096	3.9345	150.627	13899.3	142.836	0.000968	21.2671	0.592967	4.28424	22.1558	5.46964	0.258154	0.330678	38.0392	39.8602	8.61717	15.6177	6.2478	2.51049	1.87877	95.9381	1.49517	0.212158	0.110443	0.526527	0.12216	0.111112	0.0892436	0.364855	0.244246	0.341734	0.311915	0.269608	1.0633	0.157608	0.0954807	0.447603	0.16746	0.422628	0.407332	0.389678
A02_95	G-19	2	880.994	108.756	8.3e-05	35.8053	29.4957	1.21257	73.5692	3.99181	114.968	10837.7	140.836	0.00038	21.3558	0.595165	4.76007	21.6379	5.13795	0.291244	0.314078	43.7291	43.9248	6.98758	12.5934	5.64581	2.23858	0.998928	95.0696	1.48115	0.184366	0.0986973	0.440012	0.120429	0.0802899	0.0865374	0.359611	0.250299	0.200962	0.262745	0.225317	0.419947	0.165866	0.0929997	0.412439	0.165198	0.410021	0.385949	0.385296
A02_96	H-20	2	823.584	104.93	8.53e-05	34.956	28.1828	1.24555	74.8212	3.90588	158.414	13275.6	129.464	0.00109499	20.4317	0.584415	3.78729	21.2462	4.98846	0.238257	0.315543	38.8979	41.826	9.03223	16.3761	6.36739	2.58418	2.08319	87.2289	1.49064	0.194263	0.102378	0.504062	0.105928	0.114308	0.0942318	0.369727	0.238595	0.354223	0.337857	0.287134	0.832761	0.143821	0.0937078	0.50679	0.155761	0.471637	0.478688	0.444099
A02_96	H-19	2	811.797	103.855	7.86e-05	34.0098	28.4754	1.19307	74.3108	4.01179	117.162	11025	139.783	0.00051	20.277	0.596273	4.515	20.6704	5.08443	0.290977	0.324889	43.9718	44.368	7.19341	12.9861	5.63393	2.31391	1.20072	94.8744	1.4721	0.199816	0.106708	0.444181	0.126303	0.0891626	0.0782104	0.357546	0.258827	0.244415	0.323808	0.279452	0.704569	0.162011	0.0954228	0.410182	0.162254	0.410631	0.385962	0.391532
A03_01	C-05	1	744.272	98.8245	8.4e-05	31.4879	28.0805	1.11979	70.188	4.16621	188.684	14129	74.891	0.000356	18.1184	0.575107	3.24397	18.7526	4.13682	0.216345	0.276659	41.5844	41.9179	8.70371	15.9922	7.07081	2.2704	1.50457	54.2656	1.46555	0.221738	0.11561	0.444047	0.126241	0.103284	0.0595455	0.381224	0.303938	0.504252	1.44939	0.83153	0.661109	0.155258	0.0901336	0.573758	0.153641	0.476552	0.547585	0.449615
A03_02	D-06	2	773.121	101.11	8.79e-05	32.6466	28.2033	1.15545	60.9845	4.10124	124.239	6346.78	76.3076	0.000425	19.2435	0.588529	3.92749	19.5733	4.40463	0.255428	0.286077	41.4979	42.2856	7.31603	13.1869	5.72907	2.30572	1.17017	51.8551	1.4777	0.221487	0.11743	0.446358	0.135513	0.100165	0.075916	0.359224	0.282181	0.360241	0.637657	0.464496	0.575483	0.169929	0.0924349	0.472557	0.16979	0.448388	0.441542	0.424395
A03_02	D-05	2	775.675	101.074	8.39e-05	32.7937	28.101	1.16498	64.2815	3.90868	141.471	12583.2	135.626	0.000323	19.0042	0.578836	3.56491	19.4301	4.22498	0.234458	0.277242	42.333	43.8683	7.64079	13.9456	6.27406	2.23014	1.27029	90.3143	1.50194	0.236652	0.124369	0.437169	0.141556	0.10887	0.0744524	0.356772	0.2568	0.288311	0.352594	0.282726	0.443645	0.17081	0.0838897	0.467732	0.168957	0.443475	0.433567	0.416565
A03_03	E-06	2	754.112	100.13	9.04e-05	32.7191	27.4772	1.19042	72.3494	4.10802	123.304	7793.56	95.5434	0.00046	19.2217	0.58662	3.7503	19.5283	4.17529	0.245977	0.270523	39.825	40.8235	7.3602	13.2439	5.68098	2.33216	1.25733	65.2168	1.47477	0.197079	0.105018	0.472937	0.122369	0.0909285	0.0822753	0.346222	0.278808	0.373314	0.568842	0.467695	0.656618	0.157783	0.0904997	0.45453	0.162306	0.461875	0.431546	0.430277
A03_03	E-05	2	738.98	99.0481	0.0001	32.5761	26.9593	1.20904	73.4629	4.01763	129.669	11880.2	137.802	0.000333	18.7606	0.575303	3.41444	19.0513	3.85957	0.230362	0.258935	43.1123	44.1695	7.37431	13.4271	5.96393	2.2614	1.15714	91.8008	1.49956	0.224871	0.11753	0.465432	0.130462	0.108488	0.0816625	0.356014	0.282633	0.237992	0.350466	0.277502	0.442891	0.161883	0.083936	0.464834	0.161143	0.457599	0.434324	0.433623
A03_04	F-06	2	698.148	96.2897	9.96e-05	31.492	26.3371	1.19482	60.6422	3.94431	99.2962	8289.6	122.928	0.000399	18.3554	0.582623	3.72528	18.6662	4.16791	0.256707	0.285078	44.2194	44.9787	6.53087	11.6097	5.18986	2.24802	1.0402	84.1993	1.46174	0.207885	0.110043	0.455923	0.128554	0.0962388	0.0811265	0.415429	0.273409	0.19623	0.350553	0.32511	0.472585	0.158783	0.0854597	0.432485	0.160217	0.420022	0.412587	0.400522
A03_04	F-05	2	659.39	93.4599	0.000102	30.6986	25.471	1.20392	64.3352	4.07474	116.038	10164.5	131.467	0.000328	17.8342	0.581178	3.45044	18.1273	3.88308	0.247314	0.275985	42.9459	43.6667	6.94627	12.6014	5.6565	2.23474	1.09607	88.7153	1.48268	0.210907	0.113198	0.437125	0.131899	0.0971096	0.0828833	0.440799	0.305336	0.241859	0.352741	0.313736	0.401434	0.153702	0.0836606	0.42841	0.156731	0.434333	0.405111	0.407371
A03_05	G-06	2	734.407	98.3109	8.53e-05	31.6711	27.5759	1.14659	61.7565	4.1487	119.965	6705.06	81.8417	0.000482	18.2716	0.576166	3.40417	18.5865	3.82863	0.228659	0.255214	43.2794	44.1764	7.22716	13.0102	5.6148	2.31248	1.19334	56.1757	1.46705	0.213355	0.11281	0.417275	0.128616	0.100043	0.0714862	0.343856	0.274816	0.408989	0.841699	0.582271	0.683848	0.158856	0.0835834	0.472639	0.163849	0.477228	0.441538	0.442717
A03_05	G-05	2	733.139	98.15	8.6e-05	31.5173	27.5933	1.14097	60.3985	3.92782	136.784	7331.22	79.2406	0.000359	18.0889	0.573357	3.28548	18.4285	3.7874	0.222102	0.254312	43.4323	44.3182	7.561	13.7728	6.15109	2.24807	1.16263	54.116	1.47216	0.221339	0.116271	0.469809	0.129655	0.106364	0.0688827	0.357292	0.272093	0.295124	0.588829	0.479289	0.418072	0.156908	0.0796259	0.466141	0.159207	0.452906	0.437325	0.424483
A03_06	H-06	2	764.47	100.592	8.54e-05	32.3068	28.1446	1.14654	70.0127	4.14977	120.238	8864.95	109.985	0.000511	18.9091	0.584306	3.79363	19.2755	4.31192	0.249774	0.28045	43.9118	44.8364	7.31822	13.1681	5.60035	2.35087	1.32216	74.7349	1.47195	0.208645	0.110433	0.480239	0.125486	0.0950103	0.0673113	0.376855	0.303199	0.329716	0.484181	0.398372	0.8976	0.161143	0.0930517	0.467076	0.167108	0.498669	0.447201	0.456032
A03_06	H-05	2	756.81	100.102	8.89e-05	32.1857	27.992	1.14815	68.4099	4.08945	141.733	13839.4	144.422	0.000357	18.6481	0.579674	3.50571	19.0481	4.10313	0.234301	0.272228	42.3667	44.1129	7.76681	14.1924	6.20671	2.29451	1.29085	98.34	1.46864	0.200405	0.106307	0.495729	0.122942	0.090695	0.067319	0.428534	0.303072	0.252247	0.3261	0.268099	0.541934	0.148151	0.0842963	0.446022	0.151818	0.447789	0.426918	0.428892
A03_07	C-05	1	791.799	102.526	8.85e-05	33.0946	28.5617	1.15783	62.7512	4.3408	175.585	14925.8	117.087	0.000294	19.076	0.575017	3.30419	19.766	4.34495	0.212777	0.278279	40.7974	41.7478	8.43986	15.5373	6.94619	2.24541	1.58697	83.5012	1.40856	0.230728	0.122381	0.483752	0.135669	0.109853	0.0740124	0.400126	0.325453	0.364314	0.626298	0.421294	0.59759	0.168468	0.0829428	0.483181	0.171566	0.470634	0.462878	0.459626
A03_08	J-05	1	802.662	103.195	9.01e-05	33.2704	28.7051	1.1581	79.5232	4.60927	172.288	14639.2	122.033	0.000355	19.7594	0.592149	3.91339	20.4031	4.83438	0.245469	0.302883	37.3781	38.907	8.50412	15.5989	6.90911	2.26512	1.51968	86.4691	1.41788	0.22084	0.114771	0.477925	0.132449	0.100786	0.0780448	0.396607	0.441747	0.307645	0.411942	0.339089	0.651875	0.177786	0.093693	0.48403	0.175696	0.4599	0.434585	0.414472
A03_09	K-05	1	806.06	104.475	0.00012	35.6619	26.8429	1.32776	60.5413	3.99587	150.558	12574.6	119.331	0.000294	21.1826	0.593307	4.25527	21.7521	4.93225	0.265668	0.305413	37.7155	37.5725	7.87518	14.4376	6.46188	2.23791	1.29453	86.4427	1.38801	0.254323	0.139329	0.596959	0.165991	0.117895	0.119532	0.419722	0.301704	0.306971	0.35213	0.302733	0.427386	0.192348	0.0915053	0.448351	0.196872	0.47702	0.399829	0.443309
A03_10	L-05	1	849.76	106.33	8.87e-05	35.0737	28.834	1.21722	71.8741	4.0678	173.678	15469.7	129.09	0.000369	20.6579	0.588978	4.0638	21.2615	4.92897	0.25399	0.307273	40.2344	42.4417	8.54576	15.6663	6.8858	2.27845	1.4887	91.8454	1.41128	0.248424	0.132788	0.570808	0.151327	0.123233	0.102397	0.378867	0.298171	0.372676	0.379757	0.28973	0.634513	0.169823	0.0898308	0.449302	0.175596	0.456324	0.431975	0.442101
A03_11	M-05	1	859.727	106.677	7.7e-05	34.6034	29.6212	1.1669	67.9641	4.22099	177.948	15994.2	130.667	0.000316	20.4227	0.589211	4.12444	21.1246	5.06661	0.25177	0.309445	39.9229	40.8681	8.61743	15.8132	6.96599	2.27121	1.5315	91.9476	1.42406	0.226757	0.12102	0.47127	0.133589	0.11022	0.0745365	0.368592	0.292572	0.338711	0.395779	0.294028	0.586533	0.173007	0.0934023	0.482648	0.176779	0.463051	0.44108	0.424598
A03_12	N-05	1	784.691	101.605	7.97e-05	32.785	28.3511	1.15424	57.381	4.09151	152.646	12777.8	117.7	0.000361	18.9061	0.576348	3.37177	19.4438	4.13003	0.216783	0.265655	40.3688	42.1178	7.98424	14.5918	6.48215	2.26431	1.28565	84.2132	1.39581	0.249823	0.131945	0.47553	0.146638	0.117293	0.0727075	0.454787	0.312672	0.310769	0.437238	0.36574	0.507619	0.169609	0.0824497	0.474116	0.176432	0.464343	0.44287	0.433497
A03_13	C-08	2	733.323	98.6226	9.4e-05	31.9443	27.2937	1.1703	58.514	4.06844	119.603	7726.72	94.4455	0.000418	18.7078	0.585372	3.7198	19.0493	4.19498	0.251506	0.280135	42.2403	43.1603	7.18704	12.9394	5.68832	2.27535	1.14035	66.2033	1.42757	0.193146	0.101955	0.494221	0.1175	0.0954505	0.0764214	0.423078	0.263809	0.304185	0.473281	0.456776	0.599417	0.150215	0.092399	0.460474	0.157278	0.461248	0.445903	0.441812
A03_13	C-07	2	730.227	98.2436	9.04e-05	31.8929	27.254	1.16984	63.3748	4.17495	149.845	8093.93	74.5736	0.000343	18.3331	0.574701	3.24824	18.7803	3.9203	0.220844	0.265451	42.0994	43.5746	7.83528	14.3008	6.39459	2.24073	1.28845	50.5559	1.48633	0.207404	0.110639	0.482998	0.126182	0.100167	0.0818313	0.466998	0.336867	0.392461	1.04179	0.539051	0.483226	0.15045	0.0842331	0.464175	0.152459	0.433442	0.448233	0.417733
A03_15	E-08	2	814.478	104.933	0.000107	35.4399	27.3791	1.29524	70.0194	4.40835	117.899	11608.3	144.602	0.000385	21.0609	0.593067	4.27609	21.3629	4.71348	0.267106	0.292861	38.1401	40.1292	7.08334	12.7525	5.63139	2.27042	1.15405	100.583	1.43988	0.233276	0.122891	0.486306	0.143542	0.110158	0.0996533	0.358953	0.321773	0.307003	0.335353	0.279592	0.675614	0.185188	0.0988355	0.492354	0.187467	0.478729	0.436993	0.424968
A03_15	E-07	2	766.08	101.938	0.000124	34.7641	26.2365	1.32643	69.4267	4.09833	125.948	11765.6	140.852	0.000311	20.3464	0.585209	3.9688	20.6931	4.48438	0.26126	0.295571	41.4187	42.6358	7.21965	13.1464	5.86031	2.25438	1.13296	94.4246	1.49372	0.225439	0.116968	0.483282	0.132535	0.112557	0.102862	0.333387	0.316805	0.243553	0.298149	0.248947	0.375848	0.163082	0.0925696	0.449326	0.164615	0.441086	0.407372	0.409409
A03_16	F-08	2	748.197	99.5849	9.83e-05	32.2999	27.5299	1.17075	69.2106	3.98799	121.184	5741.54	69.8523	0.000486	19.1915	0.592869	4.07473	19.5978	4.59495	0.268936	0.29986	41.7674	42.4236	7.32333	13.18	5.64415	2.33672	1.23648	47.1002	1.48933	0.219513	0.114052	0.451521	0.132369	0.100389	0.0711399	0.316849	0.252414	0.375151	0.77836	0.485906	0.670547	0.172905	0.0935197	0.447487	0.178471	0.453807	0.404723	0.397799
A03_16	F-07	2	723.166	97.8961	0.000106	31.8776	26.9538	1.1815	71.7192	4.06524	126.504	12245.5	144.1	0.000346	18.8075	0.588853	3.88385	19.1775	4.45394	0.263399	0.301607	42.5299	43.4925	7.29851	13.3057	5.88521	2.27491	1.17479	98.1171	1.47034	0.224115	0.117038	0.487124	0.134541	0.102768	0.0796199	0.325164	0.282499	0.256924	0.305763	0.252949	0.430584	0.168036	0.0907371	0.456519	0.169962	0.445442	0.419016	0.409859
A03_17	G-08	2	698.546	96.0298	0.000102	30.9563	26.7663	1.15511	65.7349	4.00864	104.285	7842.28	112.674	0.000421	18.3441	0.591121	3.82936	18.5961	4.18041	0.26231	0.284453	41.609	42.4261	6.73916	12.0549	5.28973	2.28854	1.05072	76.5478	1.47355	0.222682	0.115699	0.430383	0.130112	0.10417	0.07112	0.323566	0.272368	0.236513	0.425885	0.40797	0.553441	0.172489	0.0915399	0.453792	0.175423	0.458973	0.407878	0.411389
A03_17	G-07	2	699.215	95.8677	0.000103	30.9406	26.7396	1.15527	67.7033	3.96983	128.346	10947	125.695	0.000318	18.0564	0.582542	3.52236	18.4309	4.03718	0.242075	0.275994	41.5741	42.285	7.28628	13.2453	5.94282	2.24033	1.09857	86.5079	1.45784	0.241289	0.124167	0.453184	0.137337	0.114133	0.0684782	0.336275	0.29275	0.266144	0.339188	0.292029	0.396437	0.176267	0.0871552	0.476129	0.177713	0.457922	0.428761	0.410411
A03_18	H-08	2	757.725	100.921	0.000111	33.6448	26.8194	1.25664	67.9055	4.11806	105.287	9743.17	135.263	0.000388	20.0741	0.594956	4.28915	20.3358	4.70741	0.276697	0.304766	39.5144	41.3452	6.72467	12.032	5.35808	2.25888	1.04687	93.2197	1.45236	0.210732	0.110173	0.444744	0.126655	0.105966	0.0914833	0.365563	0.291633	0.207475	0.340568	0.30257	0.422856	0.175246	0.0945979	0.446288	0.177759	0.440621	0.404015	0.398052
A03_18	H-07	2	736.976	99.3572	0.000111	33.153	26.4341	1.25645	65.9234	4.04905	126.23	10648.4	124.58	0.000331	19.5501	0.588776	4.10455	19.874	4.60954	0.275559	0.309046	43.4629	44.4323	7.26723	13.189	5.89383	2.249	1.08577	85.732	1.45375	0.223066	0.116587	0.489918	0.132075	0.111198	0.092877	0.373369	0.294798	0.244667	0.313643	0.291854	0.438436	0.173943	0.0937079	0.463795	0.174013	0.450025	0.41663	0.412005
A03_19	C-07	2	756.03	100.034	8.79e-05	32.3329	27.7566	1.16511	67.5195	4.4632	162.32	13097.8	115.935	0.000268	18.5616	0.574345	3.1567	19.1483	3.93334	0.207441	0.258843	40.233	39.7797	8.13374	14.9157	6.73058	2.22611	1.29437	82.0391	1.41894	0.218752	0.115644	0.442465	0.128705	0.109115	0.078321	0.370188	0.32416	0.25979	0.410775	0.369392	0.490713	0.153788	0.0856583	0.52059	0.155335	0.48764	0.477644	0.466134
A03_19	I-07	2	725.486	98.0528	9.89e-05	31.7299	27.1537	1.16767	75.5331	4.59144	149.377	13148.4	120.506	0.000287	18.3653	0.578558	3.29156	18.7332	3.90318	0.222499	0.256962	39.8615	42.9952	7.82178	14.3754	6.35167	2.27826	1.33763	88.2376	1.36439	0.223389	0.121277	0.652882	0.139148	0.111316	0.0914448	0.424669	0.420023	0.270498	0.449572	0.381991	0.511305	0.16476	0.0892464	0.516724	0.165912	0.515312	0.499284	0.481894
A03_20	D-07	2	736.595	98.4665	9.37e-05	31.6623	27.5458	1.14832	64.2627	4.51907	159.487	14043.7	121.583	0.000262	18.2739	0.577198	3.41947	18.7569	4.10423	0.230329	0.273956	43.4617	44.1505	7.98963	14.7152	6.65833	2.21418	1.29955	88.0053	1.38356	0.24114	0.130099	0.561226	0.146781	0.114629	0.075997	0.471123	0.364768	0.306946	0.451178	0.340577	0.437939	0.167216	0.081519	0.44529	0.171857	0.458699	0.421683	0.436371
A03_20	J-07	2	745.214	99.2472	9.46e-05	32.0128	27.652	1.15655	57.2765	4.11061	153.863	12589.1	112.691	0.000289	18.6822	0.583346	3.66481	19.269	4.45709	0.243779	0.295627	42.4599	42.4334	7.92539	14.4936	6.56225	2.21865	1.29933	82.3517	1.37613	0.224129	0.119321	0.49968	0.13808	0.103563	0.0824317	0.441989	0.322262	0.278207	0.410212	0.322333	0.441928	0.161531	0.0876231	0.448056	0.166054	0.449802	0.428439	0.435123
A03_21	K-07	1	693.742	95.3622	9.02e-05	30.5309	26.8704	1.13509	55.2658	4.06778	136.012	9976.86	101.164	0.000304	18.0882	0.592431	3.87941	18.6039	4.53953	0.268186	0.310847	42.8768	42.6521	7.46152	13.6315	6.15288	2.22689	1.18613	73.5974	1.37007	0.239122	0.127199	0.496216	0.14003	0.112817	0.0701622	0.442318	0.301617	0.281193	0.446407	0.386042	0.401157	0.169182	0.0930018	0.435014	0.174128	0.447221	0.415109	0.427568
A03_22	L-07	1	821.594	104.515	8.54e-05	33.5897	29.2537	1.14653	65.579	4.21105	156.533	10872	100.286	0.00029	19.9154	0.59302	4.21567	20.3248	4.81561	0.266131	0.303502	41.6553	42.717	8.05844	14.7932	6.58706	2.25599	1.20855	70.5465	1.42599	0.184766	0.0991146	0.42323	0.121591	0.080995	0.0810453	0.348698	0.290486	0.242167	0.402802	0.382494	0.427955	0.155724	0.0956546	0.447513	0.159866	0.459793	0.424547	0.440316
A03_23	M-07	1	803.15	103.458	8.88e-05	33.7699	28.3658	1.18836	67.0192	4.34251	169.125	14850.6	127.531	0.000292	19.745	0.584031	3.86783	20.3663	4.7305	0.24533	0.300732	41.8738	42.9304	8.38202	15.3939	6.83131	2.2554	1.37797	90.1262	1.41597	0.223593	0.120406	0.494951	0.143374	0.0999899	0.0955108	0.329399	0.324301	0.294755	0.331152	0.298467	0.483994	0.17562	0.0920316	0.477631	0.176636	0.454586	0.446783	0.435656
A03_24	N-07	1	775.016	101.06	7.41e-05	32.1185	28.7553	1.11555	54.1367	3.9725	148.157	13086.4	126.04	0.00028	18.8641	0.586905	3.82005	19.2975	4.42407	0.249104	0.286992	42.0504	42.6577	7.8071	14.2742	6.4166	2.23328	1.15677	89.0875	1.41534	0.20612	0.108314	0.42036	0.122296	0.0941739	0.0623241	0.361801	0.263853	0.251594	0.312103	0.270692	0.390474	0.153254	0.0889265	0.446605	0.157223	0.445797	0.425991	0.427313
A03_25	C-10	2	714.047	96.9152	8.52e-05	31.0154	27.3523	1.13322	57.869	4.1272	128.435	10053.9	115.292	0.000488	18.2414	0.586702	3.67608	18.6443	4.19566	0.249495	0.276014	40.8119	42.2613	7.53918	13.6155	5.78943	2.34613	1.36624	80.6198	1.43312	0.223965	0.115763	0.443285	0.128399	0.105966	0.0637393	0.406069	0.264939	0.371254	0.435555	0.377705	0.796314	0.167861	0.0871313	0.459259	0.184492	0.528478	0.422837	0.444268
A03_25	C-09	2	692.398	95.3484	8.72e-05	30.4531	26.9617	1.12875	63.256	4.2466	136.562	11043.6	118.977	0.000381	17.6116	0.577458	3.2459	18.0674	3.86081	0.224486	0.265807	41.1581	42.164	7.63786	13.9343	6.10663	2.28154	1.31567	81.8654	1.45251	0.207177	0.108503	0.474799	0.117977	0.102029	0.0605425	0.426228	0.367769	0.313627	0.437792	0.391405	0.540809	0.151059	0.0833574	0.474858	0.153884	0.462341	0.448516	0.435764
A03_26	D-10	2	781.059	102.267	9.81e-05	33.3875	27.9505	1.19444	65.8705	4.50682	157.02	12495	117.986	0.000483	19.1399	0.573442	3.36836	19.7725	4.22688	0.221199	0.274194	42.7857	43.0707	8.27823	15.1084	6.55221	2.31419	1.48188	81.5413	1.45103	0.192565	0.106578	0.511426	0.132829	0.0866626	0.10045	0.357923	0.36316	0.373794	0.510716	0.400487	0.689759	0.155868	0.0807811	0.458442	0.159429	0.432145	0.447017	0.412277
A03_26	D-09	2	722.851	97.6234	9.15e-05	31.826	26.8931	1.18135	64.1136	4.13086	145.356	13849.4	142.59	0.00038	18.4574	0.579277	3.37436	19.019	4.15217	0.229121	0.280615	40.7489	42.046	7.89252	14.4361	6.2395	2.3153	1.41059	97.0016	1.4698	0.240696	0.127652	0.489286	0.143748	0.113257	0.0809479	0.407047	0.318556	0.3275	0.364572	0.281777	0.598359	0.170601	0.0814684	0.453878	0.174318	0.444575	0.420803	0.410733
A03_27	E-09	1	748.618	99.6692	9.94e-05	32.2376	27.7074	1.16267	73.6087	4.193	135.597	13512.7	149.469	0.000339	18.7271	0.580894	3.91624	19.1385	4.50922	0.265899	0.30432	48.8309	49.1354	7.54761	13.749	6.12697	2.25323	1.23822	100.93	1.48379	0.192094	0.101199	0.445219	0.112172	0.0930573	0.0684532	0.34238	0.310905	0.254463	0.309226	0.254853	0.511625	0.145875	0.0888908	0.420803	0.146255	0.415448	0.401556	0.394486
A03_28	F-10	2	843.01	105.781	8.2e-05	33.9227	29.6627	1.14189	75.8299	4.06803	131.786	10993.1	128.468	0.000425	20.052	0.590172	4.34796	20.4144	4.84244	0.273995	0.302109	44.2926	45.4495	7.57791	13.6506	5.93901	2.30506	1.18584	87.377	1.47199	0.195755	0.1019	0.478462	0.11968	0.0892121	0.0697086	0.338808	0.245878	0.350263	0.350355	0.344667	0.631058	0.155594	0.0939861	0.433669	0.156883	0.431161	0.412694	0.409539
A03_28	F-09	2	822.02	104.428	8.58e-05	33.6562	29.1813	1.15203	73.5322	4.08016	151.98	14705	148.456	0.000326	19.7211	0.585826	3.94695	20.1957	4.66342	0.253047	0.297157	43.1073	44.4288	7.95054	14.5598	6.47836	2.25646	1.3285	98.4002	1.50975	0.190741	0.101913	0.463904	0.117351	0.0877087	0.0676988	0.353099	0.286994	0.272355	0.301076	0.260538	0.614563	0.14803	0.0900469	0.441023	0.152618	0.426761	0.422328	0.400797
A03_29	G-10	2	748.199	99.2911	8.74e-05	31.9127	27.8556	1.14443	57.2696	3.99935	120.362	7733.46	96.9456	0.000475	18.7519	0.586854	3.70185	19.0416	4.09512	0.247197	0.271095	40.4389	41.7726	7.32821	13.1714	5.63703	2.33811	1.19401	66.1243	1.47082	0.221265	0.116627	0.453936	0.132993	0.10326	0.0714217	0.379937	0.259353	0.304218	0.492585	0.473015	0.687587	0.163286	0.0906626	0.457877	0.170813	0.476682	0.428897	0.444154
A03_29	G-09	2	744.529	99.0196	8.66e-05	32.0237	27.6182	1.15862	58.588	4.02027	144.61	10613.5	111.006	0.000366	18.5711	0.578933	3.43632	18.9733	4.02676	0.230457	0.268815	40.9144	42.3417	7.86684	14.361	6.25482	2.29968	1.30052	74.9092	1.48337	0.228839	0.11915	0.46504	0.133139	0.107558	0.0716734	0.391252	0.295902	0.303468	0.423663	0.363085	0.528712	0.161703	0.0843937	0.448854	0.165039	0.439952	0.425007	0.410941
A03_31	C-09	2	771.926	101.066	9.37e-05	32.5427	28.1639	1.15242	71.5215	4.54155	169.98	11165.8	92.0888	0.000299	18.7367	0.576136	3.37453	19.3836	4.24497	0.221055	0.274598	42.5604	42.6224	8.31758	15.3112	6.82209	2.24954	1.37064	65.4396	1.41524	0.239716	0.125523	0.526909	0.14303	0.106174	0.0746989	0.420604	0.344256	0.352299	0.769687	0.572839	0.447981	0.162231	0.0882165	0.505539	0.173962	0.479549	0.49137	0.464082
A03_31	I-09	2	765.424	100.576	8.76e-05	32.5247	27.9748	1.16086	75.9883	4.40643	152.099	11198.4	100.667	0.000331	18.939	0.583084	3.68867	19.4744	4.34448	0.245368	0.281559	41.6107	40.4645	7.90326	14.4439	6.49865	2.22593	1.31259	72.1479	1.39861	0.23252	0.120896	0.405922	0.141278	0.103733	0.078948	0.416645	0.391438	0.343441	0.736257	0.48178	0.573115	0.159584	0.0907749	0.442295	0.175436	0.475616	0.44045	0.444121
A03_32	J-09	1	754.585	99.9069	9.14e-05	32.3063	27.7641	1.16351	74.3114	4.43945	167.958	15082.8	128.502	0.000301	18.5048	0.572447	3.22977	19.0811	4.0312	0.214115	0.264725	43.0305	43.0571	8.29661	15.2548	6.8624	2.22931	1.33466	90.2222	1.4244	0.215498	0.115155	0.490553	0.130729	0.0995924	0.0814633	0.386765	0.383131	0.264088	0.419073	0.342398	0.5393	0.151578	0.0818826	0.494733	0.155334	0.497975	0.483868	0.487941
A03_33	K-09	1	714.887	96.8962	8.57e-05	30.9642	27.3791	1.12931	59.2511	4.05349	141.761	10333	102.593	0.000296	17.9883	0.580382	3.70585	18.4546	4.3514	0.255621	0.299013	47.9281	48.2945	7.62196	13.9207	6.281	2.22533	1.15085	73.0787	1.41504	0.224829	0.117277	0.491671	0.132034	0.103355	0.0673159	0.436658	0.287094	0.25985	0.462113	0.383588	0.390317	0.159667	0.085422	0.434647	0.163989	0.433577	0.416143	0.414024
A03_34	L-09	1	812.947	103.746	7.76e-05	33.0992	29.3104	1.12674	74.4132	4.54286	167.363	14605.3	124.936	0.00027	19.8344	0.599123	4.36318	20.4855	5.20019	0.277025	0.327357	40.4636	41.0727	8.24701	15.2105	6.78707	2.24423	1.35213	89.5366	1.39911	0.208409	0.110189	0.492922	0.12478	0.0974828	0.0651851	0.359959	0.326191	0.303078	0.342841	0.289785	0.435719	0.160881	0.102446	0.4397	0.171076	0.429421	0.423539	0.410161
A03_35	M-09	1	827.503	104.956	8.67e-05	34.2199	28.8611	1.18542	71.4503	4.42236	180.761	13926.6	110.891	0.000309	19.8053	0.578631	3.76968	20.4497	4.72112	0.239581	0.296726	45.1172	44.4841	8.63629	15.9681	7.00979	2.27738	1.50323	78.4759	1.41557	0.221838	0.117088	0.484122	0.132385	0.104234	0.0829204	0.357685	0.307227	0.345999	0.484215	0.38573	0.513946	0.157516	0.0872264	0.470368	0.167406	0.466489	0.438378	0.441689
A03_36	H-09	2	711.052	96.8473	0.000103	31.3591	26.8811	1.16477	61.6552	4.26245	146.425	13360.2	130.644	0.000283	17.9878	0.57342	3.23312	18.3079	3.72592	0.223772	0.256519	42.8166	44.3738	7.69418	14.066	6.36986	2.21271	1.08569	91.4395	1.42614	0.246747	0.132676	0.467576	0.157141	0.109864	0.0967259	0.364826	0.334802	0.28531	0.3921	0.30716	0.378975	0.174673	0.0811545	0.47379	0.175468	0.46313	0.455081	0.442706
A03_36	N-09	2	718.728	97.5784	0.000101	31.4765	27.0958	1.15981	64.9685	4.32661	142.869	12507.5	121.515	0.000293	18.4508	0.586093	3.79972	18.9043	4.43625	0.259746	0.30229	43.9226	44.8573	7.67167	14.0149	6.28861	2.23678	1.20334	88.683	1.3755	0.234952	0.126893	0.483701	0.152438	0.100094	0.10157	0.358473	0.321707	0.252721	0.350274	0.29356	0.435955	0.169181	0.0899663	0.446996	0.171775	0.452216	0.442068	0.453712
A03_37	C-12	2	684.307	94.7823	9.31e-05	30.1892	26.8847	1.12225	68.658	4.07136	115.471	8413.47	107.547	0.000433	17.8743	0.591496	3.86431	18.1919	4.28574	0.271757	0.299251	44.2636	44.6807	7.08978	12.7615	5.51385	2.31768	1.16421	74.646	1.44429	0.217954	0.113325	0.441655	0.126353	0.104282	0.0665058	0.320443	0.271948	0.320589	0.471496	0.421157	0.675244	0.158754	0.0953883	0.428329	0.166808	0.450438	0.401309	0.417974
A03_37	C-11	2	703.069	95.9806	8.72e-05	30.5287	27.2771	1.11776	68.8792	4.11703	128.748	8037.36	91.745	0.000347	17.7804	0.582239	3.66105	18.0849	4.12486	0.253983	0.285031	46.0344	47.051	7.33669	13.3294	5.9303	2.25057	1.18662	63.5632	1.44896	0.234768	0.120884	0.442905	0.133667	0.110663	0.0671334	0.34622	0.301013	0.331833	0.50227	0.405711	0.447046	0.161634	0.0869776	0.441008	0.163389	0.437774	0.416448	0.410956
A03_38	D-12	2	680.119	94.6276	8.98e-05	30.569	26.3859	1.15789	75.5202	4.25178	124.606	7691.86	83.1971	0.000432	18.1368	0.592378	3.80212	18.4513	4.25963	0.263533	0.296191	41.2923	42.3685	7.30526	13.2262	5.68526	2.32152	1.25987	57.4951	1.44522	0.205716	0.107973	0.453788	0.117501	0.101994	0.0661743	0.391817	0.301746	0.432882	1.11568	0.585773	0.698172	0.160412	0.0990601	0.47345	0.165507	0.462793	0.436582	0.436082
A03_38	D-11	2	660.52	93.4959	0.000103	30.4036	25.7674	1.18053	72.8631	4.32049	122.288	11853.2	141.467	0.000329	17.8921	0.588432	3.65251	18.2903	4.24724	0.259376	0.299435	42.2557	43.1819	7.14981	12.9741	5.78194	2.2521	1.15951	97.966	1.44725	0.200385	0.107421	0.483677	0.118967	0.0998206	0.0734357	0.376711	0.350184	0.263048	0.307607	0.266155	0.434482	0.149804	0.092511	0.442752	0.152621	0.437019	0.42085	0.41394
A03_39	E-12	2	724.526	97.5647	8.55e-05	30.8876	27.8359	1.10905	71.4616	4.33807	134.479	8304.71	92.5256	0.000497	17.9933	0.582308	3.54541	18.4939	4.19634	0.241618	0.279017	43.0455	43.5686	7.74725	13.949	5.89289	2.36887	1.41922	63.463	1.46259	0.215721	0.111606	0.480995	0.120423	0.103585	0.059867	0.373521	0.323854	0.410334	0.615666	0.513764	0.867042	0.154193	0.0904823	0.479741	0.169268	0.494495	0.454922	0.443745
A03_39	E-11	2	693.681	95.4106	9.63e-05	30.319	27.0815	1.11881	72.1733	4.34498	131.239	11789.7	132.632	0.000376	17.7571	0.585935	3.6073	18.2277	4.26438	0.25323	0.297458	43.5666	44.0721	7.4777	13.6086	5.94595	2.29594	1.38749	91.0376	1.45755	0.233216	0.120435	0.587892	0.128964	0.112841	0.057127	0.378043	0.379536	0.324947	0.41048	0.338635	0.560025	0.152707	0.0881545	0.436607	0.155672	0.420274	0.426107	0.411006
A03_40	F-12	2	754.307	99.9375	0.000107	32.5413	27.5191	1.18197	67.4863	4.07023	111.546	9809.01	129.326	0.000392	19.0595	0.585404	4.01967	19.2761	4.37342	0.271667	0.294395	46.0728	46.8021	6.912	12.3878	5.51924	2.25099	1.04365	88.8845	1.45528	0.242112	0.124981	0.482788	0.13812	0.114247	0.0717011	0.359921	0.26679	0.232484	0.358951	0.32498	0.485982	0.164903	0.0899576	0.419686	0.16565	0.431552	0.399365	0.417514
A03_40	F-11	2	736.826	98.7808	0.000109	32.2542	27.0901	1.18925	68.3383	4.09655	131.645	12243.5	136.719	0.000319	18.8461	0.584117	3.89062	19.2292	4.45743	0.265416	0.302425	45.9624	46.1761	7.38448	13.4571	6.01694	2.24446	1.15586	94.3503	1.45167	0.241482	0.125721	0.459001	0.14205	0.111304	0.0806401	0.358739	0.298314	0.249675	0.291688	0.256712	0.418919	0.168622	0.0888653	0.430646	0.167296	0.41876	0.407292	0.403427
A03_41	G-12	2	780.297	101.822	8.7e-05	32.9847	28.2088	1.16809	70.2304	4.3043	124.665	11285.5	135.467	0.000443	19.5434	0.591379	4.09042	19.8771	4.54327	0.26551	0.292405	41.4488	42.3236	7.44458	13.4549	5.71193	2.35846	1.19181	92.3265	1.46661	0.193536	0.103108	0.46623	0.121717	0.0893525	0.07288	0.353586	0.294521	0.28725	0.374346	0.342841	0.647301	0.163909	0.0945352	0.450061	0.168738	0.448001	0.414182	0.410715
A03_41	G-11	2	775.375	101.371	9.01e-05	33.083	27.8953	1.18433	64.7889	4.15556	145.373	13354.8	136.317	0.000343	19.3625	0.584504	3.87086	19.8449	4.57086	0.252693	0.296984	43.1525	43.901	7.83804	14.3068	6.26115	2.29037	1.34835	92.6194	1.47218	0.2236	0.119498	0.470046	0.139206	0.102076	0.0819019	0.38735	0.278876	0.296095	0.353841	0.274346	0.528231	0.172423	0.0928664	0.453974	0.175833	0.446723	0.417589	0.40688
A03_42	H-12	2	742.079	99.0413	9.57e-05	31.9215	27.6657	1.15349	65.6828	4.11847	108.307	9485.02	129.227	0.00041	18.9227	0.591991	4.0923	19.2575	4.48145	0.273936	0.298445	43.6769	43.5908	6.89155	12.3282	5.37457	2.30069	1.07221	88.5864	1.45928	0.212119	0.109665	0.455578	0.120147	0.10341	0.0677433	0.365912	0.278594	0.229218	0.369808	0.342195	0.580854	0.160424	0.0923887	0.432065	0.165265	0.44344	0.397361	0.411261
A03_42	H-11	2	716.597	97.0673	0.000101	31.2014	27.153	1.149	63.0908	4.03223	130.076	11241.5	126.421	0.000335	18.284	0.585416	3.83978	18.6962	4.41936	0.26264	0.300955	45.2511	45.9362	7.37602	13.4488	5.93709	2.27306	1.18737	88.1378	1.43718	0.254688	0.129352	0.479902	0.137807	0.124446	0.0676012	0.364177	0.289493	0.282485	0.305469	0.277397	0.467525	0.166858	0.0858966	0.434096	0.169994	0.432448	0.39232	0.392682
A03_43	C-11	2	765.911	100.18	7.01e-05	31.6838	28.7846	1.09862	66.0377	4.32884	171.59	12102.7	99.9245	0.000301	18.2313	0.575388	3.31747	18.8403	4.14862	0.21967	0.272922	43.8339	44.3039	8.36602	15.3946	6.9172	2.23246	1.46175	70.4667	1.41752	0.216345	0.114421	0.409182	0.125129	0.102118	0.0536902	0.389507	0.351756	0.346881	0.61698	0.507469	0.513824	0.14475	0.0808782	0.42885	0.148921	0.410042	0.425331	0.397369
A03_43	I-11	2	759.491	99.8214	7.59e-05	31.8249	28.3583	1.12003	69.2464	4.13963	153.043	12170.7	114.193	0.000299	18.4807	0.580789	3.55011	18.9592	4.21557	0.236625	0.276979	43.706	43.7256	7.88645	14.4744	6.49343	2.23917	1.26784	81.0103	1.41672	0.22532	0.119339	0.478405	0.130514	0.105369	0.0586653	0.354107	0.296164	0.312655	0.478104	0.397313	0.418657	0.153068	0.0889468	0.451424	0.15572	0.47632	0.444465	0.463595
A03_44	D-11	2	789.146	101.963	7.54e-05	32.337	29.0555	1.11062	67.0873	4.45503	177.069	14477.6	116.397	0.000261	18.7686	0.580994	3.61919	19.4314	4.44268	0.237522	0.288186	43.2379	43.3269	8.52087	15.6991	6.9599	2.25449	1.49388	82.3191	1.42138	0.213147	0.111822	0.491712	0.12824	0.0996162	0.0639059	0.444256	0.375982	0.321578	0.472438	0.351417	0.466116	0.144303	0.0874717	0.452643	0.155051	0.434727	0.44527	0.421014
A03_44	J-11	2	776.928	101.165	7.85e-05	32.1226	28.7853	1.11476	74.0174	4.35465	156.605	14526.8	130.05	0.00029	18.714	0.582798	3.75418	19.3717	4.62528	0.247178	0.303354	43.8915	45.0516	8.09258	14.7717	6.54638	2.25761	1.43988	93.6266	1.39025	0.210026	0.109942	0.444957	0.124733	0.0972993	0.0640762	0.434725	0.339572	0.290522	0.374394	0.307639	0.514675	0.143695	0.0867135	0.431838	0.152966	0.445953	0.419199	0.441428
A03_45	K-11	1	793.749	102.517	8.27e-05	33.0668	28.6677	1.15253	65.2968	4.17867	151.156	14501.8	135.556	0.000317	19.5058	0.5898	4.07949	20.1139	4.90011	0.25942	0.309641	41.7519	42.4095	8.00843	14.6042	6.41761	2.28411	1.33996	97.9251	1.38754	0.19893	0.106837	0.492641	0.122916	0.0936045	0.0738401	0.396949	0.299773	0.253395	0.30497	0.279316	0.543935	0.163075	0.0984243	0.474072	0.169741	0.479504	0.451693	0.454484
A03_46	L-11	1	775.44	101.546	8.47e-05	33.18	27.8629	1.19187	74.6361	4.23734	162.491	12281.5	106.775	0.000306	19.0598	0.575207	3.39309	19.6485	4.18026	0.225115	0.275387	44.04	43.3637	8.1454	14.9156	6.8052	2.19946	1.22305	75.9901	1.40676	0.223023	0.118955	0.592709	0.141894	0.0963745	0.100226	0.391227	0.334597	0.299871	0.562386	0.442524	0.4783	0.150572	0.0863023	0.487217	0.154817	0.470788	0.487539	0.474701
A03_47	M-11	1	740.683	99.3562	0.000109	32.6588	26.925	1.21181	66.4969	4.30855	151.468	13191	121.418	0.000285	18.6968	0.572552	3.27389	19.2081	4.01183	0.220285	0.26915	43.184	44.2519	7.89276	14.4152	6.48754	2.23005	1.24658	87.5371	1.38967	0.227908	0.123044	0.508764	0.144271	0.101346	0.0879982	0.457523	0.325389	0.265696	0.360245	0.283759	0.389205	0.16524	0.082816	0.465787	0.164674	0.464966	0.452891	0.45801
A03_48	H-11	2	847.316	106.583	9.86e-05	35.4706	28.4003	1.24787	64.3595	4.3973	165.316	14641.1	126.814	0.00027	20.7787	0.585189	3.98678	21.1979	4.54052	0.24831	0.281839	38.8299	40.0458	8.2016	15.1685	6.73425	2.25881	1.23331	89.1012	1.42561	0.254566	0.134845	0.479721	0.159826	0.113077	0.105342	0.369388	0.336225	0.316129	0.383967	0.29313	0.452393	0.189898	0.089801	0.477645	0.189726	0.463873	0.448399	0.433195
A03_48	N-11	2	815.791	104.77	0.000108	35.1066	27.6979	1.26576	64.2274	4.23239	152.259	12762.9	117.311	0.000271	20.4929	0.583434	3.92527	21.0085	4.60984	0.2482	0.29177	41.3507	41.518	7.88316	14.4333	6.49586	2.22854	1.25231	84.266	1.392	0.235855	0.129861	0.543807	0.159749	0.106541	0.115136	0.363819	0.310355	0.271507	0.355135	0.281656	0.359548	0.18532	0.0887105	0.456884	0.185222	0.45423	0.428109	0.437002
A03_49	C-14	2	740.471	98.9226	9.62e-05	31.8542	27.5814	1.15317	67.9598	4.19517	135.71	8674.25	92.3461	0.000471	18.5222	0.580281	3.53984	18.913	4.00875	0.238636	0.264502	42.6751	43.0417	7.74648	13.9713	5.96115	2.33817	1.33771	63.8021	1.44881	0.22833	0.119353	0.453998	0.135952	0.107196	0.0765968	0.353198	0.296626	0.390776	0.727262	0.500148	0.691124	0.168577	0.087666	0.465262	0.175413	0.485552	0.437039	0.436525
A03_49	C-13	2	750.566	99.5649	9.65e-05	32.1813	27.6492	1.16128	68.1641	4.20747	156.314	13505.4	130.877	0.000398	18.6067	0.577957	3.32974	19.117	4.05529	0.220877	0.266897	40.056	41.897	8.22527	15.036	6.48434	2.32043	1.47271	87.7247	1.49698	0.233453	0.123573	0.445582	0.140223	0.106125	0.076692	0.367073	0.314034	0.35724	0.428306	0.313914	0.670245	0.165081	0.0851085	0.472711	0.16789	0.446219	0.444997	0.414685
A03_50	D-14	2	755.717	99.9671	8.99e-05	31.9659	28.2187	1.13307	71.2723	4.30065	134.19	7605.52	78.3464	0.000427	18.7226	0.585646	3.95349	19.2079	4.55554	0.265147	0.302207	46.3131	45.1729	7.55527	13.6704	5.90743	2.31291	1.30238	54.1521	1.45031	0.184503	0.0956211	0.465115	0.101069	0.0928895	0.0556516	0.341183	0.305869	0.433875	1.08782	0.559702	0.61018	0.139869	0.0953001	0.464088	0.146626	0.445852	0.449984	0.427296
A03_50	D-13	2	753.328	99.7134	9.35e-05	32.0162	28.0323	1.14158	67.1647	4.05704	149.447	14129	144.47	0.000316	18.7008	0.583601	3.86564	19.1522	4.57756	0.259934	0.307097	45.2705	46.9367	7.89496	14.4457	6.38589	2.26563	1.38492	96.2167	1.50043	0.20147	0.104433	0.45072	0.110531	0.101247	0.0614265	0.346187	0.278503	0.306663	0.320304	0.251987	0.513435	0.150414	0.0862663	0.427205	0.151646	0.414085	0.402428	0.394171
A03_51	E-14	2	797.51	102.915	8.57e-05	33.4192	28.3997	1.1755	73.1276	4.39587	152.276	10437.4	99.5066	0.000436	19.1961	0.572699	3.30091	19.6012	3.86731	0.213369	0.247538	42.3281	41.6704	8.13173	14.8162	6.28421	2.35559	1.33882	68.5834	1.45575	0.221084	0.116005	0.488786	0.132049	0.104616	0.0774336	0.384209	0.303586	0.423618	0.816035	0.538143	0.816146	0.162844	0.0836423	0.498143	0.160299	0.47064	0.472482	0.451261
A03_51	E-13	2	1139.67	125.025	8.77e-05	42.337	32.4192	1.30901	72.7935	4.35564	159.715	15563.9	144.392	0.000274	25.0847	0.592491	5.09484	25.3793	5.50435	0.273375	0.294107	39.8444	40.4779	8.07235	14.7877	6.70619	2.21526	1.09658	97.2705	1.48741	0.207338	0.11098	0.42806	0.136478	0.0909852	0.108557	0.34293	0.32404	0.232212	0.330572	0.226159	0.432856	0.158994	0.0906402	0.423855	0.158805	0.424149	0.402799	0.409117
A03_52	F-14	2	722.649	97.8851	9.79e-05	31.7821	26.9989	1.17806	74.012	4.11753	110.679	9499.56	126.562	0.000447	18.7326	0.588285	3.84219	18.9874	4.22229	0.262316	0.287159	42.1877	43.6504	6.95761	12.4988	5.42906	2.30716	1.06265	87.6284	1.44718	0.221608	0.113949	0.474752	0.128086	0.106639	0.0765823	0.353223	0.274938	0.29253	0.375457	0.332029	0.716513	0.169402	0.0936765	0.474654	0.174134	0.474444	0.431863	0.430717
A03_52	F-13	2	708.793	96.7925	9.81e-05	31.5341	26.6524	1.18266	68.3341	4.14308	127.17	11591	137.285	0.00033	18.5167	0.587089	3.80063	18.7988	4.26711	0.26326	0.293846	43.3297	44.2203	7.27806	13.268	5.90258	2.25601	1.16813	92.0847	1.4905	0.227969	0.118752	0.491239	0.133009	0.109847	0.0788009	0.380767	0.317849	0.26294	0.319014	0.264575	0.473042	0.16316	0.0891402	0.435703	0.165789	0.427324	0.40636	0.395051
A03_53	G-14	2	664.943	93.4415	8.86e-05	29.9313	26.3326	1.13579	69.5777	4.18352	112.889	10305.3	133.607	0.000487	17.3888	0.58064	3.43461	17.6919	3.85696	0.246946	0.272	44.9633	45.3975	7.07979	12.7214	5.43169	2.35215	1.20932	92.7455	1.44061	0.213577	0.112444	0.462353	0.125155	0.10345	0.0668924	0.398887	0.322928	0.295713	0.373717	0.310133	0.885231	0.152118	0.0856737	0.451378	0.162002	0.497202	0.431862	0.45661
A03_53	G-13	2	634.91	91.1296	9.45e-05	29.3297	25.5527	1.14658	70.4733	4.06203	124.498	11191.2	132.067	0.000357	16.8698	0.574842	3.11654	17.1527	3.53243	0.229859	0.257994	43.8282	44.6179	7.2374	13.1676	5.8181	2.2695	1.12697	90.2614	1.46222	0.235477	0.123688	0.456585	0.137055	0.112815	0.0709004	0.380058	0.317123	0.28492	0.359693	0.283839	0.457962	0.157554	0.0812898	0.447336	0.160663	0.457667	0.43347	0.43716
A03_54	H-14	2	794.187	102.935	9.88e-05	33.8795	27.9076	1.21203	64.3756	3.92823	110.206	9771.83	129.239	0.000417	20.0291	0.59081	4.24004	20.4062	4.79927	0.274983	0.308678	43.3007	44.2688	6.89199	12.401	5.4853	2.27221	1.07535	89.6411	1.44501	0.224385	0.118231	0.494817	0.13625	0.10199	0.0781929	0.303608	0.24168	0.21637	0.317031	0.29527	0.571131	0.167915	0.0951965	0.436321	0.173776	0.419742	0.413066	0.394317
A03_54	H-13	2	784.248	102.365	0.000108	33.8878	27.4679	1.23047	63.4238	4.11756	133.292	12342.9	135.597	0.000315	19.8773	0.586171	4.09982	20.2125	4.61542	0.270168	0.303688	44.0285	45.3868	7.45936	13.5985	6.06522	2.25345	1.10683	93.5286	1.45037	0.238183	0.126157	0.461864	0.146897	0.104696	0.0866005	0.351489	0.306176	0.251886	0.306745	0.257172	0.478603	0.171379	0.0918907	0.451643	0.171951	0.434181	0.42596	0.41031
A03_55	C-13	2	774.247	101.332	8.81e-05	32.5218	28.3365	1.14724	71.5799	4.6171	161.699	14988.8	129.002	0.000259	19.0905	0.587	3.97161	19.5756	4.67712	0.260059	0.305139	43.9901	45.3943	8.08536	14.8197	6.71698	2.21512	1.27235	93.1615	1.38557	0.206882	0.111007	0.519081	0.132368	0.0934892	0.0922022	0.407236	0.354316	0.258897	0.358557	0.277575	0.433265	0.160844	0.0913201	0.457349	0.167442	0.463346	0.426317	0.438324
A03_55	I-13	2	768.325	101.017	9.09e-05	32.718	27.9895	1.16699	74.3475	4.55082	155.011	14475	130.695	0.000275	19.2137	0.587928	4.01777	19.7171	4.70779	0.264919	0.308622	43.7615	44.5525	7.93233	14.5003	6.56826	2.21514	1.26566	94.0341	1.39391	0.196752	0.107112	0.488444	0.130672	0.0891665	0.0920922	0.404543	0.356721	0.273143	0.345888	0.261928	0.40158	0.151478	0.0925098	0.430047	0.157798	0.444464	0.419094	0.432415
A03_56	D-13	2	721.332	96.9984	8.23e-05	30.8339	27.6444	1.11643	58.7288	4.16271	161.902	12073.9	107.081	0.000287	17.7836	0.576105	3.32162	18.3235	4.03703	0.226663	0.272727	43.5842	44.0979	8.0703	14.867	6.5915	2.25543	1.31211	75.3536	1.41332	0.266172	0.140545	0.67363	0.144385	0.135628	0.0604092	0.428898	0.327433	0.430934	0.593956	0.441452	0.453638	0.170522	0.0851074	0.477381	0.181787	0.481791	0.460799	0.44788
A03_56	J-13	2	721.859	97.2451	8.26e-05	30.7904	27.7565	1.10813	60.6034	4.18856	166.73	14130.3	123.738	0.000313	17.8828	0.580135	3.39436	18.5624	4.32616	0.22772	0.289116	42.3557	43.0569	8.30831	15.2699	6.7684	2.26341	1.42574	86.5429	1.43392	0.230002	0.120929	0.470878	0.130086	0.111448	0.0585222	0.352195	0.313738	0.318792	0.421148	0.346793	0.484302	0.158688	0.0844287	0.457187	0.16913	0.450594	0.427786	0.415295
A03_57	K-13	1	818.632	104.103	7.9e-05	33.5237	29.1469	1.1483	68.3831	4.30014	176.216	15648.4	130.761	0.000325	19.8149	0.590055	4.1283	20.5407	5.1072	0.261692	0.322433	42.7338	43.1472	8.59146	15.7987	6.984	2.26878	1.44902	90.717	1.44376	0.208726	0.110135	0.463594	0.130122	0.092458	0.0787707	0.348969	0.302277	0.297096	0.33669	0.284801	0.549155	0.163073	0.0924905	0.448578	0.169543	0.419407	0.42399	0.398733
A03_58	L-13	1	787.559	102.379	9.58e-05	32.9244	28.5067	1.15243	77.6432	4.54211	155.701	10033.1	90.9893	0.00033	19.099	0.580999	3.86515	19.6529	4.56627	0.253676	0.297497	47.3651	46.0295	8.03049	14.6719	6.5508	2.24675	1.254	65.5441	1.38831	0.207106	0.110303	0.581736	0.128603	0.0940031	0.0762422	0.35052	0.389251	0.29949	0.526775	0.441354	0.534151	0.147584	0.0914315	0.467688	0.149906	0.461659	0.4545	0.454215
A03_59	M-13	1	817.235	103.937	0.000103	33.0761	29.3898	1.12418	62.6392	4.19441	172.422	14190.6	119.164	0.000339	19.2396	0.581704	3.77136	19.9992	4.80932	0.240841	0.30298	43.4163	43.8486	8.55281	15.7377	6.78209	2.32181	1.58109	84.9673	1.40905	0.229651	0.120662	0.470319	0.128502	0.11395	0.0626037	0.338381	0.308045	0.340329	0.425765	0.36524	0.567541	0.155252	0.0876559	0.470016	0.168299	0.46601	0.44626	0.431274
A03_60	H-13	2	816.102	104.376	9e-05	34.1226	28.4593	1.19908	73.6122	4.53061	169.034	15487.2	126.673	0.000315	19.9756	0.583984	3.86902	20.3918	4.49002	0.243181	0.28089	40.4204	42.6784	8.37827	15.3526	6.81873	2.26215	1.3342	92.442	1.38337	0.222152	0.119034	0.540371	0.142861	0.0975505	0.0954891	0.361715	0.329116	0.317794	0.558771	0.374948	0.514196	0.195633	0.101314	0.519359	0.189615	0.496451	0.464108	0.456708
A03_60	N-13	2	804.732	103.669	9.17e-05	34.0023	28.2027	1.20382	54.9654	3.9354	147.258	11052.3	106.681	0.000306	20.3084	0.596486	4.24711	20.7138	4.83985	0.266857	0.303928	38.2169	39.8697	7.83148	14.3271	6.34628	2.26543	1.20042	76.5986	1.39481	0.2058	0.110651	0.427367	0.133871	0.0877004	0.0884479	0.336762	0.262349	0.253355	0.332413	0.303018	0.43716	0.173695	0.0952974	0.453445	0.17237	0.444373	0.418172	0.417955
A03_61	C-16	2	751.555	99.8773	9.07e-05	32.4335	27.5779	1.17563	70.4534	4.12043	122.192	10982.2	135.063	0.000411	19.2375	0.592638	4.16277	19.5836	4.64778	0.276961	0.299883	42.3854	43.8177	7.32202	13.1557	5.63034	2.33644	1.28029	92.6734	1.45761	0.204676	0.107645	0.424967	0.123345	0.097692	0.0755525	0.369986	0.259565	0.337625	0.359909	0.324043	0.704876	0.159175	0.0923907	0.42952	0.173007	0.494469	0.405687	0.422009
A03_61	C-15	2	767.662	100.865	8.67e-05	32.795	27.8482	1.17673	70.6751	4.17936	136.85	11226.9	121.316	0.000312	19.1553	0.583874	3.90573	19.6071	4.49336	0.258697	0.296091	45.2443	44.6055	7.56776	13.8045	6.09835	2.27088	1.23127	83.3029	1.4575	0.218296	0.114647	0.455523	0.12785	0.106193	0.0789069	0.38923	0.303487	0.26497	0.337383	0.304196	0.452807	0.154509	0.08997	0.450167	0.156479	0.449837	0.426007	0.428803
A03_62	D-16	2	771.278	101.378	0.000101	33.1124	27.7169	1.19208	77.8675	4.33775	171.517	11641.9	73.3278	0.000437	19.1995	0.578696	3.41709	19.7277	4.19023	0.221034	0.270975	37.9327	41.4926	8.4785	15.4983	6.63051	2.32554	1.44343	52.5424	1.43596	0.211949	0.11256	0.485457	0.132511	0.0953437	0.0821762	0.386812	0.338134	0.528965	1.44361	0.744215	0.946375	0.169417	0.0891456	0.552715	0.173836	0.477398	0.511701	0.430337
A03_62	D-15	2	762.871	100.655	0.000102	32.879	27.5562	1.1902	71.0292	4.14944	138.036	12394.3	132.299	0.000317	19.2517	0.585545	3.78476	19.7444	4.49442	0.250142	0.292921	41.7196	43.3952	7.61151	13.8149	6.08683	2.27625	1.37556	90.9618	1.46229	0.230494	0.120414	0.49921	0.141344	0.103892	0.0838652	0.358911	0.295339	0.309395	0.397692	0.302211	0.488993	0.174118	0.0898949	0.468936	0.176275	0.454601	0.43343	0.415767
A03_63	E-16	2	821.408	104.567	9.72e-05	34.2965	28.4838	1.20209	64.7565	4.14076	133.357	11152.6	125.174	0.000404	19.964	0.58137	3.8235	20.3448	4.33229	0.243712	0.273099	41.9273	42.7567	7.60981	13.764	5.8983	2.33317	1.24087	85.4279	1.46603	0.243146	0.129755	0.561841	0.153415	0.112264	0.0948668	0.402875	0.290147	0.371672	0.453142	0.363774	0.747956	0.183805	0.0889924	0.472426	0.188836	0.480362	0.431918	0.437617
A03_63	E-15	2	783.389	102.216	0.000104	34.0328	27.331	1.24274	69.4989	4.0625	136.581	12006.7	131.059	0.000325	19.6223	0.576496	3.56881	20.0378	4.18602	0.233953	0.27431	42.5731	43.2668	7.55332	13.767	6.11398	2.2633	1.23886	88.8014	1.47492	0.252843	0.133848	0.477792	0.156419	0.114919	0.100876	0.393822	0.293985	0.286746	0.377162	0.317037	0.406105	0.178395	0.0862062	0.466074	0.179728	0.451643	0.437237	0.428104
A03_64	F-16	2	752.249	99.6754	9.32e-05	32.0821	27.8384	1.15217	66.4663	4.10723	116.756	10759.9	137.489	0.000426	19.1356	0.595388	4.18429	19.466	4.63426	0.278219	0.305042	42.1378	43.3012	7.14181	12.8488	5.57931	2.30802	1.15088	94.3402	1.45803	0.219263	0.11363	0.437084	0.123557	0.108918	0.0640577	0.315544	0.25619	0.258482	0.308223	0.291858	0.716235	0.165747	0.0933141	0.43175	0.171322	0.444515	0.394948	0.40042
A03_64	F-15	2	717.357	97.3249	9.73e-05	31.447	27.0802	1.16207	67.3378	4.00134	134.155	11353	123.342	0.000325	18.6342	0.591972	3.97599	19.025	4.52921	0.273358	0.309001	42.9143	43.407	7.46809	13.6141	6.0975	2.24212	1.18018	85.903	1.43677	0.214632	0.109876	0.458075	0.120016	0.107291	0.0683785	0.31385	0.269513	0.25683	0.315407	0.296702	0.433366	0.156289	0.0928941	0.434396	0.159607	0.429969	0.409719	0.404411
A03_65	G-16	2	732.55	98.1239	9.34e-05	31.1554	27.8899	1.11692	74.9554	4.3314	127.124	9496.75	111.488	0.000457	18.0804	0.579627	3.38509	18.3566	3.77507	0.229391	0.251972	42.078	43.9206	7.47864	13.4738	5.71485	2.36255	1.29584	77.0771	1.45228	0.214154	0.11168	0.482655	0.12372	0.102086	0.0661342	0.359047	0.309302	0.377985	0.564171	0.451525	0.991499	0.149709	0.0879655	0.445688	0.160479	0.501844	0.430299	0.471494
A03_65	G-15	2	704.539	96.3214	0.000103	30.8331	27.091	1.13777	71.6174	4.28281	127.203	12356	141.191	0.000336	17.8849	0.579497	3.40752	18.1377	3.80202	0.237093	0.261731	42.7321	43.5537	7.32735	13.3283	5.84306	2.28465	1.2215	97.824	1.44313	0.228401	0.118414	0.446694	0.132403	0.107142	0.0699306	0.334978	0.334114	0.281884	0.322727	0.267556	0.53808	0.157949	0.0848051	0.440606	0.160388	0.461166	0.428732	0.445885
A03_66	H-16	2	703.908	96.2091	8.55e-05	30.7353	27.231	1.12975	57.9017	4.04012	116.374	9967.74	126.358	0.000435	17.8366	0.579824	3.42164	18.1899	3.88729	0.234324	0.26475	42.9469	43.039	7.14595	12.8385	5.53793	2.32351	1.19829	86.9981	1.45142	0.198167	0.103503	0.471748	0.111438	0.10277	0.0604367	0.380382	0.251999	0.264914	0.397326	0.362609	0.682912	0.144196	0.0843021	0.450307	0.151676	0.473005	0.421709	0.446125
A03_66	H-15	2	665.845	93.4782	8.74e-05	29.9347	26.4438	1.13216	59.8383	4.0468	126.698	10936.5	121.965	0.000347	17.1797	0.573383	3.137	17.5427	3.65768	0.223175	0.257477	44.1225	44.5593	7.27778	13.2625	5.87746	2.26526	1.1517	87.0219	1.3987	0.193231	0.101904	0.446431	0.109207	0.0989976	0.0603428	0.415878	0.294613	0.251191	0.414085	0.388654	0.445316	0.136304	0.0813629	0.457146	0.137837	0.456252	0.444712	0.440822
A03_67	C-15	2	792.205	102.416	8.72e-05	32.8395	28.7406	1.14076	70.2097	4.40397	158.159	14859.8	132.817	0.000253	19.0933	0.581961	3.65625	19.4864	4.25098	0.239234	0.276194	42.7429	43.3253	7.98501	14.64	6.63865	2.21446	1.23971	94.4062	1.40751	0.229753	0.120704	0.458513	0.146637	0.0990792	0.0884423	0.401797	0.353433	0.27565	0.328075	0.253569	0.408184	0.16616	0.0881754	0.461373	0.167001	0.475905	0.444344	0.463769
A03_67	I-15	2	761.753	100.525	9.52e-05	32.4411	27.9581	1.15828	73.4008	4.49592	154.742	14101.6	128.861	0.000269	18.7188	0.577388	3.48511	19.1775	4.13459	0.230828	0.271295	43.9203	45.424	7.94115	14.5298	6.54614	2.22895	1.2219	91.9672	1.40601	0.218841	0.118256	0.50543	0.140059	0.0955082	0.0860346	0.42648	0.388986	0.274502	0.370278	0.289669	0.441947	0.159419	0.0864503	0.457252	0.163062	0.471491	0.447882	0.460612
A03_68	D-15	2	775.175	101.32	8.94e-05	32.9093	27.9353	1.17623	63.2949	4.12442	158.917	10740.6	93.2028	0.000313	19.0905	0.579277	3.64354	19.5674	4.36481	0.238227	0.285723	43.5108	45.6455	8.02551	14.7399	6.63759	2.22102	1.34724	66.4081	1.40985	0.240501	0.128673	0.442132	0.144594	0.117617	0.0870258	0.41069	0.2977	0.357636	0.729503	0.478472	0.535349	0.17591	0.0868845	0.500479	0.180624	0.473293	0.474381	0.455815
A03_68	J-15	2	750.797	99.6989	8.91e-05	32.241	27.678	1.16364	64.7672	4.29138	164.516	13287.6	116.105	0.000318	18.593	0.576446	3.39524	19.2644	4.32272	0.223231	0.2813	42.5474	43.435	8.27491	15.1988	6.71569	2.27163	1.43477	81.856	1.42037	0.20578	0.110054	0.460959	0.1262	0.0959113	0.0774378	0.376463	0.291454	0.274693	0.453614	0.399082	0.446138	0.154796	0.0858703	0.486689	0.160897	0.455036	0.462136	0.435279
A03_69	K-15	1	763.401	100.207	8.73e-05	31.7788	28.5452	1.11113	65.0225	4.31952	151.237	13594.8	127.105	0.000281	18.5446	0.584007	3.73794	19.0491	4.4546	0.246458	0.292721	44.7962	45.3796	7.85231	14.3597	6.51785	2.2125	1.21844	90.879	1.40001	0.226513	0.119985	0.567115	0.134058	0.104695	0.0678902	0.380069	0.34342	0.249836	0.358952	0.309147	0.380104	0.156363	0.0928057	0.467637	0.160025	0.479278	0.456287	0.472475
A03_70	L-15	1	748.771	99.3945	8.95e-05	31.8557	27.9153	1.13906	66.3079	4.39788	164.243	14042.6	119.25	0.000283	18.5416	0.581532	3.49476	19.2186	4.44979	0.228475	0.290541	40.4908	42.3474	8.18522	15.0163	6.73171	2.23633	1.49052	86.1607	1.38502	0.228415	0.121951	0.463187	0.135996	0.108255	0.0702968	0.468171	0.372423	0.307047	0.42006	0.323414	0.461863	0.167021	0.0849581	0.467736	0.169211	0.459899	0.445819	0.449904
A03_71	G-15	2	735.27	98.7061	9.92e-05	32.0755	27.0911	1.18161	65.6047	4.16744	143.381	13037.1	129.633	0.000296	18.6364	0.581658	3.52246	18.994	4.08811	0.239522	0.274764	41.3348	42.6376	7.65825	14.0321	6.28734	2.23098	1.20367	93.2831	1.40233	0.238208	0.127727	0.392489	0.147778	0.103844	0.0799744	0.391874	0.311213	0.304384	0.411899	0.341027	0.377358	0.163767	0.0871262	0.473111	0.172989	0.453881	0.452596	0.433743
A03_71	M-15	2	743.583	99.5	0.00011	32.3724	27.2268	1.18685	69.4385	4.66845	159.859	13257.1	118.738	0.000304	18.6109	0.575258	3.44302	19.3262	4.40093	0.232364	0.291249	44.6119	44.5115	8.11063	14.8527	6.64586	2.23686	1.46947	84.5403	1.4051	0.23367	0.126174	0.511521	0.148751	0.105036	0.0966444	0.393262	0.391465	0.30467	0.4153	0.34977	0.513218	0.169457	0.0843482	0.473079	0.178982	0.488802	0.466004	0.468262
A03_72	H-15	2	753.754	100.085	9.69e-05	32.6644	27.406	1.1898	63.3391	4.08841	150.913	13191.7	123.078	0.000274	18.9893	0.581224	3.62002	19.4498	4.23097	0.242472	0.280723	43.3544	43.0196	7.82209	14.3469	6.45133	2.22688	1.22224	87.8076	1.40408	0.219921	0.118731	0.433901	0.140759	0.101886	0.088114	0.430918	0.288658	0.253669	0.348125	0.28234	0.426829	0.159981	0.0857312	0.430182	0.164369	0.437449	0.416251	0.425516
A03_72	N-15	2	743.508	99.4476	0.0001	32.538	27.1642	1.1977	62.8287	4.36485	143.663	12297	116.69	0.000278	19.1605	0.588749	3.9129	19.7671	4.71518	0.259838	0.311995	42.3709	42.6758	7.63244	13.9326	6.32628	2.21252	1.29347	85.428	1.36887	0.21774	0.117657	0.450645	0.140339	0.101612	0.0928354	0.418111	0.340488	0.251104	0.372808	0.287207	0.405072	0.167448	0.0918734	0.437593	0.171657	0.435555	0.42162	0.42373
A03_73	C-18	2	725.47	97.6937	8.86e-05	31.2548	27.5059	1.13356	61.4651	4.18256	122.586	8847.33	106.252	0.000439	18.4608	0.589395	3.72473	18.8267	4.20846	0.249087	0.274894	40.0923	41.0252	7.28462	13.1121	5.70102	2.29496	1.19043	73.2054	1.45267	0.235364	0.124113	0.43789	0.14384	0.104122	0.0764095	0.379553	0.282391	0.35958	0.551944	0.458243	0.860213	0.178482	0.0927936	0.461177	0.191025	0.520732	0.430162	0.446221
A03_73	C-17	2	739.892	98.5549	8.62e-05	31.6153	27.7405	1.13724	63.6459	4.13979	144.465	8693.67	88.0186	0.000344	18.3724	0.580565	3.51827	18.7983	4.13724	0.235887	0.275751	42.5426	43.3995	7.77204	14.1913	6.32336	2.25234	1.23592	60.3357	1.46489	0.241905	0.126926	0.466986	0.144185	0.110204	0.0733433	0.382111	0.32854	0.315792	0.591936	0.455979	0.466309	0.173038	0.0861119	0.460357	0.175111	0.448544	0.429174	0.415539
A03_74	D-18	2	716.425	97.3576	9.28e-05	31.6425	26.8712	1.17744	71.6728	4.25135	120.794	9841	120.33	0.000377	18.6494	0.588902	3.72906	19.0311	4.2309	0.25154	0.281554	39.1226	40.4551	7.20943	12.9548	5.63432	2.30168	1.18517	83.1892	1.44561	0.211632	0.111937	0.481197	0.125616	0.102914	0.0734014	0.396418	0.30357	0.321128	0.482583	0.411254	0.53838	0.161551	0.0932619	0.471631	0.17066	0.488276	0.436867	0.439387
A03_74	D-17	2	706.069	96.7892	0.000107	31.7771	26.348	1.20606	67.231	4.14382	122.565	9366.66	111.607	0.000356	18.6416	0.586336	3.89364	18.9749	4.36744	0.269768	0.301888	44.5415	45.1771	7.18138	13.0458	5.79129	2.26071	1.1454	78.2454	1.42966	0.231975	0.120987	0.497023	0.130776	0.117012	0.0779475	0.378991	0.318594	0.271121	0.366409	0.361409	0.481924	0.159509	0.0904193	0.445931	0.16156	0.451312	0.420972	0.427335
A03_75	E-18	2	780.434	101.992	8.84e-05	33.4532	27.8136	1.20346	67.1535	4.25859	129.479	11291.8	131.529	0.000421	19.4311	0.579948	3.66178	19.7477	4.12016	0.237569	0.266048	42.2307	43.26	7.43558	13.4881	5.87633	2.30323	1.1873	90.7491	1.44974	0.204813	0.108245	0.496972	0.121182	0.102697	0.0776732	0.409325	0.295236	0.32157	0.418009	0.390629	0.673582	0.158268	0.0922727	0.483851	0.1633	0.489337	0.445655	0.441599
A03_75	E-17	2	736.764	98.9983	9.59e-05	32.7612	26.7111	1.22705	63.1813	4.10175	127.234	11482.4	130.379	0.00034	18.8696	0.575197	3.3924	19.16	3.8814	0.227916	0.261046	42.8381	44.4725	7.28704	13.2533	5.91213	2.24875	1.1761	90.6715	1.43632	0.221409	0.116933	0.452213	0.130748	0.109096	0.0905295	0.41842	0.303119	0.267505	0.376415	0.322194	0.454163	0.158581	0.0822625	0.462942	0.159083	0.448605	0.430878	0.423111
A03_76	F-18	2	715.013	96.7707	8.25e-05	30.7899	27.5503	1.11664	61.7715	4.0522	122.609	9940.46	121.984	0.000458	17.8833	0.58034	3.5063	18.2545	4.00872	0.239968	0.268716	44.1081	44.835	7.34253	13.1833	5.71623	2.304	1.28621	83.9337	1.4546	0.229749	0.119074	0.473099	0.127757	0.110639	0.0600596	0.475147	0.273642	0.347186	0.425861	0.400459	0.7526	0.159561	0.0875646	0.462626	0.169398	0.498318	0.42585	0.435257
A03_76	F-17	2	689.853	95.0433	9.08e-05	30.3387	26.9233	1.12663	64.988	4.20553	133.041	11435.8	126.1	0.000365	17.7045	0.582406	3.46252	18.0925	4.01809	0.24151	0.278095	43.1305	43.4667	7.47352	13.6239	6.02427	2.27068	1.29748	86.2208	1.45905	0.231786	0.122211	0.560511	0.130035	0.113373	0.0637457	0.404957	0.322418	0.303202	0.439407	0.367942	0.566323	0.169493	0.0875512	0.4625	0.175848	0.456861	0.419861	0.409793
A03_77	G-18	2	730.101	98.4861	9.42e-05	32.1579	27.0509	1.1882	71.6997	4.1311	110.724	9794.62	134.148	0.000464	19.1733	0.595601	4.16956	19.4339	4.56404	0.281763	0.301733	42.8911	43.9046	7.00818	12.5516	5.38183	2.32618	1.19361	91.8637	1.46233	0.194034	0.103345	0.476466	0.117284	0.0943654	0.0753181	0.334927	0.272611	0.339324	0.364744	0.347678	0.852617	0.155657	0.0978963	0.437066	0.164361	0.476526	0.40635	0.416456
A03_77	G-17	2	721.696	98.0951	0.000108	32.3214	26.5834	1.21542	68.7447	4.10864	127.434	11914.9	141.72	0.000321	19.2609	0.595068	4.17728	19.6139	4.6655	0.283105	0.315132	41.9429	42.437	7.30599	13.342	5.90783	2.26744	1.07753	94.7025	1.49622	0.198869	0.105192	0.461522	0.118602	0.0964055	0.0796956	0.339556	0.30124	0.247268	0.305644	0.262108	0.40783	0.16005	0.0935201	0.42023	0.163353	0.424277	0.381019	0.387869
A03_79	I-17	1	734.959	98.965	0.000109	32.6203	26.7918	1.21593	57.8399	4.02754	150.367	13020	124.95	0.000301	18.7839	0.575754	3.34595	19.3719	4.11248	0.224662	0.273682	42.6667	42.0242	7.85148	14.2987	6.46963	2.21451	1.34085	86.6828	1.4431	0.218629	0.120468	0.441904	0.147967	0.0972125	0.106222	0.383183	0.285257	0.274146	0.427773	0.350897	0.447012	0.171327	0.0828347	0.459079	0.173674	0.460688	0.424092	0.434204
A03_80	J-17	1	885.092	109.203	9.41e-05	36.0779	29.3991	1.22733	64.2781	4.3047	181.045	16098.8	133.382	0.000309	21.1912	0.586963	4.24345	21.874	5.14939	0.255821	0.311128	41.7461	42.5234	8.68924	15.9995	7.04493	2.27833	1.56119	90.6361	1.47274	0.199846	0.109726	0.637568	0.135423	0.0864912	0.106272	0.346046	0.311171	0.31509	0.356919	0.272353	0.567895	0.16419	0.0934025	0.459907	0.169648	0.439506	0.424445	0.407879
A03_81	E-17	2	723.726	97.6555	8.03e-05	31.2378	27.5979	1.13283	53.5342	3.91324	145.594	11499.4	111.1	0.000328	18.1802	0.5817	3.61156	18.6148	4.2478	0.245824	0.285217	44.2426	45.1319	7.72091	14.0856	6.37614	2.21768	1.29923	80.1809	1.38403	0.19617	0.106318	0.508808	0.121487	0.0929344	0.0713922	0.426285	0.27657	0.266677	0.478675	0.445299	0.553936	0.15398	0.0852487	0.442399	0.157683	0.460845	0.4167	0.439811
A03_81	K-17	2	755.263	99.9051	8.39e-05	32.1749	27.9722	1.1502	62.1387	4.2416	162.328	13697.4	128.029	0.000302	18.6017	0.578037	3.36888	19.2411	4.18784	0.222278	0.27364	40.7415	40.6824	8.2177	15.0354	6.72419	2.24541	1.35048	85.5615	1.4979	0.197419	0.106981	0.547272	0.119683	0.0970998	0.0691519	0.442575	0.340571	0.280889	0.386393	0.344477	0.481173	0.145824	0.0826494	0.441265	0.151431	0.429246	0.425285	0.41725
A03_82	F-17	2	774.731	101.088	8.35e-05	32.3825	28.4761	1.13454	65.0885	4.16538	153.031	14597.7	133.108	0.000274	18.7314	0.578274	3.49811	18.8889	3.76633	0.230329	0.248102	42.1536	42.685	7.90941	14.4674	6.53377	2.21676	1.18705	96.1735	1.38546	0.221323	0.116744	0.454968	0.138061	0.0968736	0.0743919	0.386769	0.289986	0.261027	0.355065	0.292807	0.426029	0.16146	0.0811568	0.441024	0.160901	0.455665	0.420159	0.432658
A03_82	L-17	2	790.92	102.459	8.8e-05	32.7364	28.8199	1.13332	64.3844	4.44724	164.136	13638.2	118.965	0.000277	19.0408	0.581028	3.59003	19.6855	4.39794	0.230416	0.281004	40.7584	39.4392	8.1755	15.0293	6.73868	2.23853	1.3106	84.0239	1.41816	0.206387	0.109327	0.514507	0.13081	0.0924411	0.0772185	0.363028	0.352636	0.26489	0.398091	0.356067	0.427827	0.154774	0.0860485	0.441746	0.159584	0.423152	0.432878	0.417645
A03_83	G-17	2	768.575	100.459	8.36e-05	32.245	28.2841	1.13801	56.6192	4.19726	145.422	14023	138.792	0.000332	19.0406	0.589995	3.7999	19.2914	4.25006	0.249389	0.27669	38.1943	39.9661	7.78622	14.2003	6.29645	2.25801	1.28297	96.9725	1.42988	0.250087	0.132258	0.718173	0.147354	0.122377	0.0707126	0.390692	0.312392	0.338887	0.399201	0.309976	0.684892	0.185097	0.0883756	0.450918	0.187734	0.447724	0.419835	0.415347
A03_83	M-17	2	771.803	101.303	8.85e-05	32.5764	28.2462	1.15186	62.6177	4.49676	169.402	16550.7	140.002	0.000349	18.9804	0.581884	3.58885	19.6349	4.49734	0.233028	0.28958	40.4148	42.422	8.47631	15.4967	6.79185	2.28493	1.50738	99.3149	1.40875	0.203854	0.10836	0.597986	0.128731	0.0874439	0.0788219	0.375781	0.350511	0.311063	0.315998	0.271046	0.739851	0.157516	0.08725	0.460455	0.169838	0.459426	0.440549	0.431735
A03_84	N-17	1	811.331	104.213	8.42e-05	34.3536	28.2295	1.21589	68.8973	4.27105	160.725	14680.1	132.524	0.000269	20.5084	0.597357	4.39437	20.9647	5.03808	0.277701	0.31817	40.4102	41.5002	8.06182	14.8135	6.72558	2.20765	1.241	93.6151	1.41928	0.188763	0.102456	0.435117	0.123796	0.0868786	0.0939902	0.381701	0.284231	0.27038	0.287819	0.265383	0.408046	0.154032	0.100697	0.420546	0.155794	0.431218	0.396357	0.415108
A03_85	C-20	2	769.041	101.342	9.69e-05	33.462	27.3993	1.22108	68.8487	4.08761	110.84	9663.81	130.797	0.000416	19.8719	0.592974	4.29243	20.0997	4.62191	0.282112	0.300099	42.1789	43.0286	6.94993	12.4744	5.43584	2.29358	1.15187	89.3479	1.46681	0.199166	0.105704	0.420163	0.122116	0.0946602	0.0779939	0.332159	0.278994	0.290106	0.335091	0.316735	0.677776	0.160566	0.0900008	0.419619	0.167162	0.459619	0.388497	0.423823
A03_85	C-19	2	779.955	101.963	9.06e-05	33.6693	27.5749	1.22009	70.6711	4.06859	133.592	11171.2	124.778	0.000316	19.7066	0.584254	3.99399	20.0172	4.44886	0.263016	0.292087	44.386	44.8147	7.46498	13.6172	6.067	2.25065	1.16039	84.6754	1.47573	0.217575	0.115805	0.448353	0.134455	0.101426	0.0860601	0.375566	0.278288	0.263458	0.341058	0.28404	0.417784	0.16775	0.0887138	0.446911	0.167677	0.448598	0.414281	0.420807
A03_86	D-20	2	735.911	98.7778	9.65e-05	32.5167	26.8171	1.20976	68.7159	4.09815	121.793	10694.7	132.95	0.000476	19.5506	0.599797	4.1516	20.015	4.7825	0.273872	0.303171	38.4469	39.732	7.34744	13.251	5.5585	2.38903	1.43319	90.7823	1.46623	0.251947	0.133381	0.500614	0.155912	0.115997	0.0965761	0.354398	0.280945	0.391529	0.413192	0.348337	0.91833	0.19811	0.0981149	0.465151	0.21618	0.547686	0.399298	0.418261
A03_86	D-19	2	729.635	98.5853	0.00011	32.67	26.4781	1.23293	66.4568	4.06059	125.247	11407.9	136.207	0.000324	19.5625	0.597271	4.1634	19.8475	4.60234	0.278554	0.308319	39.1776	40.4713	7.23159	13.157	5.84445	2.26378	1.10957	92.2994	1.47587	0.238236	0.126482	0.488042	0.150017	0.108731	0.101509	0.364502	0.3105	0.256308	0.310707	0.278758	0.395805	0.190524	0.0939392	0.433208	0.190934	0.42314	0.380085	0.373982
A03_87	E-20	2	755.767	100.026	9.09e-05	32.2248	27.9214	1.15307	65.0845	4.04632	133.985	10875.1	123.289	0.000546	18.7329	0.581124	3.51446	19.3377	4.21986	0.232767	0.266439	41.2845	41.4006	7.82972	14.1908	5.83651	2.43226	1.53039	84.3065	1.46143	0.212744	0.111236	0.483762	0.126298	0.103813	0.073852	0.3883	0.266824	0.372706	0.388028	0.353271	0.897388	0.151248	0.0864805	0.463151	0.180223	0.601435	0.434922	0.495388
A03_87	E-19	2	752.897	99.8922	8.78e-05	32.5639	27.6233	1.17865	66.8586	3.90429	140.217	13239.6	142.781	0.000359	18.8077	0.577439	3.56278	19.3003	4.29537	0.237549	0.284376	43.723	45.0206	7.71615	14.0331	6.20365	2.26944	1.30441	94.6362	1.50686	0.190238	0.099511	0.463475	0.110926	0.0959423	0.0741263	0.349827	0.289755	0.27034	0.326166	0.238931	0.491654	0.13685	0.0838762	0.458796	0.141945	0.442901	0.435812	0.413092
A03_88	F-20	2	785.421	101.582	7.61e-05	32.4253	28.7585	1.12757	53.2957	3.87917	144.506	8789.26	92.3119	0.000589	18.2673	0.562633	2.89513	18.7337	3.5278	0.18793	0.227004	43.2831	43.2679	8.06873	14.6134	6.24141	2.33876	1.29301	63.9434	1.43555	0.233122	0.121613	0.413527	0.129287	0.116167	0.054488	0.428444	0.224501	0.33984	0.582558	0.581488	0.674395	0.155866	0.0772253	0.527476	0.158756	0.497993	0.496567	0.466043
A03_88	F-19	2	728.199	97.5905	7.55e-05	31.2822	27.5977	1.13308	55.012	3.8024	136.681	7414.09	77.7449	0.000421	17.5141	0.559527	2.66321	17.7952	3.07179	0.183039	0.209261	43.217	43.9868	7.58778	13.8106	6.12374	2.2592	1.13039	52.6819	1.47137	0.230709	0.121173	0.418924	0.12934	0.113678	0.061929	0.395698	0.249794	0.339446	0.816118	0.564172	0.506931	0.145413	0.0711372	0.492125	0.147991	0.479989	0.485749	0.466057
A03_89	G-20	2	736.794	98.9007	9.8e-05	32.4679	26.9778	1.20179	68.6063	4.0625	103.198	10136.3	145.275	0.000389	19.203	0.590063	3.88831	19.4516	4.20896	0.258169	0.277504	39.8075	41.0808	6.65438	11.8912	5.28251	2.25956	0.956276	99.3778	1.46357	0.218462	0.116339	0.496585	0.138825	0.0950073	0.0903506	0.346029	0.286331	0.23577	0.376473	0.325513	0.473159	0.179424	0.0893003	0.458874	0.185078	0.464214	0.408804	0.411133
A03_89	G-19	2	740.6	99.2606	0.000111	32.8525	26.7531	1.22485	62.9947	3.92035	131.178	11874.2	136.841	0.000315	19.2197	0.583839	3.66504	19.5542	4.17918	0.244035	0.278165	39.1647	40.7376	7.38416	13.3861	6.02831	2.22604	1.10028	91.3134	1.49885	0.239662	0.128325	0.466339	0.151992	0.105568	0.0955192	0.347739	0.266118	0.25184	0.303674	0.235402	0.393168	0.184565	0.0816992	0.445308	0.185617	0.433289	0.401889	0.396299
A03_90	H-19	1	760.929	100.943	0.000107	33.5201	26.9735	1.24401	66.7821	4.14924	130.714	12131.7	139.529	0.000334	19.8861	0.592505	4.24637	20.2694	4.85065	0.282785	0.323053	42.7222	44.382	7.43672	13.5091	5.95001	2.27854	1.21435	94.5736	1.4757	0.232397	0.122622	0.462737	0.141053	0.114131	0.103894	0.359784	0.318009	0.30083	0.316685	0.260403	0.468801	0.174235	0.0941112	0.43145	0.176446	0.420087	0.399737	0.384752
A03_91	I-19	1	803.63	103.491	9.15e-05	33.7841	28.391	1.18942	63.0189	4.31892	161.014	15512.5	140.027	0.000281	19.9221	0.589712	4.15575	20.4532	4.81008	0.267176	0.305099	42.4237	43.2746	8.15359	14.9496	6.65777	2.25238	1.33737	97.9145	1.43163	0.208437	0.112444	0.548045	0.134319	0.0940003	0.0904284	0.39319	0.361678	0.284659	0.294182	0.239394	0.535384	0.16064	0.0874136	0.429029	0.168029	0.441528	0.402037	0.414475
A03_93	E-19	1	849.266	106.386	8.12e-05	34.5578	29.39	1.17409	65.9803	4.25902	179.151	16864.9	133.744	0.000325	20.5076	0.594271	4.17488	21.0068	4.90802	0.261381	0.30817	38.8923	40.0107	8.65153	15.9513	7.01437	2.27742	1.58178	96.2554	1.38972	0.210488	0.115009	0.542516	0.139708	0.0921546	0.0899128	0.386705	0.353873	0.332387	0.356808	0.271121	0.575544	0.171135	0.0925543	0.44958	0.167406	0.425359	0.437993	0.424735
A04_01	H-05	1	793.863	102.525	8.04e-05	32.6831	29.0273	1.12462	81.3907	4.16441	125.309	10110.3	122.087	0.000352	19.3326	0.59102	4.06205	19.6057	4.46726	0.264363	0.290121	42.9025	43.778	7.3252	13.2825	5.79588	2.29094	1.12706	82.3324	1.48679	0.179399	0.0944432	0.39283	0.108608	0.0823007	0.0646558	0.34432	0.290471	0.264287	0.442372	0.396394	0.521259	0.141797	0.0933633	0.443994	0.141737	0.429836	0.429476	0.41846
A04_02	D-06	2	815.302	104.123	8e-05	33.9588	28.7128	1.17976	67.7007	4.21655	156.494	14929.1	148.161	0.000352	20.2998	0.596433	4.34035	20.589	4.88897	0.273586	0.309675	39.7852	42.9492	8.21888	15.0915	6.41601	2.34658	1.44055	97.9045	1.5141	0.213684	0.113561	0.426079	0.136251	0.0934769	0.0877569	0.367412	0.264954	0.369381	0.356367	0.261894	0.570504	0.176531	0.0932617	0.427008	0.171884	0.420315	0.396714	0.394397
A04_02	J-06	2	816.544	104.055	8.62e-05	33.9143	28.6725	1.18218	73.1467	4.21067	143.557	14474.9	156.112	0.000356	20.2103	0.595691	4.32859	20.6631	4.93749	0.275117	0.312499	41.7915	42.3516	7.89702	14.43	6.1266	2.36105	1.32536	102.513	1.51908	0.22326	0.11756	0.490061	0.137185	0.100365	0.0865369	0.373923	0.355572	0.301127	0.311657	0.25153	0.680147	0.171545	0.0952877	0.422812	0.171542	0.419421	0.383786	0.383737
A04_03	E-06	2	761.01	100.602	9.39e-05	32.8929	27.5654	1.19051	64.9535	4.08605	130.92	11402.2	134.07	0.000311	18.8431	0.571655	3.24357	19.1183	3.64177	0.212417	0.238872	41.2349	42.1005	7.34804	13.3408	6.03354	2.21819	1.02005	88.3202	1.51833	0.224483	0.123221	0.486038	0.163381	0.0883084	0.12749	0.410163	0.297301	0.244177	0.384904	0.331089	0.423942	0.18972	0.078957	0.470681	0.18541	0.46225	0.437192	0.438749
A04_03	K-06	2	778.232	101.889	9.65e-05	33.3993	27.7943	1.20001	66.5537	4.12105	138.997	12674.7	139.467	0.000293	19.2844	0.576967	3.43321	19.6036	3.87961	0.221419	0.251015	39.5471	40.5422	7.58402	13.857	6.17861	2.24454	1.1291	92.0865	1.51119	0.217361	0.119314	0.455458	0.153962	0.0927758	0.123083	0.399858	0.303552	0.262515	0.32837	0.286166	0.459559	0.176562	0.0801343	0.450919	0.172025	0.450447	0.414307	0.425175
A04_04	F-06	2	854.633	107.392	9.64e-05	36.1699	28.1692	1.2832	71.9531	4.33089	144.441	12086.2	130.277	0.0003	21.2506	0.586596	3.87349	21.5898	4.37306	0.232739	0.26335	35.6476	37.2058	7.75293	14.2624	6.24291	2.28862	1.18109	85.54	1.52188	0.22978	0.127399	0.558797	0.153602	0.0999593	0.11109	0.342944	0.30771	0.281788	0.389978	0.341985	0.448637	0.187866	0.0885305	0.486942	0.186642	0.466273	0.4281	0.419226
A04_04	L-06	2	840.074	106.646	9.56e-05	35.8757	27.9835	1.28235	72.5441	4.2	140.753	13235.4	144.715	0.000295	20.9939	0.583877	3.75445	21.2999	4.31072	0.226359	0.26324	35.0637	39.1055	7.68203	14.1044	6.17942	2.28843	1.1986	95.6772	1.51078	0.198629	0.110577	0.492314	0.137366	0.0871733	0.105686	0.38339	0.31368	0.26078	0.305648	0.26078	0.436005	0.175409	0.0895515	0.507634	0.173703	0.471262	0.451097	0.428326
A04_05	G-06	2	753.895	99.8633	9.36e-05	32.5456	27.5203	1.17974	58.7008	3.95537	129.638	7403.03	87.4861	0.000339	18.5116	0.56801	3.09219	18.7664	3.48025	0.204466	0.22955	42.7894	43.5701	7.34234	13.2948	6.00016	2.22419	1.03402	57.692	1.51853	0.222417	0.120145	0.422172	0.143114	0.0987121	0.085745	0.422408	0.289989	0.261217	0.624906	0.545641	0.410946	0.168292	0.075469	0.477539	0.169396	0.483249	0.442559	0.453637
A04_05	M-06	2	746.471	99.4428	9.96e-05	32.4646	27.2929	1.18823	60.3344	3.94563	129.489	11395.4	133.783	0.000305	18.4461	0.567611	3.04855	18.8161	3.57319	0.200851	0.233829	41.9292	42.3211	7.30518	13.2627	5.98918	2.22143	1.09145	88.1868	1.5147	0.222146	0.121355	0.453492	0.142871	0.100455	0.0878916	0.444836	0.285541	0.259935	0.401701	0.329076	0.403997	0.172456	0.0791432	0.489912	0.174161	0.472993	0.453658	0.445197
A04_06	H-06	2	831.5	106.155	9.8e-05	36.018	27.6008	1.3034	59.8489	4.02444	134.722	12244	139.022	0.00031	20.9952	0.582841	3.92073	21.2994	4.35245	0.246831	0.273235	40.1199	40.0639	7.5328	13.806	6.04502	2.28637	1.13924	91.8913	1.51097	0.233098	0.133638	0.528219	0.175851	0.0896222	0.14257	0.386584	0.274194	0.264787	0.337798	0.308878	0.466232	0.194624	0.089732	0.453028	0.190929	0.444063	0.417176	0.418569
A04_06	N-06	2	848.197	106.989	8.84e-05	36.0864	28.0987	1.28094	65.1927	4.05918	137.569	12914.3	144.97	0.000312	20.801	0.576427	3.71289	21.1974	4.22992	0.23089	0.26073	41.6626	41.2924	7.60933	13.8981	6.14111	2.26917	1.14575	94.7664	1.52539	0.221866	0.123547	0.430913	0.161617	0.0894583	0.122901	0.370997	0.273112	0.253852	0.321841	0.277383	0.549816	0.184224	0.0869267	0.473805	0.187567	0.47845	0.441838	0.442457
A04_07	C-05	2	802.845	103.24	8.54e-05	33.4239	28.6145	1.16417	71.7337	4.27119	143.615	11256.7	121.097	0.000346	19.2434	0.575219	3.48396	19.4726	3.85429	0.223169	0.245562	41.6343	42.7057	7.83548	14.3167	6.2639	2.28906	1.15726	79.9063	1.51949	0.20747	0.111951	0.479491	0.134626	0.087824	0.0838754	0.37959	0.305532	0.266277	0.402178	0.349378	0.530755	0.167474	0.0837048	0.458224	0.167369	0.468545	0.433685	0.441114
A04_07	I-05	2	797.383	102.907	9.22e-05	33.382	28.4682	1.17019	69.757	4.30841	139.776	11259.9	125.082	0.000334	19.4303	0.582057	3.69746	19.788	4.2018	0.238062	0.266856	41.461	41.9355	7.69926	14.0218	6.14598	2.28849	1.19741	82.412	1.51697	0.209037	0.112562	0.492132	0.131087	0.0910946	0.0777418	0.339783	0.313558	0.298791	0.475308	0.405473	0.486641	0.165504	0.0941595	0.485628	0.167759	0.46976	0.460723	0.433255
A04_08	D-05	2	747.528	99.2378	8.56e-05	31.7833	27.9443	1.13404	68.7411	4.18681	137.129	12730	142.147	0.000378	18.5324	0.582782	3.66399	18.8808	4.19722	0.244536	0.278967	43.6002	43.8648	7.67034	13.9857	6.05474	2.30972	1.24824	94.2501	1.50946	0.223312	0.118276	0.433713	0.141425	0.0962456	0.0816639	0.378651	0.344551	0.327486	0.355947	0.284879	0.64462	0.16535	0.085653	0.422494	0.167269	0.438901	0.39242	0.406867
A04_08	J-05	2	763.617	100.27	8.75e-05	32.0556	28.299	1.13117	77.3411	4.40348	134.315	13689.7	156.087	0.000379	18.6052	0.580142	3.64212	18.9894	4.15182	0.242272	0.27185	44.886	44.2635	7.61787	13.8327	6.01981	2.30444	1.18901	103.553	1.51251	0.238848	0.125032	0.516564	0.142822	0.105309	0.0769503	0.410506	0.391027	0.301625	0.336071	0.267952	0.703213	0.16608	0.0808356	0.424351	0.166576	0.429164	0.410652	0.408987
A04_09	E-05	2	755.354	100.215	9.56e-05	32.4736	27.7736	1.17035	61.9651	4.03786	136.644	13102.2	146.221	0.000331	18.7475	0.577127	3.43235	19.0588	3.89288	0.226333	0.254757	41.5679	42.7277	7.5981	13.8507	6.12881	2.27016	1.165	96.591	1.51437	0.183923	0.100338	0.549897	0.118562	0.0892053	0.0906929	0.362038	0.292304	0.237263	0.308368	0.267289	0.519971	0.146082	0.0796633	0.414769	0.146882	0.433365	0.397835	0.414756
A04_09	K-05	2	865.591	107.067	7.7e-05	34.3576	30.1321	1.13977	80.4986	4.3942	154.684	15667.3	157.643	0.000341	20.5171	0.596662	4.38057	20.9453	4.9675	0.269884	0.304815	40.4155	42.5617	8.10318	14.8493	6.41157	2.31839	1.32292	102.81	1.53691	0.204719	0.108538	0.501476	0.12481	0.095302	0.0769346	0.37602	0.31958	0.324655	0.345961	0.239719	0.779155	0.165246	0.0911904	0.407775	0.167244	0.429343	0.367107	0.399754
A04_10	F-05	2	738.319	99.1099	9.11e-05	32.6442	26.9337	1.21065	58.3287	3.95366	127.962	11957.7	142.816	0.000295	19.1436	0.58595	3.67522	19.4574	4.13928	0.242576	0.271704	39.148	40.1413	7.26549	13.2332	5.96542	2.23038	1.07672	94.1555	1.5162	0.207953	0.113589	0.420983	0.144003	0.0867379	0.10386	0.390345	0.280827	0.217398	0.313902	0.262223	0.377433	0.173644	0.0863563	0.438569	0.171908	0.434634	0.403123	0.402775
A04_10	L-05	2	745.198	99.4383	8.68e-05	32.7393	27.0877	1.20558	66.3225	4.00088	127.638	12347.3	148.508	0.000289	19.1446	0.58335	3.65462	19.5084	4.14744	0.239985	0.271772	40.2198	40.8154	7.23798	13.1761	5.95795	2.21887	1.09384	97.083	1.53109	0.21834	0.119295	0.388795	0.147368	0.0917577	0.101656	0.410674	0.281754	0.227952	0.308579	0.244712	0.354993	0.179273	0.0854331	0.440032	0.177854	0.42892	0.408945	0.406419
A04_11	G-05	2	743.153	99.0891	8.36e-05	31.8451	27.7888	1.14409	65.1335	4.1322	137.113	11810.3	131.319	0.000308	18.3465	0.575265	3.27417	18.6704	3.77386	0.217718	0.249286	40.6891	43.5159	7.53933	13.7566	6.12392	2.25484	1.15299	86.7678	1.51577	0.197281	0.104915	0.409963	0.122457	0.0893127	0.0722558	0.391432	0.299885	0.299131	0.463932	0.348345	0.46272	0.152702	0.0824455	0.469993	0.155046	0.458369	0.452731	0.440914
A04_11	M-05	2	757.049	100.024	8.16e-05	31.9992	28.1505	1.13404	66.826	4.22809	136.236	12589.6	141.82	0.000322	18.4171	0.575132	3.25413	18.8618	3.82838	0.214488	0.249928	40.8296	40.8556	7.55459	13.7829	6.07203	2.27931	1.14838	93.3693	1.522	0.206471	0.110461	0.480396	0.127074	0.0900238	0.0700793	0.376077	0.333684	0.301391	0.422107	0.322284	0.512012	0.155983	0.0824417	0.46906	0.159615	0.458373	0.452117	0.438448
A04_12	N-05	1	761.051	100.194	7.71e-05	32.1659	28.2097	1.14027	69.3982	4.17002	131.678	13420	155.512	0.000289	18.9875	0.590312	4.00096	19.3615	4.52644	0.264617	0.296586	43.2861	44.4355	7.35299	13.3842	6.01281	2.23437	1.13185	103.306	1.50715	0.19768	0.105293	0.447259	0.120126	0.0911747	0.0728648	0.387157	0.296342	0.265836	0.303222	0.254704	0.455424	0.153193	0.0901151	0.410416	0.156273	0.40577	0.387687	0.383772
A04_13	C-08	2	808.832	103.732	8.49e-05	33.8201	28.5557	1.18243	66.3661	4.48136	152.893	13688.1	138.012	0.000332	19.9178	0.58888	3.96364	20.3603	4.63479	0.251957	0.293536	40.2219	41.3859	8.09992	14.7831	6.39924	2.31079	1.40399	91.2806	1.51332	0.194294	0.104423	0.441965	0.123176	0.0876697	0.0806895	0.379442	0.317353	0.307469	0.366123	0.311238	0.673834	0.158486	0.09105	0.448317	0.159137	0.449554	0.417251	0.425803
A04_13	I-08	2	806.774	103.767	9.3e-05	34.0826	28.279	1.20318	62.9276	4.37326	137.309	13670.3	151.844	0.000313	20.0595	0.587993	4.04009	20.3945	4.55606	0.257595	0.288951	40.9101	42.2785	7.62039	13.9657	6.08269	2.30288	1.21885	100.687	1.50828	0.208775	0.113389	0.523858	0.132771	0.0938848	0.0864271	0.449081	0.329636	0.24918	0.291888	0.252293	0.539075	0.164283	0.0929663	0.427974	0.165499	0.432334	0.394913	0.399262
A04_15	E-08	2	738.373	98.4203	7.55e-05	31.1121	28.2463	1.10047	66.9976	4.30797	141.778	10716.3	113.546	0.000331	18.0946	0.581423	3.52868	18.5275	4.12728	0.238321	0.277262	43.9286	44.7756	7.70094	14.0321	6.23598	2.25012	1.2376	76.8698	1.4828	0.204935	0.108016	0.445823	0.115278	0.100588	0.0522068	0.446507	0.338404	0.30003	0.506194	0.430643	0.521176	0.143681	0.0870242	0.438621	0.146821	0.430028	0.429102	0.420684
A04_15	K-08	2	715.497	97.0476	8.52e-05	30.7678	27.6366	1.11191	70.996	4.06807	128.9	11963.8	139.552	0.000308	17.8706	0.581043	3.61028	18.2488	4.13542	0.247435	0.281041	46.0789	45.7523	7.32518	13.3514	5.96312	2.24679	1.07016	92.6482	1.503	0.203181	0.107119	0.414304	0.11641	0.0984311	0.0561713	0.401326	0.284984	0.225299	0.342639	0.282359	0.411462	0.139978	0.081623	0.412826	0.144472	0.426075	0.397609	0.408986
A04_16	F-08	2	753.44	99.9215	9.15e-05	32.1994	27.8984	1.15328	66.6846	4.22127	145.203	13578	143.224	0.000352	18.8315	0.584612	3.73056	19.2377	4.34925	0.247213	0.28618	42.107	43.9536	7.8803	14.4616	6.25554	2.32513	1.27641	94.755	1.51054	0.188916	0.100654	0.417109	0.118921	0.0870651	0.0786602	0.38745	0.299164	0.26523	0.323172	0.286543	0.549854	0.150925	0.0859244	0.420016	0.155623	0.44057	0.395957	0.411591
A04_16	L-08	2	749.996	99.7147	9.64e-05	32.132	27.8717	1.15185	69.0206	4.34979	139.317	13933.9	151.807	0.000329	18.8446	0.586039	3.75471	19.2442	4.27469	0.248127	0.281841	41.4924	41.6778	7.62336	13.9781	6.23782	2.25515	1.10087	100.901	1.50194	0.202426	0.107692	0.498609	0.124672	0.0926617	0.0791602	0.37041	0.295295	0.242528	0.280229	0.244279	0.447691	0.160045	0.0949776	0.436228	0.161025	0.441168	0.40804	0.412996
A04_17	G-08	2	813.392	103.561	8.11e-05	32.9935	29.3217	1.12192	69.2686	4.38188	163.46	10833.7	97.5696	0.000337	18.9897	0.574067	3.47805	19.4286	4.15919	0.221254	0.259286	44.2107	45.3801	8.24428	15.1635	6.68702	2.27123	1.22345	64.202	1.5274	0.231881	0.122792	0.524421	0.141082	0.100052	0.070983	0.388178	0.340819	0.353671	0.779668	0.482035	0.667322	0.174378	0.0902753	0.519388	0.172974	0.484294	0.490817	0.435033
A04_17	M-08	2	808.646	103.362	8.58e-05	33.0106	29.1285	1.13156	73.5769	4.48077	146.308	14344.2	146.058	0.000344	19.0895	0.579929	3.54284	19.5336	4.18214	0.229184	0.263536	41.0509	42.8641	7.87337	14.2983	6.30356	2.28886	1.28467	98.6814	1.47936	0.225456	0.120611	0.490187	0.142435	0.0979723	0.0789752	0.391566	0.326079	0.300582	0.370205	0.277982	0.876303	0.16381	0.0954007	0.48273	0.163885	0.469024	0.482249	0.44938
A04_18	H-08	2	685.976	94.7863	9.62e-05	30.2199	26.8456	1.12419	67.7379	4.24598	118.431	11430.6	140.262	0.000311	17.2179	0.569896	3.0055	17.5159	3.41753	0.209342	0.237316	43.6424	44.4601	6.97243	12.6399	5.74088	2.21525	0.999365	95.8763	1.46114	0.237052	0.124282	0.461219	0.133453	0.115737	0.0557028	0.434061	0.362277	0.224407	0.348399	0.27588	0.391455	0.149482	0.0738443	0.462216	0.151652	0.470902	0.44132	0.459369
A04_18	N-08	2	710.595	96.5415	8.93e-05	30.7252	27.4324	1.11902	64.237	3.95918	126.427	11417.9	134.298	0.000301	17.4792	0.568646	2.99601	17.7992	3.43222	0.205304	0.234699	44.1505	43.78	7.21378	13.1044	5.91812	2.22426	1.02651	90.1699	1.48813	0.221055	0.116846	0.408232	0.127334	0.107396	0.0565032	0.436576	0.285866	0.228783	0.36315	0.291005	0.387515	0.151754	0.0776855	0.456107	0.152062	0.456727	0.442508	0.448799
A04_19	I-07	1	709.907	96.6826	9.36e-05	31.3335	26.8872	1.1638	60.782	4.13533	126.392	10756	130.308	0.000329	17.9683	0.572915	3.20068	18.2719	3.6445	0.218028	0.246463	42.2143	43.5325	7.24772	13.2063	5.86694	2.25338	1.06187	86.4084	1.50944	0.232219	0.124551	0.426987	0.14421	0.103811	0.0829054	0.402032	0.329122	0.289422	0.450685	0.390423	0.44031	0.169115	0.0778383	0.461346	0.172148	0.467955	0.440557	0.449827
A04_20	D-07	2	752.028	99.5403	8.07e-05	32.1764	27.7362	1.15705	59.4697	4.10312	148.197	9586.42	99.5399	0.00034	18.3903	0.571378	3.03436	18.7019	3.54762	0.200054	0.234643	39.844	42.2394	7.91094	14.4752	6.34327	2.28447	1.22051	65.8621	1.5145	0.231336	0.12404	0.412447	0.144114	0.101836	0.078734	0.41087	0.298597	0.302966	0.48226	0.429752	0.489765	0.166224	0.0786401	0.478409	0.161823	0.471877	0.446371	0.452414
A04_20	J-07	2	744.407	98.9993	7.77e-05	31.8807	27.7393	1.14633	64.4006	4.10798	141.316	10948.4	118.668	0.00032	18.1879	0.570202	3.00469	18.6269	3.59559	0.19901	0.236712	39.6316	40.8509	7.69073	14.0272	6.22837	2.255	1.20776	78.5516	1.5199	0.226852	0.120474	0.391631	0.137424	0.100932	0.0744561	0.414535	0.317531	0.284945	0.533277	0.460877	0.484158	0.159537	0.0719089	0.458907	0.159816	0.441925	0.438286	0.423519
A04_21	E-07	2	788.296	102.504	9.97e-05	33.3611	28.1804	1.18232	70.1481	4.08967	140.452	12294.4	132.776	0.000324	19.37	0.58131	3.56634	19.725	4.05628	0.231177	0.256446	40.401	40.6809	7.68334	14.0366	6.22889	2.26804	1.22477	88.0302	1.5078	0.204006	0.111349	0.515358	0.134472	0.0950094	0.0926508	0.372372	0.289132	0.251202	0.380541	0.322711	0.595293	0.152847	0.0865757	0.442181	0.152309	0.467403	0.444491	0.45934
A04_21	K-07	2	812.204	103.629	8.97e-05	33.5513	28.8114	1.16366	79.162	4.30556	143.616	11568.7	124.606	0.000298	19.2013	0.573506	3.54124	19.6773	4.15451	0.228928	0.258802	44.1971	44.3799	7.69262	14.137	6.25884	2.26919	1.20116	81.971	1.52298	0.243937	0.125644	0.49802	0.137094	0.111774	0.0707281	0.371338	0.333704	0.300493	0.520638	0.464483	0.414197	0.152848	0.0820669	0.401337	0.152853	0.43582	0.393765	0.408419
A04_22	F-07	2	833.696	105.935	9.29e-05	35.37	28.1017	1.2569	69.6069	4.21894	143.059	13875.5	148.423	0.000294	21.1651	0.597776	4.36238	21.4596	4.84156	0.268297	0.298694	37.4146	39.2568	7.75686	14.1919	6.24615	2.27869	1.16372	97.6676	1.52079	0.236141	0.132289	0.50798	0.172789	0.0962913	0.142101	0.420632	0.316391	0.253462	0.32408	0.259804	0.42462	0.201557	0.0930077	0.447358	0.202063	0.452007	0.400376	0.408078
A04_22	L-07	2	832.365	106.321	9.88e-05	35.5974	28.0218	1.27079	75.3077	4.56593	144.434	14598.6	154.258	0.000266	21.0612	0.59089	4.23011	21.5026	4.8263	0.260265	0.297904	39.5342	39.7669	7.76981	14.1749	6.27387	2.27172	1.13041	101.633	1.51815	0.226818	0.132021	0.557064	0.190216	0.086974	0.183826	0.431071	0.385633	0.229868	0.314513	0.249489	0.407392	0.218238	0.0925134	0.467996	0.216073	0.454061	0.406199	0.404657
A04_23	G-07	2	801.287	102.883	8.29e-05	32.9411	28.9624	1.13446	69.1722	4.27754	140.267	13606.6	147.853	0.000271	19.0877	0.579264	3.65602	19.3429	4.08598	0.236033	0.262862	43.7159	45.3533	7.61209	13.8859	6.2024	2.24371	1.11394	98.2037	1.50773	0.216434	0.115093	0.421298	0.133893	0.0953184	0.0742926	0.352874	0.32988	0.269459	0.328271	0.275744	0.420552	0.159001	0.0833339	0.439416	0.161937	0.443526	0.42164	0.423969
A04_23	M-07	2	771.193	100.774	8.16e-05	32.1707	28.5499	1.1237	66.5056	4.0626	132.892	13275.1	152.995	0.000277	18.5075	0.5758	3.54096	18.8524	4.04058	0.233516	0.264125	46.3417	47.1425	7.39019	13.4838	6.05263	2.23017	1.07877	100.856	1.51807	0.207155	0.109679	0.457914	0.128344	0.0912481	0.0684636	0.388417	0.293206	0.25666	0.317277	0.248482	0.404097	0.146754	0.0806966	0.42814	0.151171	0.432293	0.422663	0.425544
A04_24	H-07	2	750.502	99.3186	8.08e-05	31.7676	27.9901	1.13196	61.0484	4.25403	133.615	13087.9	146.74	0.000314	18.315	0.576181	3.38816	18.6623	3.90903	0.225801	0.258364	43.5794	43.7317	7.49498	13.6107	6.069	2.25057	1.15582	98.4036	1.49364	0.236109	0.125626	0.418839	0.14374	0.105128	0.0731838	0.437987	0.348185	0.283831	0.353308	0.27672	0.452953	0.173857	0.0858386	0.486533	0.175215	0.479743	0.455997	0.44837
A04_24	N-07	2	725.714	97.4432	8.07e-05	30.9848	27.7086	1.11534	60.5895	4.07243	122.382	12105.2	149.091	0.000358	18.0534	0.581889	3.45437	18.337	3.90278	0.235125	0.261353	42.9352	43.3611	7.20076	13.0399	5.78176	2.2618	1.06394	100.443	1.48651	0.241945	0.12818	0.389264	0.142998	0.111562	0.0713192	0.419456	0.275287	0.311164	0.327365	0.255808	0.551346	0.166003	0.0847986	0.450927	0.171193	0.451901	0.436499	0.424761
A04_25	C-10	2	805.812	103.014	7.94e-05	32.8787	29.1414	1.12464	63.1083	4.29167	170.955	9033.1	78.6	0.000397	18.8114	0.571418	3.30344	19.3432	4.07715	0.213995	0.261196	43.5661	45.9889	8.50136	15.613	6.7396	2.31471	1.50349	52.4404	1.51063	0.247457	0.131144	0.424573	0.148967	0.110811	0.0755158	0.383152	0.297119	0.450557	0.894289	0.604315	0.572707	0.176428	0.0843983	0.504749	0.182244	0.471443	0.486689	0.433803
A04_25	I-10	2	768.183	100.569	8.29e-05	32.1523	28.4379	1.12777	57.1967	4.11736	137.906	12285.2	134.354	0.000358	18.519	0.575942	3.48762	19.055	4.17934	0.230898	0.273755	45.7411	44.5955	7.69299	14.0486	6.06068	2.3237	1.24225	89.6016	1.49534	0.224668	0.118975	0.435073	0.13675	0.102485	0.0709503	0.402701	0.298224	0.295707	0.380184	0.303338	0.542941	0.158007	0.0851272	0.453367	0.160389	0.438494	0.435834	0.420251
A04_26	D-10	2	816.465	104.582	8.94e-05	34.5576	28.1838	1.2231	62.3244	4.21375	139.626	12159.5	130.819	0.000335	20.111	0.580478	3.64652	20.3704	4.06357	0.228684	0.255277	38.0869	39.2416	7.70372	14.0546	6.1892	2.27544	1.12632	87.66	1.48884	0.21287	0.115111	0.458877	0.140539	0.0906537	0.0951874	0.370667	0.302653	0.26954	0.349674	0.293478	0.541422	0.173638	0.0805269	0.446678	0.174398	0.454848	0.415165	0.429513
A04_26	J-10	2	786.522	102.502	8.56e-05	34.0117	27.574	1.23147	68.8532	4.45051	140.314	14124.3	154.13	0.000299	19.6007	0.576189	3.36682	19.9319	3.82653	0.215728	0.244752	38.709	40.2311	7.67927	14.0238	6.199	2.26252	1.17806	102.029	1.50797	0.207653	0.112199	0.443166	0.134359	0.0928709	0.0872516	0.384591	0.345033	0.279997	0.330916	0.273469	0.4103	0.158375	0.077569	0.445085	0.164019	0.480172	0.410344	0.447666
A04_27	E-10	2	760.756	100.4	9.58e-05	32.4053	27.9313	1.15738	67.3456	4.33711	149.912	13126.9	133.255	0.000369	18.7209	0.577978	3.47611	19.1458	4.10735	0.230878	0.269827	42.3768	43.9532	8.01931	14.6722	6.34894	2.31392	1.36844	89.3079	1.4885	0.20487	0.111051	0.546601	0.128958	0.0927093	0.0833696	0.383341	0.328124	0.351942	0.429141	0.345225	0.738129	0.151182	0.0851304	0.460399	0.15689	0.469999	0.44587	0.444419
A04_27	K-10	2	749.589	99.7734	9.53e-05	32.2825	27.7326	1.16144	70.5922	4.20712	145.356	14380.8	150.764	0.000332	18.6238	0.576727	3.2663	19.1311	3.98689	0.217591	0.264359	39.955	42.5019	7.83803	14.3385	6.24663	2.29183	1.25436	99.7603	1.50739	0.189978	0.102276	0.385584	0.11922	0.0857125	0.0830585	0.429883	0.305485	0.305689	0.358946	0.282726	0.504632	0.145783	0.0825404	0.481357	0.153249	0.469326	0.466762	0.448747
A04_28	F-10	2	746.206	99.3387	9.65e-05	31.9466	27.8012	1.14702	74.3246	4.40031	131.073	12262.4	141.623	0.000314	18.6161	0.58206	3.6551	18.9645	4.13205	0.243473	0.270835	43.4701	43.6738	7.42537	13.5415	5.94953	2.28673	1.1296	94.48	1.49533	0.225365	0.119412	0.548993	0.138585	0.100746	0.0799325	0.36398	0.355558	0.264882	0.323808	0.290868	0.463064	0.177995	0.0896917	0.458874	0.175809	0.453784	0.428049	0.41346
A04_28	L-10	2	719.063	97.6195	9.83e-05	31.3157	27.3084	1.14415	73.0771	4.28	125.446	12367	147.989	0.000294	18.2475	0.58245	3.53528	18.602	4.00261	0.24151	0.270185	42.986	42.947	7.20536	13.0842	5.89661	2.22866	0.985266	98.9531	1.49209	0.20057	0.106	0.46662	0.124019	0.0911381	0.0734281	0.412872	0.331973	0.213954	0.314651	0.286648	0.396234	0.150148	0.0858319	0.434011	0.155547	0.452471	0.422851	0.431137
A04_29	G-10	1	777.025	101.345	8.75e-05	32.5963	28.3643	1.14866	72.2544	4.38653	137.369	12372.4	137.082	0.000341	18.9017	0.579967	3.61685	19.267	4.15553	0.238317	0.270133	42.5687	45.1579	7.64775	13.9763	6.03934	2.32127	1.27966	91.9013	1.48876	0.211783	0.111668	0.458477	0.132034	0.0962005	0.0800439	0.365129	0.357392	0.273577	0.359312	0.323161	0.726376	0.156566	0.0849684	0.454581	0.160153	0.475746	0.44895	0.460016
A04_30	H-10	2	689.983	95.5974	0.000109	30.9393	26.441	1.16632	69.1864	4.37797	127.993	11818.4	136.769	0.000316	18.0571	0.58481	3.47113	18.381	3.91309	0.243858	0.271073	40.3881	41.2125	7.28298	13.2645	5.93905	2.24757	1.01424	92.6433	1.47859	0.227826	0.123094	0.563572	0.150843	0.0950967	0.0966603	0.393412	0.389049	0.233346	0.326766	0.281978	0.440529	0.170598	0.0850947	0.429845	0.174095	0.431823	0.412417	0.415426
A04_30	N-10	2	688.846	95.272	9.85e-05	30.6685	26.6391	1.1474	67.9262	4.25168	119.403	11804.6	146.262	0.000322	17.9375	0.584722	3.42788	18.267	3.82813	0.236757	0.262085	40.4069	39.5851	7.02071	12.7252	5.76715	2.21828	0.961702	98.8389	1.48181	0.229327	0.123454	0.480761	0.153876	0.0934377	0.0998188	0.43118	0.322424	0.229377	0.337406	0.278096	0.411342	0.178816	0.0835603	0.435006	0.183165	0.450146	0.395812	0.409084
A04_31	C-09	2	729.181	97.8931	8.24e-05	31.5186	27.4311	1.14638	69.3811	4.10431	131.382	10493.9	118.12	0.000338	18.0017	0.570783	3.09298	18.2783	3.54066	0.209096	0.237957	41.1585	42.9995	7.44035	13.5346	5.94407	2.28315	1.12962	80.5557	1.47227	0.227365	0.12068	0.411702	0.136246	0.105461	0.0721485	0.396036	0.307704	0.283487	0.432087	0.370742	0.501025	0.161392	0.0763249	0.470363	0.163088	0.473189	0.451678	0.455101
A04_31	I-09	2	729.679	97.9528	8.42e-05	31.6351	27.3944	1.15229	73.5023	4.16512	124.914	10300.8	125.381	0.000311	18.0228	0.569414	3.14421	18.2742	3.48582	0.213886	0.235518	44.5703	44.947	7.17926	13.0436	5.89585	2.21936	0.965094	83.8152	1.50167	0.22147	0.118032	0.366848	0.134337	0.101479	0.0714349	0.43651	0.297631	0.246027	0.493117	0.442834	0.400912	0.159549	0.0780068	0.469026	0.15959	0.484391	0.446517	0.466848
A04_32	D-09	2	805.412	103.06	7.2e-05	33.0987	29.0066	1.13847	73.4141	4.30824	143.689	14099.9	149.226	0.000297	19.3092	0.582717	3.73207	19.6727	4.27078	0.237371	0.271695	41.2317	42.866	7.70363	14.0913	6.30419	2.24244	1.13326	100.223	1.49347	0.213168	0.113237	0.36973	0.132185	0.096124	0.0781389	0.394758	0.316155	0.275685	0.333454	0.2781	0.441534	0.160386	0.0838489	0.451231	0.163246	0.454312	0.429989	0.441058
A04_32	J-09	2	794.097	102.401	7.71e-05	32.893	28.7888	1.14118	68.7326	4.28412	137.71	14169.8	157.669	0.000288	19.3543	0.587642	4.06114	19.7077	4.57059	0.261524	0.292711	43.8221	43.9166	7.50405	13.6935	6.18982	2.22432	1.1144	104.165	1.51669	0.19536	0.104822	0.385841	0.123393	0.0891268	0.0805721	0.418688	0.301433	0.243215	0.303751	0.241221	0.454839	0.159465	0.0858347	0.413607	0.160793	0.413768	0.378761	0.387774
A04_33	E-09	2	798.326	103.11	8.09e-05	33.6692	28.3151	1.18615	74.4635	4.22917	146.854	13507.5	140.983	0.000339	19.7074	0.584151	3.87168	20.1647	4.49197	0.246492	0.286232	42.6799	43.155	7.87246	14.4029	6.36376	2.26829	1.2668	93.5104	1.50843	0.204689	0.111695	0.437184	0.141017	0.0825721	0.10037	0.425372	0.339839	0.253454	0.342574	0.308597	0.556949	0.178971	0.0940515	0.476473	0.177535	0.463783	0.431144	0.424057
A04_33	K-09	2	816.844	104.01	7.58e-05	33.8855	28.7304	1.17636	64.7469	4.0354	150.735	14493.2	146.812	0.000307	19.5154	0.574986	3.50359	20.0769	4.23796	0.221324	0.266317	43.06	42.2058	7.90051	14.4387	6.50946	2.22656	1.22838	96.9749	1.5167	0.22521	0.120273	0.386301	0.147469	0.0939878	0.094479	0.422894	0.27435	0.259178	0.330557	0.254327	0.439783	0.177824	0.0826482	0.466642	0.179948	0.457741	0.428699	0.42615
A04_34	L-09	1	780.152	101.309	7.14e-05	32.0917	29.0151	1.10575	74.4255	3.99088	139.076	13829	151.915	0.000325	18.9589	0.591409	4.05262	19.4345	4.65103	0.264894	0.301619	43.2417	43.5009	7.64282	13.9699	6.13493	2.28917	1.18911	100.652	1.51066	0.179958	0.0946883	0.397137	0.108248	0.0819975	0.060441	0.383824	0.252463	0.286765	0.335813	0.279475	0.555498	0.141951	0.0907969	0.41496	0.145419	0.379721	0.407019	0.367867
A04_35	G-09	2	822.732	104.833	8.63e-05	34.2117	28.707	1.19037	69.2227	4.17536	144.742	14912.3	158.507	0.000319	20.2883	0.592408	4.126	20.6194	4.60945	0.260308	0.290409	40.1839	40.0621	7.88386	14.4414	6.22992	2.31902	1.23215	104.874	1.51286	0.182872	0.097319	0.414397	0.121589	0.0788452	0.091681	0.386928	0.308169	0.266305	0.286632	0.24641	0.520311	0.153269	0.0923961	0.42539	0.157045	0.439365	0.402024	0.417548
A04_35	M-09	2	821.033	104.956	9.47e-05	34.3729	28.612	1.20301	75.7435	4.15765	145.576	14635.7	154.369	0.000338	20.1568	0.586287	3.99816	20.6012	4.59899	0.253323	0.288329	41.6472	42.6643	7.8721	14.4423	6.29669	2.30494	1.24911	102.815	1.50622	0.173594	0.0962182	0.541193	0.121602	0.0822855	0.101814	0.324905	0.288596	0.27703	0.276319	0.244706	0.63045	0.148261	0.0927338	0.440517	0.14923	0.451229	0.423916	0.437458
A04_36	H-09	2	752.466	99.9156	9.08e-05	32.4019	27.663	1.16777	67.1858	4.13176	137.62	14484.5	157.093	0.000312	19.0309	0.586689	3.7903	19.325	4.24133	0.251895	0.280501	41.6118	42.1572	7.59644	13.8444	6.15923	2.25273	1.09559	106.299	1.48095	0.199572	0.106764	0.389105	0.12823	0.0902508	0.0839295	0.357761	0.292251	0.242095	0.292164	0.233569	0.42598	0.15963	0.0894057	0.449186	0.161166	0.439181	0.430701	0.424063
A04_36	N-09	2	766.514	100.821	9.32e-05	32.7147	27.8762	1.17261	65.7295	4.18683	129.698	12969.2	152.411	0.000332	19.5067	0.596502	4.21522	19.8705	4.69503	0.27775	0.3051	41.1253	41.0815	7.41247	13.4972	5.94516	2.27573	1.12448	101.633	1.50204	0.199247	0.106442	0.425637	0.127476	0.0897084	0.0833351	0.425927	0.30576	0.258844	0.282515	0.245316	0.54331	0.164955	0.0943946	0.40031	0.164388	0.399298	0.388095	0.38746
A04_37	C-12	2	781.175	101.809	8.39e-05	32.8984	28.2789	1.16147	75.4693	4.27851	165.719	14174.5	131.66	0.000383	19.2635	0.58584	3.81399	19.8281	4.67727	0.24922	0.305159	42.6205	44.0942	8.50171	15.6126	6.52636	2.39197	1.61305	87.6848	1.50087	0.197208	0.104753	0.431434	0.121864	0.0906922	0.0740648	0.383604	0.274507	0.374633	0.45268	0.353738	0.694904	0.151927	0.091929	0.469631	0.153644	0.407405	0.449004	0.384311
A04_37	I-12	2	751.076	99.8148	8.6e-05	32.2479	27.7741	1.16196	72.4411	4.28097	145.296	14220.8	150.795	0.000325	19.1203	0.592462	4.04605	19.4659	4.60109	0.270262	0.304201	41.29	42.7783	7.83505	14.2996	6.25099	2.29062	1.34977	100.162	1.50584	0.200534	0.102869	0.425539	0.115128	0.0939841	0.0714697	0.374296	0.324509	0.311606	0.333703	0.279265	0.582187	0.149939	0.0901467	0.428379	0.157022	0.437259	0.411436	0.42014
A04_38	J-12	1	765.565	100.841	8.94e-05	32.8767	27.7624	1.1836	72.1256	4.08454	130.242	12453.9	142.911	0.000299	18.6905	0.567897	3.11983	19.076	3.62796	0.205374	0.237132	42.4337	42.9722	7.31116	13.3733	6.03436	2.22682	1.0551	95.6216	1.49265	0.197988	0.105181	0.399105	0.121444	0.0907584	0.0766073	0.369568	0.301428	0.210916	0.353732	0.291523	0.362745	0.147599	0.0746145	0.464254	0.154005	0.477204	0.442571	0.45899
A04_39	E-12	2	745.395	99.3562	9.73e-05	32.0675	27.6442	1.15745	70.6339	4.27553	150.792	13907.3	140.301	0.000345	18.4606	0.575859	3.30217	18.941	3.99454	0.22174	0.265356	41.2422	43.0614	8.01952	14.6769	6.35705	2.30688	1.3165	92.7207	1.51112	0.206477	0.111532	0.500252	0.129594	0.0972309	0.0789421	0.394751	0.319994	0.32859	0.414525	0.308928	0.586335	0.151059	0.0825716	0.465821	0.159796	0.447967	0.458513	0.429438
A04_39	K-12	2	743.159	99.3524	9.92e-05	32.2285	27.4417	1.17237	69.9688	4.36449	142.505	14607.4	155.38	0.000304	18.5205	0.574811	3.34607	18.9441	3.95479	0.22689	0.265571	42.3713	44.6859	7.77744	14.1975	6.21257	2.28988	1.25891	102.66	1.51123	0.201642	0.108252	0.451285	0.128753	0.0899483	0.079431	0.378669	0.336533	0.273466	0.334214	0.250855	0.479182	0.142128	0.0795312	0.417672	0.150325	0.433481	0.417403	0.416983
A04_40	F-12	2	758.077	100.436	9.69e-05	32.8708	27.4512	1.19679	71.9574	4.53404	138.949	13061.8	142.857	0.000307	19.3314	0.587962	3.92663	19.7981	4.59707	0.260339	0.302424	43.051	43.4972	7.61178	13.9321	6.13732	2.27283	1.32295	95.5329	1.49537	0.205933	0.109724	0.426113	0.130426	0.0944648	0.0870416	0.451528	0.357893	0.311297	0.385327	0.305568	0.519945	0.163785	0.0950959	0.44037	0.165398	0.445768	0.408567	0.41827
A04_40	L-12	2	764.151	101.093	0.000108	33.3604	27.1927	1.2265	78.3958	4.48438	132.115	13452.5	154.995	0.000301	19.7624	0.592349	4.03684	20.1002	4.4846	0.26362	0.28935	40.0552	41.7825	7.34633	13.4626	5.99562	2.24928	1.10627	103.385	1.50074	0.220026	0.121709	0.522072	0.146159	0.0985877	0.0980825	0.451958	0.364373	0.261177	0.300451	0.24148	0.685574	0.183293	0.101733	0.448163	0.189164	0.475509	0.408786	0.432757
A04_41	G-12	2	731.655	98.409	8.41e-05	31.984	27.252	1.17205	68.8459	4.25688	135.569	13168.5	147.528	0.000285	18.5674	0.580253	3.35174	18.9151	3.86998	0.224072	0.257528	40.0422	41.1452	7.50589	13.7315	6.08731	2.25989	1.19753	97.8996	1.50485	0.196109	0.105386	0.447974	0.124601	0.0857183	0.0822533	0.369412	0.302832	0.257866	0.341918	0.278296	0.422107	0.152467	0.0866079	0.467621	0.149775	0.455133	0.454733	0.439794
A04_41	M-12	2	726.242	98.0746	8.93e-05	31.7373	27.1552	1.16681	69.8367	4.28571	133.714	13028.8	147.857	0.000315	18.4959	0.582063	3.4483	18.8613	3.94043	0.230868	0.26205	40.1925	41.3519	7.49984	13.715	5.98947	2.29721	1.14365	99.0052	1.49294	0.210729	0.112218	0.467519	0.131505	0.0938266	0.0827469	0.378632	0.329561	0.277966	0.315383	0.270401	0.567015	0.164781	0.0877217	0.467891	0.164991	0.463883	0.441437	0.437339
A04_43	C-11	2	832.913	105.591	0.000103	34.975	28.3101	1.23213	70.4795	4.48193	138.851	13797.9	149.176	0.000321	20.7153	0.591829	4.36327	21.0238	4.87826	0.275829	0.30744	42.0211	43.753	7.69967	14.0099	6.08461	2.30583	1.25704	101.026	1.47967	0.244314	0.131541	0.523871	0.161846	0.102317	0.108221	0.411807	0.348082	0.318936	0.344042	0.268298	0.588431	0.189084	0.0897785	0.408956	0.189577	0.401484	0.385807	0.381267
A04_43	I-11	2	809.067	104.094	9.75e-05	34.5441	27.8643	1.23723	72.9596	4.30756	138.598	12973.5	144.125	0.0003	20.3386	0.589623	4.11763	20.8548	4.80655	0.26655	0.305379	41.3018	41.959	7.62364	13.9629	6.10816	2.29147	1.25855	95.5163	1.51161	0.231143	0.127483	0.541344	0.158633	0.0968284	0.113931	0.404575	0.347294	0.309679	0.326288	0.259118	0.463469	0.176873	0.0916543	0.414637	0.182656	0.415039	0.392077	0.38364
A04_44	D-11	2	727.246	98.4174	9.49e-05	32.6094	26.4554	1.23073	63.756	4.26575	130.451	11911.1	134.226	0.000305	18.6633	0.571504	3.13065	19.0099	3.62231	0.208318	0.239508	39.7353	40.6188	7.33632	13.3816	6.04231	2.22689	1.08613	91.2271	1.46996	0.231986	0.12678	0.43514	0.152395	0.101302	0.104488	0.395082	0.337214	0.242879	0.404953	0.337096	0.398269	0.181732	0.0798415	0.502232	0.180824	0.499985	0.465265	0.473415
A04_44	J-11	2	715.648	97.5656	0.0001	32.4985	26.0582	1.24338	63.8507	4.06269	125.191	11864.6	142.133	0.00029	18.5743	0.570962	3.12822	19.0083	3.67796	0.21129	0.247217	41.6124	41.2121	7.20401	13.1309	5.89871	2.23269	1.10334	94.8333	1.49983	0.246797	0.133776	0.420634	0.159565	0.106511	0.0999751	0.422823	0.32347	0.263759	0.379118	0.282494	0.373204	0.184632	0.0786519	0.471201	0.187748	0.479142	0.440597	0.450969
A04_45	E-11	2	866.219	108.112	9.7e-05	36.1344	28.6172	1.2598	75.308	4.40061	146.414	14428.7	149.974	0.000271	21.1381	0.584432	3.95434	21.5175	4.46758	0.241585	0.27385	38.9125	39.5753	7.75299	14.2049	6.36537	2.23786	1.17881	99.7641	1.50363	0.231309	0.13091	0.511768	0.169784	0.094364	0.132695	0.39135	0.33991	0.248779	0.325354	0.27982	0.416043	0.19204	0.0869098	0.457265	0.190856	0.445439	0.424818	0.421973
A04_45	K-11	2	879.056	109.028	9.44e-05	36.5755	28.7181	1.27219	73.7412	4.44265	144.65	13554.4	144.019	0.000266	21.3354	0.583436	4.00383	21.6635	4.49633	0.244032	0.273132	39.9427	41.3182	7.67821	14.0984	6.31573	2.24446	1.10601	95.2185	1.5139	0.225312	0.126728	0.501279	0.166106	0.0907454	0.13279	0.385916	0.356137	0.247551	0.324396	0.283441	0.395065	0.186301	0.0862956	0.444349	0.184456	0.436829	0.422124	0.422977
A04_46	F-11	2	749.628	99.5124	8.55e-05	31.9965	27.9445	1.14242	64.1874	4.28337	139.101	13061.5	140.651	0.000312	18.4523	0.576827	3.27113	18.7989	3.78764	0.217238	0.249189	40.9256	41.8275	7.60789	13.9544	6.19189	2.25671	1.20847	94.5747	1.49132	0.198839	0.10686	0.420071	0.125956	0.0852987	0.0747075	0.351904	0.322064	0.27512	0.365887	0.300593	0.454058	0.153829	0.083857	0.450225	0.159048	0.471932	0.424683	0.446623
A04_46	L-11	2	751.077	99.6247	8.74e-05	32.0003	27.9664	1.1436	69.8803	4.29915	136.603	13818.5	152.56	0.000285	18.3872	0.574573	3.23378	18.8204	3.79969	0.214983	0.254007	39.9156	41.7216	7.47388	13.6739	6.13764	2.23932	1.15119	101.868	1.50024	0.192955	0.103872	0.443256	0.117658	0.0881377	0.0698163	0.370977	0.305172	0.26576	0.334899	0.273941	0.404372	0.142264	0.0758969	0.461516	0.145172	0.467939	0.450202	0.46694
A04_47	G-11	2	803.874	103.026	7.8e-05	33.0434	28.987	1.14023	68.9905	4.30952	148.014	14356.5	145.305	0.000318	19.2122	0.580374	3.68758	19.649	4.35656	0.238882	0.279295	43.674	44.9678	7.85963	14.3249	6.39388	2.24873	1.34511	97.817	1.48654	0.217047	0.114304	0.436582	0.127475	0.10249	0.0735736	0.361159	0.314924	0.267886	0.380984	0.308515	0.581351	0.157912	0.0881308	0.446275	0.15947	0.452392	0.419038	0.429497
A04_47	M-11	2	809.563	103.428	8.04e-05	33.0604	29.1377	1.13451	66.4849	4.27711	146.102	14503.8	150.274	0.000299	19.305	0.583508	3.77675	19.6973	4.35716	0.243996	0.275888	42.7625	44.126	7.7698	14.1867	6.34493	2.24726	1.09801	100.293	1.4999	0.219417	0.118827	0.562721	0.132677	0.10218	0.0756976	0.380134	0.332765	0.250145	0.324271	0.275531	0.483568	0.16328	0.0840517	0.430103	0.168331	0.434809	0.411627	0.407052
A04_48	N-11	1	752.581	99.54	8.15e-05	31.8761	28.0867	1.1344	47.7842	3.87918	127.036	11268.3	130.511	0.000331	18.2288	0.571487	3.20712	18.6006	3.7601	0.212916	0.248481	43.93	44.7185	7.30847	13.2924	5.87732	2.27092	1.10544	88.2056	1.48012	0.206351	0.10982	0.419329	0.120952	0.100447	0.0653719	0.461402	0.264061	0.235369	0.383836	0.300997	0.429378	0.148127	0.0799523	0.461776	0.152813	0.451495	0.44299	0.4313
A04_49	I-14	1	773.817	101.369	8.67e-05	32.9155	28.0143	1.17238	72.7249	4.25788	138.281	13859.4	154.705	0.000367	19.5659	0.594865	4.2007	19.9431	4.75646	0.275691	0.310291	42.4495	43.1739	7.78372	14.2318	6.01749	2.37464	1.29221	101.812	1.51749	0.200972	0.107767	0.394244	0.123941	0.0913372	0.0710985	0.374096	0.296004	0.267752	0.289204	0.253367	0.733136	0.151946	0.0906356	0.407077	0.158633	0.42338	0.379969	0.392658
A04_50	D-14	2	732.933	98.1214	7.82e-05	31.4512	27.6965	1.13321	56.7439	3.98841	139.314	8296.72	88.518	0.000321	18.3062	0.581515	3.55883	18.8477	4.25395	0.239309	0.283744	42.5146	42.5383	7.59403	13.8831	6.17239	2.26035	1.19805	59.0263	1.49856	0.214775	0.114143	0.388072	0.132877	0.0961353	0.0708074	0.457455	0.278805	0.262946	0.60652	0.486722	0.439114	0.161202	0.0834888	0.426819	0.161664	0.411009	0.410386	0.394328
A04_50	J-14	2	725.647	97.6882	8.47e-05	31.3538	27.4836	1.13916	65.6202	4.06202	130.122	11371.7	130.46	0.000307	18.4017	0.586208	3.70918	18.7058	4.14232	0.249127	0.277511	41.5319	42.5225	7.36665	13.4353	5.9872	2.25839	1.02947	87.5877	1.4829	0.214653	0.113603	0.420093	0.132311	0.0964858	0.0740726	0.447108	0.310055	0.228178	0.380876	0.345429	0.402775	0.164633	0.0860956	0.433115	0.166688	0.433709	0.393783	0.402687
A04_51	E-14	2	738.834	100.234	0.000124	34.0754	25.8224	1.31878	68.0461	4.20888	126.941	10949.4	130.836	0.0003	19.9184	0.584011	3.66614	20.2659	4.15202	0.240549	0.272802	37.406	38.6617	7.24132	13.1746	5.95009	2.224	1.05587	87.0437	1.50434	0.222335	0.127272	0.48626	0.168916	0.0916514	0.145765	0.421797	0.345891	0.224176	0.351128	0.310322	0.394858	0.189463	0.0842075	0.437013	0.184988	0.424597	0.399734	0.393794
A04_51	K-14	2	724.806	99.3411	0.000121	33.8426	25.4798	1.32712	70.6498	4.31107	121.567	11325.3	139.586	0.000299	19.6805	0.581239	3.51564	20.0746	4.01722	0.233483	0.264141	37.5701	38.9936	7.0991	12.8995	5.82828	2.22399	1.04097	93.2518	1.49551	0.208445	0.119278	0.45757	0.159375	0.0843523	0.135996	0.391178	0.356702	0.193265	0.323935	0.280155	0.348338	0.179098	0.0842321	0.440198	0.17806	0.450785	0.411103	0.415768
A04_52	F-14	2	704.726	95.8025	8.44e-05	30.513	27.2871	1.11681	52.0088	3.93647	127.739	8370.81	97.264	0.000356	17.4751	0.571871	3.15889	17.858	3.63197	0.216624	0.247257	44.8376	43.6475	7.28731	13.2335	5.90694	2.24905	1.08888	65.5117	1.47913	0.260303	0.137314	0.413116	0.147034	0.126065	0.0593252	0.426838	0.288017	0.303727	0.564263	0.491257	0.455781	0.172605	0.0796539	0.449233	0.176819	0.461698	0.413287	0.429561
A04_52	L-14	2	730.51	97.7139	8.11e-05	31.0775	27.8188	1.11621	59.4632	3.89535	127.357	9631.96	110.758	0.000343	17.7507	0.571129	3.23429	18.1093	3.73635	0.21971	0.252188	44.7006	44.5757	7.29125	13.2765	5.91233	2.25849	1.06222	75.5923	1.45715	0.237315	0.123211	0.416202	0.13172	0.118458	0.0556379	0.414818	0.261005	0.262454	0.510298	0.45123	0.430367	0.151447	0.0753615	0.442597	0.149907	0.4412	0.426639	0.426868
A04_53	G-14	2	738.861	99.1565	9.87e-05	32.2324	27.3356	1.17875	64.8886	4.23913	134.84	10729.2	122.253	0.000308	18.7443	0.58108	3.46302	19.1528	4.0409	0.230822	0.267812	40.1936	41.3249	7.47377	13.6527	6.12377	2.23439	1.10094	81.0909	1.5051	0.209971	0.111459	0.503246	0.128548	0.095896	0.0811641	0.442383	0.307833	0.253337	0.400323	0.375198	0.490487	0.154671	0.0814735	0.437844	0.158836	0.434616	0.411752	0.407719
A04_53	M-14	2	747.7	99.6255	9.66e-05	32.3745	27.4478	1.17713	64.3627	4.13854	137.703	12813.9	141.846	0.000306	18.9205	0.58391	3.69873	19.3855	4.32583	0.244011	0.283642	41.6598	41.855	7.57042	13.8702	6.15156	2.25923	1.14919	95.1393	1.48817	0.217039	0.114977	0.408455	0.134814	0.0983829	0.0879666	0.424093	0.313684	0.242878	0.33153	0.325171	0.455305	0.166304	0.0860387	0.437043	0.166517	0.430449	0.405332	0.398358
A04_54	H-14	2	705.614	96.4035	9.14e-05	30.8228	27.2128	1.12964	64.4075	4.25293	127.133	11932.9	139.309	0.000317	17.5603	0.56913	3.01556	17.8317	3.46241	0.207744	0.235656	42.8028	44.3261	7.28375	13.2422	5.89495	2.25091	1.08969	93.945	1.48061	0.200412	0.106912	0.418024	0.120518	0.0929904	0.0639161	0.368685	0.312961	0.250211	0.360883	0.291656	0.413249	0.146134	0.0752698	0.466225	0.149352	0.472877	0.459334	0.459191
A04_54	N-14	2	721.358	97.6348	9.47e-05	31.109	27.5442	1.12785	68.0419	4.20698	130.177	12543.1	142.435	0.00036	17.9698	0.576543	3.22696	18.4169	3.88163	0.214946	0.257205	39.5773	41.7018	7.43538	13.5626	5.94064	2.29077	1.25145	96.8193	1.47145	0.20489	0.106864	0.44905	0.121945	0.0961143	0.0659956	0.406712	0.294066	0.260685	0.340899	0.287036	0.547317	0.160126	0.0851705	0.483722	0.166098	0.487183	0.45708	0.456962
A04_55	C-13	1	853.651	106.781	9.17e-05	35.2471	28.8108	1.21978	66.3185	4.25685	148.298	11639.7	122.445	0.000341	20.8827	0.592145	4.12602	21.2189	4.62008	0.251801	0.275253	37.9917	39.733	7.98446	14.6014	6.21538	2.35582	1.4108	81.6199	1.50156	0.264749	0.143738	0.562188	0.174905	0.115064	0.127695	0.450137	0.334421	0.36726	0.444453	0.396785	0.694962	0.207619	0.0977341	0.483472	0.202234	0.50836	0.43453	0.442696
A04_56	D-13	2	756.08	100.137	9.84e-05	32.3564	27.7705	1.1646	66.5605	4.27747	143.117	13301.7	140.084	0.000347	18.7235	0.578847	3.45488	19.1665	4.08455	0.23036	0.270052	41.8268	43.19	7.83763	14.2761	6.23823	2.29294	1.30728	93.9972	1.49082	0.211318	0.113234	0.525882	0.13026	0.0985637	0.0816696	0.4154	0.311837	0.296293	0.36046	0.295357	0.617678	0.154138	0.0866339	0.471158	0.157154	0.44313	0.452104	0.419956
A04_56	J-13	2	736.747	98.8349	9.31e-05	31.9917	27.4902	1.16149	71.7907	4.10465	137.616	13782.6	150.794	0.000322	18.3645	0.574271	3.32161	18.8112	3.89848	0.22355	0.260116	42.7946	43.401	7.62396	13.8525	6.13823	2.25678	1.15873	99.8191	1.51441	0.195875	0.104644	0.426748	0.120589	0.0906876	0.0761155	0.426163	0.300614	0.28485	0.352422	0.244994	0.563126	0.138912	0.0807128	0.44684	0.146266	0.451108	0.441576	0.43892
A04_77	G-18	2	747.019	99.753	0.000105	32.5653	27.2802	1.19088	70.5488	4.36434	132.505	10949.9	125.915	0.000315	18.7471	0.574212	3.25432	19.0082	3.65653	0.213135	0.238337	39.5311	41.0522	7.4273	13.5924	6.04572	2.25479	1.04342	83.2408	1.51019	0.221186	0.120146	0.496701	0.147091	0.0917863	0.094331	0.407019	0.358369	0.241809	0.420333	0.378919	0.472474	0.181823	0.0783092	0.454851	0.181985	0.461546	0.40793	0.419276
A04_77	M-18	2	746.271	99.818	0.000107	32.6135	27.2439	1.1948	77.6797	4.46354	124.93	12721.9	154.016	0.00031	18.9789	0.580057	3.3505	19.2646	3.75201	0.218346	0.243765	37.2483	38.1647	7.17681	13.0929	5.83714	2.25517	1.07831	102.395	1.50373	0.209587	0.114897	0.472912	0.14106	0.0881354	0.0988674	0.397688	0.373676	0.226074	0.309313	0.266046	0.457701	0.169697	0.0768679	0.418847	0.168295	0.450083	0.396439	0.438929
A04_78	N-18	1	727.834	98.054	9.51e-05	31.5912	27.3814	1.15232	69.5816	4.11336	132.476	11610.7	132.901	0.000359	18.1924	0.575029	3.24801	18.4951	3.73546	0.21687	0.249536	41.8888	43.4879	7.51506	13.6709	6.00279	2.27765	1.17064	88.6099	1.49541	0.218348	0.115604	0.465088	0.127996	0.104691	0.0667465	0.408945	0.301013	0.283115	0.364369	0.313186	0.536068	0.158865	0.0847648	0.472755	0.15618	0.451331	0.449645	0.429095
A04_79	C-17	2	779.003	101.668	9.44e-05	32.8304	28.2733	1.15891	71.8067	4.39691	148.851	14374.5	146.727	0.000351	18.9023	0.57643	3.48417	19.2319	3.99957	0.228988	0.260103	43.7961	45.307	7.94501	14.5826	6.31147	2.31331	1.22478	97.9217	1.49664	0.217027	0.114925	0.506967	0.13464	0.0971597	0.0839897	0.389811	0.359858	0.350891	0.363687	0.274952	0.672455	0.154846	0.0855128	0.469572	0.154989	0.460244	0.458858	0.446683
A04_79	I-17	2	729.333	98.2464	9.7e-05	31.6684	27.4927	1.15151	75.1801	4.29032	130.46	13113.7	151.782	0.00032	18.3815	0.57965	3.66797	18.7897	4.25289	0.248802	0.285954	44.874	45.4332	7.35635	13.4283	6.0035	2.24146	1.12898	101.436	1.49471	0.202642	0.108368	0.536119	0.121723	0.092975	0.073435	0.39567	0.325751	0.258811	0.345785	0.271279	0.464191	0.152318	0.0845031	0.441083	0.154434	0.441776	0.424622	0.422172
A04_80	D-17	2	863.228	107.373	9.38e-05	35.5626	28.8841	1.22649	61.1461	4.25043	154.551	14516.9	141.593	0.000309	21.2513	0.59718	4.48041	21.7905	5.2162	0.273745	0.316761	38.4463	39.7354	8.07925	14.8309	6.41764	2.31547	1.37325	96.5526	1.46705	0.256717	0.140011	0.506404	0.167524	0.105781	0.106979	0.405499	0.312074	0.331707	0.350264	0.299511	0.539156	0.198601	0.099406	0.473229	0.198779	0.458343	0.426649	0.412333
A04_80	J-17	2	851.296	106.74	9.11e-05	35.3427	28.7607	1.22621	65.392	4.226	147.792	14599.4	152.52	0.000281	21.0783	0.596369	4.39572	21.6374	5.13309	0.271112	0.315023	39.3423	39.671	7.81912	14.3225	6.35258	2.26055	1.2086	101.056	1.50917	0.217476	0.117249	0.488665	0.143741	0.0917929	0.096707	0.400524	0.304347	0.279343	0.29718	0.262646	0.420231	0.17343	0.0967842	0.442019	0.176676	0.427037	0.410509	0.391591
A04_81	K-17	1	828.251	104.639	7.98e-05	33.8491	29.13	1.16151	71.3033	4.37802	151.04	13118.5	134.004	0.000296	19.7412	0.583583	3.65243	20.1158	4.16611	0.229378	0.259649	38.1129	39.1653	7.93536	14.5628	6.37742	2.27924	1.20397	88.9016	1.51103	0.225528	0.118828	0.477002	0.134637	0.103733	0.0758034	0.361029	0.322844	0.338107	0.477727	0.367663	0.483015	0.160025	0.0850912	0.434842	0.165892	0.466498	0.410206	0.43236
A04_82	F-17	2	744.369	99.2041	9.61e-05	32.0226	27.5896	1.15745	76.5161	4.39972	141.062	10783.9	115.419	0.000321	18.2047	0.568256	2.97771	18.5763	3.51531	0.198744	0.233273	41.5622	42.4004	7.66904	14.0223	6.2036	2.26345	1.1578	76.7823	1.50643	0.228343	0.121779	0.492768	0.142893	0.0965456	0.0776701	0.360557	0.368649	0.291333	0.470117	0.365322	0.434958	0.163104	0.0763972	0.477596	0.162519	0.456209	0.444562	0.434479
A04_82	L-17	2	736.698	98.9016	9.97e-05	32.0553	27.35	1.16995	76.5288	4.38066	134.979	10071.4	114.165	0.000308	18.2091	0.568312	3.04558	18.5469	3.48218	0.205912	0.234158	42.4632	42.388	7.48834	13.645	6.10536	2.23954	1.05378	76.0089	1.50824	0.215477	0.116518	0.500577	0.136385	0.0954857	0.0817914	0.371164	0.383464	0.252997	0.500958	0.460572	0.385405	0.156239	0.0753222	0.472674	0.154878	0.46195	0.463957	0.457529
A04_84	H-17	2	807.76	104.695	0.00011	35.251	27.3409	1.28773	76.6084	4.57963	138.047	13940.3	152.217	0.000315	20.5491	0.581885	3.93583	20.9658	4.56114	0.250931	0.289807	42.5791	43.76	7.60514	13.9285	6.12857	2.28484	1.20502	102.141	1.49314	0.223023	0.123827	0.522882	0.159688	0.0950451	0.13072	0.442517	0.386906	0.26531	0.319388	0.264671	0.629397	0.19431	0.0924731	0.462182	0.193291	0.456493	0.421509	0.426537
A04_84	N-17	2	829.593	106.099	0.000106	35.801	27.64	1.29671	71.1312	4.13863	128.401	11974.3	142.584	0.000317	21.0906	0.588841	4.29071	21.4241	4.76266	0.270322	0.298645	42.7742	43.9511	7.31876	13.2982	5.9561	2.24915	1.12264	94.4386	1.51193	0.213407	0.119069	0.570385	0.156072	0.0891661	0.131392	0.411165	0.319912	0.25905	0.323668	0.280123	0.541467	0.187072	0.0970976	0.442097	0.188355	0.46254	0.411193	0.428552
A04_85	C-20	2	777.192	101.563	8.89e-05	32.941	28.1166	1.16942	72.6293	4.35361	148.241	11118.2	115.19	0.000319	18.9863	0.57652	3.44589	19.315	3.98127	0.225226	0.25761	42.4659	43.9856	7.89012	14.4626	6.35267	2.28357	1.23658	75.9451	1.51722	0.209356	0.112692	0.420025	0.127565	0.0960443	0.0700189	0.42595	0.306078	0.296882	0.491867	0.399433	0.521951	0.152521	0.0802839	0.455285	0.156914	0.465558	0.428339	0.438984
A04_85	I-20	2	773.091	101.482	9.43e-05	33.0192	27.8803	1.18182	83.0453	4.38244	135.119	13611.9	152.431	0.000304	19.2581	0.582842	3.72502	19.5486	4.21301	0.241965	0.272345	41.3815	42.5882	7.50818	13.6891	6.12355	2.23757	1.17407	101.206	1.50723	0.207291	0.111992	0.510055	0.127494	0.0926917	0.0696567	0.399241	0.360251	0.2641	0.338767	0.246371	0.432151	0.156235	0.0854852	0.443075	0.158496	0.444679	0.421985	0.433585
A04_86	D-20	2	818.818	104.46	8.24e-05	34.4887	28.3145	1.21648	63.3989	4.20036	149.228	13290.4	136.676	0.000322	20.1446	0.583056	3.82001	20.508	4.38102	0.240216	0.275753	39.7221	41.0763	7.96519	14.5315	6.35629	2.29171	1.26379	90.4003	1.50971	0.217831	0.118251	0.422604	0.144705	0.0960263	0.0999999	0.401615	0.291026	0.283419	0.356124	0.304263	0.526799	0.178583	0.0847078	0.441002	0.178249	0.443578	0.392075	0.404323
A04_86	J-20	2	784.798	102.398	8.97e-05	33.8368	27.6287	1.22279	65.706	4.074	139.61	12998.9	143.362	0.000327	19.7443	0.582561	3.71393	20.2287	4.3517	0.235221	0.274967	38.4979	39.4585	7.69437	14.0685	6.2054	2.27495	1.23118	94.2403	1.51765	0.209349	0.113218	0.409212	0.138302	0.0892065	0.0955607	0.391247	0.261017	0.235216	0.300889	0.270103	0.468974	0.172793	0.0805641	0.430293	0.173426	0.42194	0.380514	0.382577
A04_87	E-20	2	768.104	100.247	7.52e-05	32.1424	28.2684	1.13414	63.6774	3.95119	145.219	7725.06	77.0631	0.000359	18.3746	0.57087	3.14782	18.8254	3.77242	0.208	0.24811	42.3364	43.2849	7.72878	14.1159	6.30829	2.24921	1.17614	50.8691	1.52029	0.251206	0.133859	0.389455	0.152775	0.114525	0.070427	0.4308	0.275892	0.363275	1.03888	0.596278	0.495466	0.174508	0.0795985	0.491054	0.176265	0.450464	0.469601	0.43229
A04_87	K-20	2	750.238	99.1435	7.95e-05	31.806	28.0043	1.13405	65.045	3.98229	131.075	11786.6	135.636	0.000313	18.1055	0.569499	3.09788	18.4533	3.59045	0.207253	0.238957	42.3426	43.2334	7.34784	13.4127	6.02101	2.23584	1.07157	90.0275	1.50549	0.236971	0.127383	0.415587	0.145381	0.105769	0.0711155	0.458069	0.313267	0.287375	0.431584	0.327611	0.416914	0.163148	0.0762193	0.471805	0.164076	0.469592	0.455032	0.453489
A04_88	F-20	2	813.192	104.327	9.58e-05	34.2702	28.3471	1.21016	77.5171	4.29921	137.71	13876.3	154.696	0.000309	20.0963	0.586565	3.84271	20.4109	4.29549	0.244297	0.268197	38.1218	39.4868	7.60814	13.8691	6.13776	2.27156	1.13609	101.712	1.5214	0.183367	0.0998026	0.54325	0.118871	0.0845758	0.0835019	0.36725	0.308858	0.228998	0.286871	0.253208	0.674938	0.14732	0.0858909	0.413458	0.144842	0.42767	0.393684	0.415317
A04_88	L-20	2	802.105	103.759	9.48e-05	34.1145	28.165	1.20993	79.2852	4.22623	134.969	13322.7	152.226	0.000286	20.0435	0.587054	3.84778	20.3527	4.27829	0.243195	0.268557	37.6685	38.5727	7.47072	13.6119	6.12748	2.23134	1.02024	99.5632	1.52701	0.17291	0.0941382	0.418985	0.115423	0.079065	0.0844999	0.37019	0.294716	0.203092	0.271766	0.245445	0.375664	0.149758	0.087338	0.426577	0.149129	0.4165	0.40191	0.39712
A04_89	G-20	2	774.16	101.075	8.81e-05	32.1581	28.6707	1.11851	68.6288	4.11216	134.73	12906.2	146.002	0.000304	18.6342	0.580138	3.67564	18.9612	4.13912	0.244415	0.272875	45.5646	45.7195	7.52968	13.7108	6.06469	2.2686	1.11276	96.577	1.50831	0.208548	0.11042	0.436397	0.12899	0.0917775	0.0682023	0.385928	0.294841	0.243689	0.318066	0.272249	0.470155	0.146629	0.0863729	0.421775	0.152414	0.444804	0.417661	0.430973
A04_89	M-20	2	777.165	101.325	8.65e-05	32.2165	28.7237	1.11924	72.4791	4.19341	138.651	13351.1	147.549	0.000322	18.6713	0.580246	3.72865	19.0864	4.30455	0.246471	0.282081	45.8359	45.0006	7.6501	13.9417	6.1776	2.26289	1.23363	97.2463	1.51619	0.197067	0.105217	0.472143	0.123811	0.088442	0.0716897	0.400149	0.317539	0.264001	0.321225	0.272883	0.509964	0.144468	0.0874615	0.421283	0.14834	0.436562	0.41588	0.426954
A04_90	H-20	2	778.715	101.602	9.81e-05	32.7879	28.2585	1.1575	67.1854	4.24089	131.282	12982	149.789	0.000306	18.9975	0.580114	3.70433	19.2483	4.0572	0.245214	0.267232	45.005	45.5038	7.37473	13.4159	6.03431	2.23094	1.03452	99.3488	1.50632	0.216999	0.118245	0.540181	0.143625	0.0925146	0.0883386	0.419237	0.360115	0.253644	0.316073	0.264682	0.437285	0.160808	0.0878135	0.434943	0.16198	0.447656	0.419065	0.439942
A04_90	N-20	2	779.323	101.569	9.36e-05	32.7372	28.3388	1.15298	75.1501	4.20065	131.884	13188.1	152.643	0.000321	18.9412	0.578648	3.63877	19.2568	4.11487	0.23841	0.266946	44.5949	45.0733	7.40313	13.468	6.04743	2.23649	1.09861	100.68	1.51449	0.216447	0.116981	0.545039	0.141904	0.0920871	0.0885236	0.376242	0.326091	0.251044	0.313431	0.252647	0.453818	0.163691	0.0871082	0.453626	0.165411	0.457569	0.436635	0.438747
A04_91	C-19	2	764.185	100.289	7.81e-05	32.1907	28.2524	1.13679	64.5151	4.04741	129.976	11621.9	137.125	0.000314	18.6229	0.579456	3.76402	18.9829	4.24223	0.251041	0.28118	46.1085	46.2675	7.33068	13.3591	5.97774	2.24232	1.0953	91.2129	1.50145	0.213274	0.113651	0.446245	0.1347	0.0976004	0.0811588	0.385156	0.305733	0.238031	0.339634	0.31871	0.436997	0.153211	0.0865507	0.438121	0.156929	0.442644	0.41681	0.416624
A04_91	I-19	2	761.857	100.225	8.32e-05	32.1415	28.2127	1.1362	68.0551	4.11529	127.414	12604.5	148.04	0.000294	18.8405	0.586982	3.89561	19.1043	4.29368	0.261179	0.285695	44.2658	44.9268	7.24443	13.1867	5.89063	2.24149	1.11607	99.2844	1.49208	0.218583	0.117458	0.4624	0.135485	0.0976903	0.0743584	0.364384	0.324256	0.265411	0.352671	0.265579	0.384383	0.151458	0.0929564	0.431744	0.154602	0.425458	0.420554	0.41452
A04_92	D-07	2	776.403	101.798	0.000103	33.4856	27.6309	1.20821	72.4729	4.4276	131.674	11040.9	125.217	0.000386	19.726	0.588575	3.98524	20.2146	4.61281	0.261015	0.300064	41.6808	41.9526	7.52473	13.6333	5.99597	2.28849	1.26819	84.7847	1.47848	0.205873	0.112644	0.490616	0.134335	0.0875466	0.0858367	0.346896	0.377222	0.286377	0.429981	0.380583	0.566203	0.167192	0.0895256	0.406803	0.163548	0.38889	0.376045	0.366045
A04_92	H-07	2	766.816	101.227	0.000101	33.2236	27.5657	1.20414	75.3112	4.13265	120.24	11785	143.457	0.000387	19.6188	0.589595	4.03908	19.892	4.43215	0.265391	0.291889	42.1904	42.8835	7.18719	12.9545	5.74954	2.26015	1.0624	98.4072	1.45659	0.18907	0.101441	0.432909	0.121357	0.0854774	0.0812697	0.342227	0.263911	0.213174	0.305195	0.265717	0.545589	0.15886	0.0918696	0.432255	0.158016	0.427786	0.403991	0.410809
A04_93	E-19	2	784.202	101.693	7.92e-05	32.5565	28.6937	1.13124	64.711	4.13195	140.692	13426.8	146.391	0.000287	19.0314	0.584434	3.88963	19.3476	4.34631	0.255966	0.28448	45.4407	45.8901	7.61163	13.9102	6.20289	2.24627	1.13136	96.7749	1.51333	0.210668	0.111963	0.431953	0.132229	0.0930711	0.0744459	0.345862	0.287542	0.266834	0.308738	0.255345	0.411368	0.156165	0.0899289	0.422645	0.157735	0.423572	0.40812	0.410884
A04_93	K-19	2	799.788	102.723	7.83e-05	32.861	29.0174	1.13037	63.5693	4.04786	143.98	13871.3	146.479	0.000272	19.0605	0.581163	3.96022	19.4407	4.48654	0.259669	0.291941	48.0203	47.9671	7.66891	14.011	6.30731	2.23019	1.14042	97.3169	1.50645	0.214304	0.113229	0.451961	0.130573	0.0981471	0.072675	0.358934	0.282027	0.2804	0.324636	0.250705	0.448128	0.144706	0.085125	0.395346	0.150485	0.426622	0.388461	0.421431
A04_94	F-19	2	686.858	94.8353	9.1e-05	30.4343	26.6643	1.13889	59.8611	4.1455	125.94	8324.23	99.6336	0.000325	17.2431	0.566616	2.89565	17.587	3.37491	0.203176	0.235156	42.6529	43.693	7.18394	13.0291	5.96401	2.19423	1.01314	66.5371	1.49814	0.247118	0.132652	0.438057	0.148783	0.116922	0.0725444	0.464035	0.347634	0.265962	0.569527	0.510176	0.401458	0.161922	0.0730596	0.454223	0.162778	0.460568	0.437412	0.447706
A04_94	L-19	2	668.646	93.5226	9.57e-05	29.9748	26.3421	1.13683	65.9824	3.992	112.464	10660.5	140.563	0.000325	17.0161	0.567476	2.9614	17.3586	3.37963	0.210679	0.237732	44.7404	44.2494	6.81248	12.2873	5.59036	2.20911	0.962913	94.3101	1.49112	0.237096	0.127869	0.434872	0.143007	0.110724	0.0740504	0.467102	0.31054	0.236227	0.406764	0.318233	0.424735	0.162883	0.0771352	0.461955	0.163919	0.469388	0.448394	0.451428
A04_95	G-19	2	689.684	94.8263	8.65e-05	30.2654	26.8232	1.1256	63.8404	3.96235	130.283	11978.8	140.42	0.000373	17.666	0.583386	3.33791	17.9956	3.8263	0.231702	0.263716	40.0767	42.4996	7.43826	13.5463	5.88516	2.29989	1.15454	93.6199	1.50197	0.282856	0.147505	0.399344	0.15931	0.134782	0.0749505	0.365932	0.285769	0.363678	0.382619	0.278417	0.579971	0.181306	0.0853349	0.450765	0.187678	0.47895	0.414871	0.436591
A04_95	M-19	2	748.235	98.9995	7.62e-05	31.2927	28.3717	1.10086	62.3695	4.06554	146.319	14559.8	153.069	0.000378	18.2812	0.583897	3.5357	18.8745	4.32068	0.235752	0.284993	41.5801	41.9927	7.93359	14.517	6.20258	2.33708	1.36548	102.188	1.50038	0.236037	0.12281	0.430246	0.132865	0.111657	0.0584642	0.390067	0.301727	0.363801	0.340138	0.262401	0.710152	0.162841	0.0861727	0.444093	0.174144	0.452	0.421266	0.413936
A04_96	N-19	1	788.926	102.077	8.37e-05	32.692	28.7199	1.13644	60.2567	3.9442	136.324	13262.8	149.246	0.000332	19.1758	0.58618	3.77565	19.657	4.38122	0.244197	0.281564	40.9212	39.7328	7.63946	13.9005	6.03416	2.31064	1.16708	98.9652	1.5105	0.213218	0.115458	0.578182	0.132291	0.0990263	0.0742077	0.378033	0.281645	0.296393	0.334025	0.257147	0.55133	0.156712	0.0878468	0.432784	0.162425	0.435941	0.412213	0.420453
A05_01	I-05	1	808.004	103.827	8.43e-05	34.1408	28.239	1.20973	67.9223	4.10424	115.078	11256	145.993	0.00034	20.6697	0.604393	4.50072	20.9137	4.84133	0.281043	0.302422	36.7068	37.6323	6.96764	12.5781	5.60829	2.25487	1.04305	98.0877	1.48716	0.191122	0.100643	0.508307	0.109595	0.0950362	0.0704843	0.327268	0.275973	0.226747	0.302389	0.260081	0.468606	0.150672	0.0967527	0.418223	0.152792	0.423119	0.385513	0.39472
A05_02	D-06	2	738.519	99.1354	0.000105	32.9473	26.4955	1.24339	68.3793	4.22718	142.312	11920.1	118.661	0.000334	19.5665	0.59269	3.86684	20.0544	4.54824	0.253486	0.298702	36.5515	37.595	7.69697	14.0351	6.22507	2.25881	1.29599	85.2382	1.39544	0.270219	0.144258	0.479605	0.166301	0.125993	0.104636	0.326123	0.291015	0.302452	0.386548	0.339856	0.480373	0.197497	0.0944695	0.474227	0.19856	0.443796	0.433886	0.412714
A05_02	J-06	2	725.681	98.3284	0.000107	32.786	26.1875	1.25068	71.3667	4.28095	146.326	13959.5	141.748	0.000361	19.2809	0.586086	3.66143	19.7778	4.42327	0.240834	0.291955	38.3784	40.9426	7.85747	14.3852	6.32284	2.28292	1.25791	96.9121	1.46283	0.261188	0.141157	0.532452	0.166554	0.118334	0.110218	0.34716	0.34441	0.291664	0.377277	0.316071	0.570281	0.204416	0.0942591	0.484294	0.205444	0.475373	0.418806	0.424536
A05_03	K-06	1	831.87	105.29	8.5e-05	34.4492	28.8318	1.19278	75.5072	4.58937	157.908	17136.7	166.527	0.000304	20.0339	0.581746	3.79736	20.587	4.57375	0.240419	0.290299	41.8637	42.4696	8.06946	14.8226	6.61385	2.24424	1.41203	110.708	1.50178	0.228555	0.121764	0.500935	0.144047	0.102326	0.0945146	0.371444	0.364385	0.300617	0.295967	0.245009	0.495011	0.170264	0.0830428	0.399487	0.162127	0.386799	0.386313	0.392655
A05_04	L-06	1	679.189	94.9717	0.000109	31.0831	25.9335	1.19766	82.0607	4.29673	131.136	12500.6	140.451	0.000292	17.6161	0.566732	2.87284	17.9857	3.40007	0.201954	0.238191	41.8854	42.934	7.33697	13.3461	6.06409	2.21344	1.07989	95.482	1.46745	0.216337	0.11504	0.515447	0.1316	0.0992199	0.0833022	0.392979	0.324736	0.205038	0.325631	0.281154	0.345068	0.150633	0.0735038	0.458123	0.150922	0.457038	0.443341	0.453481
A05_05	M-06	1	713.896	97.2623	9.2e-05	31.6705	26.8006	1.18063	67.8706	4.44235	138.713	13051.3	137.729	0.000303	18.3727	0.579436	3.43104	18.8581	4.11356	0.233486	0.278661	41.6651	42.599	7.55106	13.7964	6.23373	2.22411	1.17672	94.1995	1.45754	0.214557	0.116417	0.498021	0.137572	0.0978088	0.0907828	0.416956	0.396104	0.258611	0.379335	0.316706	0.424366	0.164869	0.0843251	0.456879	0.169291	0.440225	0.430063	0.423196
A05_07	C-06	2	799.911	102.952	8.44e-05	33.3356	28.5908	1.16438	72.3083	4.4664	137.255	10839.8	115.98	0.000316	19.6056	0.588469	3.87744	19.9828	4.39911	0.246645	0.279298	39.277	39.8225	7.57	13.7684	6.16195	2.24132	1.12434	80.2695	1.44454	0.20981	0.111394	0.459581	0.130042	0.0957792	0.0765741	0.388247	0.343104	0.242386	0.424308	0.396683	0.447353	0.152592	0.0887561	0.42082	0.156933	0.419377	0.40548	0.409806
A05_07	I-06	2	782.545	101.893	8.71e-05	32.9941	28.2052	1.1684	72.8329	4.41011	135.782	12055.7	130.096	0.000305	19.3832	0.587173	3.93733	19.7685	4.49326	0.256188	0.290136	42.8773	43.1591	7.50595	13.6749	6.10379	2.24751	1.12816	89.8247	1.45062	0.209255	0.112104	0.430931	0.127208	0.0984217	0.0753801	0.376194	0.32806	0.247197	0.328707	0.284559	0.428203	0.157207	0.0896789	0.447389	0.16148	0.458614	0.432341	0.441826
A05_08	J-06	1	783.528	102.482	9.72e-05	33.8329	27.684	1.22016	71.7706	4.38716	130.833	13129.7	149.58	0.000319	19.8953	0.587918	3.90373	20.2203	4.39395	0.250795	0.282356	40.3575	41.5714	7.42677	13.4625	5.97397	2.25939	1.15349	101.861	1.46937	0.190322	0.104169	0.55402	0.131505	0.0845246	0.102505	0.343587	0.332462	0.243087	0.264965	0.241023	0.411485	0.159919	0.0889237	0.434996	0.161887	0.451049	0.409051	0.434282
A05_09	E-06	2	748.64	99.2808	8.99e-05	31.7627	27.99	1.13255	65.8297	4.38356	144.213	12541.1	128.362	0.000354	18.2378	0.573144	3.14233	18.5543	3.67843	0.207535	0.242943	41.2774	43.2721	7.79813	14.2097	6.26781	2.26863	1.23799	87.6814	1.46601	0.230771	0.121714	0.490329	0.138259	0.105111	0.0768841	0.424809	0.369338	0.338236	0.465082	0.357658	0.500424	0.165903	0.079565	0.466996	0.167674	0.473891	0.4339	0.44337
A05_09	K-06	2	738.898	98.7676	9.07e-05	31.7398	27.6909	1.14175	68.672	4.20991	135.988	12414.4	134.108	0.000346	18.2712	0.574786	3.26414	18.6942	3.89559	0.216021	0.257116	41.7179	43.1843	7.59142	13.833	6.08811	2.27449	1.19165	92.1218	1.45652	0.211637	0.112909	0.486427	0.137189	0.0931208	0.0851381	0.447919	0.344133	0.241574	0.357653	0.31162	0.46744	0.166132	0.077291	0.468206	0.169299	0.479141	0.438923	0.460205
A05_10	F-06	2	806.132	103.126	7.7e-05	32.9335	29.1759	1.12585	66.8816	4.30997	152.402	11478.9	114.794	0.000361	19.1951	0.582542	3.70315	19.65	4.33305	0.236132	0.27521	42.2409	42.0396	8.07109	14.7645	6.43361	2.29825	1.29589	77.0515	1.49235	0.200435	0.106045	0.422254	0.124324	0.0902558	0.0704681	0.384374	0.288829	0.286042	0.502614	0.465805	0.558049	0.15541	0.0876691	0.466023	0.159579	0.47262	0.436616	0.449341
A05_10	L-06	2	800.601	102.988	7.87e-05	33.0185	28.9577	1.1374	72.9675	4.30479	146.671	12990.3	132.793	0.000354	19.2276	0.582464	3.68717	19.6097	4.28522	0.236453	0.273644	41.857	43.4644	7.90759	14.4798	6.29023	2.30189	1.30212	91.0629	1.46468	0.197554	0.104552	0.501843	0.120672	0.0899212	0.0687362	0.367914	0.30602	0.303037	0.34336	0.309404	0.555094	0.148224	0.0876801	0.463719	0.15156	0.467118	0.442057	0.446935
A05_11	M-06	1	731.977	98.3809	9.36e-05	31.9362	27.208	1.17041	65.1109	4.2875	127.952	11687.9	133.828	0.000332	18.5801	0.580382	3.54582	18.9679	4.06895	0.234908	0.269126	42.3209	42.4383	7.35039	13.2859	5.92183	2.2466	1.12709	93.284	1.43382	0.228128	0.121982	0.505128	0.142949	0.10208	0.0799436	0.395801	0.332557	0.255111	0.356391	0.329607	0.467853	0.181999	0.0867406	0.479784	0.181263	0.464632	0.436406	0.431068
A05_12	H-06	2	798.562	103.287	0.000101	34.0582	27.8949	1.22221	73.7872	4.39358	144.708	11498.8	118.549	0.000354	20.0064	0.586353	3.87202	20.4414	4.52465	0.246297	0.286483	39.97	42.1264	7.83952	14.3059	6.20745	2.3081	1.30156	82.3209	1.44576	0.224683	0.121838	0.503002	0.140601	0.10776	0.0920833	0.38235	0.310699	0.328353	0.384691	0.343712	0.616401	0.177542	0.0922595	0.481521	0.179424	0.480311	0.438914	0.441542
A05_12	N-06	2	785.487	102.558	9.32e-05	33.628	27.8565	1.20568	74.9287	4.26535	133.881	11552	128.598	0.000335	19.592	0.582119	3.73834	19.967	4.352	0.240262	0.279734	40.6369	42.4705	7.50156	13.6488	6.03071	2.27402	1.22768	87.8915	1.4644	0.207667	0.10922	0.451006	0.132725	0.0890555	0.0903632	0.387057	0.318891	0.245839	0.309909	0.301373	0.482893	0.160385	0.0846473	0.453023	0.162439	0.443709	0.426201	0.42301
A05_13	C-06	2	740.291	98.7394	8.59e-05	31.5735	27.8045	1.13287	58.4253	4.20498	143.525	12736.7	124.345	0.00037	18.5148	0.585712	3.72171	18.9134	4.31812	0.250666	0.287624	42.6013	43.5291	7.80882	14.2412	6.25282	2.28406	1.34939	89.9746	1.38645	0.230419	0.121319	0.434282	0.139549	0.103968	0.0753837	0.379081	0.315513	0.29484	0.38208	0.331868	0.652687	0.171922	0.087787	0.460259	0.174977	0.460905	0.42896	0.422431
A05_13	I-08	2	711.211	96.8309	9.38e-05	31.1158	27.1382	1.14441	68.8891	4.40977	142.983	15075.7	154.633	0.000323	18.0231	0.578617	3.48616	18.5602	4.24099	0.237532	0.288796	44.5704	45.105	7.73615	14.1145	6.24448	2.26222	1.26332	106.89	1.44527	0.206507	0.109248	0.44243	0.125727	0.0957725	0.0721546	0.377888	0.354092	0.275636	0.291981	0.25124	0.514298	0.152881	0.0849043	0.453705	0.15856	0.469076	0.43892	0.448985
A05_14	D-08	2	783.686	101.865	9.02e-05	32.6469	28.5402	1.14069	64.2673	4.65017	147.076	13854.1	131.066	0.000304	18.9389	0.580395	3.8099	19.4305	4.50347	0.249694	0.293542	45.9146	46.134	7.83588	14.3382	6.33293	2.27369	1.27833	95.2417	1.38243	0.223048	0.118624	0.490903	0.135649	0.100107	0.0708615	0.384276	0.308847	0.258085	0.334108	0.297206	0.422568	0.158235	0.0855042	0.453829	0.167564	0.463667	0.424185	0.427469
A05_14	J-08	2	751.31	99.5659	9.46e-05	32.0045	27.9105	1.14513	70.1436	4.39547	142.489	14231	149.851	0.000293	18.5784	0.579919	3.61202	19.0663	4.2775	0.240966	0.284294	44.5719	45.1542	7.63303	13.9366	6.3287	2.21048	1.18029	100.854	1.48536	0.220616	0.117335	0.482984	0.132059	0.0992635	0.0709426	0.365827	0.354396	0.243454	0.308409	0.247016	0.408107	0.15441	0.0850739	0.453697	0.155973	0.43927	0.437907	0.427787
A05_17	G-08	2	1151.17	125.494	7.81e-05	41.9347	33.0881	1.26591	78.4772	4.77178	167.564	17253.8	152.245	0.000264	24.5772	0.585598	4.82649	24.8591	5.20457	0.254732	0.272919	39.4498	40.15	8.26624	15.1426	6.88401	2.20798	1.14168	102.872	1.47971	0.198662	0.113008	0.428454	0.151332	0.0756603	0.121013	0.314191	0.360562	0.228817	0.329231	0.247398	0.435072	0.175483	0.0866511	0.430448	0.177032	0.456859	0.411792	0.440499
A05_17	M-08	2	1111.9	123.29	8.45e-05	41.1885	32.5295	1.26343	85.4718	4.62676	159.683	16283	148.401	0.000285	23.9119	0.581225	4.32735	24.2547	4.76841	0.234312	0.254315	37.1676	39.3538	8.13603	14.8168	6.66877	2.23465	1.27688	103.309	1.43559	0.196001	0.112469	0.544396	0.142667	0.07909	0.104369	0.310566	0.325205	0.233171	0.301849	0.242982	0.553172	0.155898	0.0785288	0.426337	0.152814	0.479864	0.40411	0.457022
A05_19	I-08	1	717.241	97.03	8.32e-05	31.1291	27.3538	1.13693	64.2376	4.14418	130.819	11433	125.083	0.000318	18.1925	0.584168	3.54897	18.6335	4.15849	0.241066	0.279685	41.471	42.4998	7.38625	13.4254	5.97967	2.25226	1.19204	87.6989	1.42998	0.223753	0.11848	0.469379	0.132885	0.106693	0.0703809	0.389833	0.308009	0.269575	0.40312	0.326821	0.446365	0.161258	0.0873506	0.465152	0.164345	0.482254	0.448233	0.463316
A05_20	D-08	2	805.688	103.419	9e-05	33.5456	28.6156	1.16979	67.3603	4.61201	136.046	9635.83	99.7806	0.00032	19.5502	0.582352	3.86193	20.0046	4.45193	0.25013	0.286947	42.7045	42.4532	7.52585	13.7521	6.13475	2.24966	1.11107	71.7782	1.39302	0.228417	0.121295	0.484255	0.138084	0.10562	0.0780192	0.393461	0.357868	0.243005	0.455158	0.41935	0.391942	0.158738	0.086108	0.440464	0.160799	0.445994	0.44316	0.445273
A05_20	J-08	2	798.915	103.022	8.89e-05	33.5497	28.3688	1.1809	68.2806	4.19544	136.028	11747.4	128.498	0.0003	19.7499	0.5883	3.90676	20.1713	4.49723	0.248912	0.285979	39.6559	40.3347	7.52916	13.6747	6.12519	2.24219	1.18229	87.6172	1.46846	0.215311	0.114811	0.481712	0.136229	0.0951363	0.0834562	0.378051	0.31089	0.246813	0.313021	0.277428	0.428244	0.165327	0.0894186	0.44941	0.169735	0.4586	0.422655	0.435608
A05_21	E-08	2	786.174	101.881	8.74e-05	32.5235	28.7696	1.13019	71.1202	4.57143	138.932	11300.9	117.82	0.000324	18.9777	0.584104	3.7323	19.3796	4.33068	0.243286	0.280715	43.0227	44.46	7.62844	13.9209	6.12363	2.28039	1.23082	82.8329	1.4223	0.219787	0.115127	0.534518	0.130829	0.104081	0.0760843	0.41526	0.375616	0.310065	0.433353	0.372087	0.464141	0.153777	0.0902864	0.440448	0.160502	0.465637	0.429386	0.450744
A05_21	K-08	2	798.662	102.813	8.89e-05	32.8267	28.9857	1.13132	72.0134	4.1453	131.785	12212.9	137.447	0.000301	19.4488	0.592682	4.14912	19.7428	4.56513	0.267691	0.291004	42.3984	42.9751	7.41887	13.5267	5.99826	2.27473	1.09395	93.4829	1.47058	0.20245	0.106258	0.492168	0.125065	0.0935898	0.0745946	0.43702	0.311707	0.238307	0.336543	0.299284	0.406366	0.158917	0.0938434	0.425102	0.160272	0.432559	0.404984	0.412452
A05_22	F-08	2	747.874	99.6971	9.46e-05	32.5674	27.3256	1.18925	63.9509	4.28113	138.183	6859.88	74.5189	0.000387	18.5748	0.57004	3.12067	19.0822	3.80374	0.205178	0.247311	40.2323	41.272	7.68275	13.9714	6.13194	2.28569	1.22387	49.8312	1.4993	0.212862	0.114645	0.432668	0.1365	0.0944437	0.0956445	0.438828	0.336999	0.298664	0.676987	0.530997	0.5165	0.158004	0.0757123	0.473402	0.167584	0.492135	0.456291	0.467884
A05_22	L-08	2	752.045	100.16	0.000101	32.6595	27.4068	1.18976	69.7531	4.50408	131.227	10124.8	111.71	0.000341	18.6299	0.570258	3.16522	19.0502	3.76743	0.209651	0.247647	43.232	43.648	7.41804	13.482	6.02019	2.25133	1.11561	77.8826	1.43605	0.207144	0.112731	0.61453	0.136088	0.0911451	0.0938127	0.446952	0.338472	0.22581	0.457865	0.416009	0.468788	0.161411	0.0861207	0.524527	0.166558	0.504589	0.502012	0.48334
A05_23	M-08	1	791.686	102.729	8.96e-05	33.3187	28.4225	1.17219	73.5774	4.63389	125.59	11745.3	130.446	0.000327	20.0185	0.6005	4.45509	20.415	4.97223	0.288436	0.319675	40.6191	41.334	7.26302	13.2018	5.83548	2.27245	1.12413	94.9633	1.37788	0.189449	0.101155	0.58887	0.122858	0.086722	0.0893681	0.343477	0.351422	0.238472	0.285573	0.269055	0.474603	0.157882	0.0976458	0.431008	0.162659	0.442235	0.409942	0.422368
A05_24	H-08	2	809.957	103.761	8.25e-05	33.6093	28.7676	1.16666	66.7221	4.43053	150.521	9392.93	91.8102	0.00037	19.4453	0.57808	3.64801	19.836	4.23842	0.231205	0.26923	41.5549	43.1825	7.97527	14.5396	6.42207	2.26641	1.31502	62.4382	1.47448	0.19484	0.103247	0.483787	0.117897	0.0940796	0.0702828	0.400992	0.334372	0.351042	0.683163	0.46896	0.549521	0.15122	0.0877418	0.461198	0.153148	0.441559	0.444008	0.426487
A05_24	N-08	2	787.641	102.348	8.97e-05	33.1328	28.3827	1.16647	56.6574	4.33333	134.419	11345.7	120.903	0.00037	19.299	0.582267	3.70853	19.7034	4.29599	0.239292	0.275764	42.2448	42.8626	7.55574	13.7253	6.02667	2.28693	1.16506	85.7947	1.4122	0.203233	0.107849	0.501557	0.126546	0.0924024	0.0777277	0.395381	0.299095	0.289979	0.35983	0.308632	0.584532	0.161231	0.0903923	0.46134	0.16368	0.466929	0.452054	0.468635
A05_25	C-08	2	1158.86	125.172	7.47e-05	40.918	34.1177	1.19662	81.615	4.58824	175.722	15294.8	125.781	0.000287	24.1603	0.591146	4.77864	24.5106	5.24332	0.253833	0.273408	38.3919	37.253	8.50828	15.6697	7.0478	2.23089	1.28107	88.0326	1.43038	0.194816	0.111788	0.839382	0.143061	0.0803015	0.104958	0.334481	0.352047	0.237035	0.407416	0.364399	0.691829	0.163382	0.080051	0.374525	0.159766	0.377291	0.365925	0.364347
A05_25	I-10	2	1091.37	121.6	7.77e-05	39.8887	32.956	1.20941	81.368	4.64888	163.239	16917.6	149.275	0.000277	23.3407	0.585591	4.49093	23.6189	4.91264	0.246714	0.269731	40.5176	41.4347	8.13935	14.9747	6.79136	2.21467	1.17285	103.434	1.44474	0.190753	0.104047	0.443481	0.133127	0.0781539	0.0954315	0.353673	0.349861	0.217846	0.327388	0.254753	0.414306	0.151249	0.0894971	0.430192	0.154468	0.450563	0.422065	0.438171
A05_26	J-10	1	732.607	98.424	9.27e-05	32.0264	27.166	1.17609	61.2033	4.34615	131.915	11894.1	131.731	0.000315	18.6469	0.582047	3.55514	19.0336	4.11345	0.240023	0.275031	40.849	42.0625	7.379	13.4625	6.05485	2.23099	1.07543	90.2235	1.45673	0.219413	0.116853	0.513407	0.132925	0.0992251	0.0737119	0.410848	0.296892	0.270854	0.396629	0.321214	0.430536	0.159017	0.0820858	0.45442	0.161344	0.437742	0.437182	0.413516
A05_27	K-10	1	796.785	102.85	8.93e-05	33.4991	28.3216	1.17855	73.8985	4.4264	147.832	13987.3	142.088	0.000273	19.4141	0.579266	3.68817	19.7781	4.21847	0.238147	0.272134	41.7147	42.8281	7.75967	14.2288	6.40853	2.23036	1.07846	95.6367	1.48439	0.225314	0.120087	0.417107	0.144021	0.0940832	0.0854824	0.336473	0.307428	0.226936	0.318324	0.280947	0.371892	0.169251	0.0829355	0.427959	0.166801	0.417131	0.407777	0.39869
A05_28	L-10	1	784.366	101.874	8.75e-05	32.7288	28.6042	1.14325	79.4771	4.5229	143.645	14428	147.519	0.000281	19.0602	0.582764	3.81945	19.5188	4.45882	0.249965	0.290249	44.0922	44.9201	7.65611	13.9833	6.37252	2.20362	1.06742	101.559	1.45373	0.204161	0.110655	0.584163	0.126991	0.0900428	0.075161	0.384373	0.340593	0.251112	0.335126	0.277478	0.377018	0.150854	0.0834413	0.406087	0.147762	0.393916	0.397848	0.382777
A05_30	N-10	1	721.782	97.6105	9.8e-05	31.8861	26.8115	1.18764	65.1573	4.21527	131.582	11959.2	130.98	0.000312	18.1721	0.569417	3.0617	18.5202	3.58197	0.208461	0.243495	42.5514	43.069	7.38929	13.4551	6.04823	2.23404	1.07588	90.6643	1.43874	0.242528	0.130765	0.416673	0.150629	0.112606	0.0871865	0.416487	0.310819	0.242893	0.39138	0.32395	0.41279	0.172607	0.0796598	0.500221	0.173476	0.480584	0.481768	0.462657
A05_31	C-10	2	729.427	97.7002	8.58e-05	31.1132	27.6741	1.12201	63.0056	4.40476	138.625	8959.52	92.5546	0.00041	18.0128	0.57901	3.32388	18.4448	3.95051	0.22447	0.266478	40.6795	41.9298	7.71764	14.0092	6.11851	2.29083	1.27511	65.9608	1.40934	0.262882	0.137465	0.515678	0.147602	0.124222	0.0613355	0.428102	0.346618	0.355458	0.534072	0.450567	0.560956	0.16666	0.0832209	0.454272	0.169863	0.471042	0.431868	0.454427
A05_31	I-10	2	690.359	95.0296	8.59e-05	30.2917	27.0182	1.12079	64.2724	4.20517	126.371	11711.2	133.848	0.000355	17.4902	0.576794	3.33033	17.9144	3.89114	0.232336	0.269524	45.2504	45.3213	7.28666	13.2278	5.83731	2.26521	1.18756	93.505	1.43212	0.232014	0.120931	0.470858	0.130576	0.110208	0.0624171	0.42746	0.313858	0.319045	0.401797	0.32411	0.462815	0.161145	0.0828055	0.466111	0.16823	0.490511	0.435989	0.460523
A05_33	E-10	2	770.103	100.91	8.75e-05	32.2094	28.4721	1.12943	77.0601	4.67829	141.058	9503.23	98.2267	0.000327	18.8015	0.583931	3.81115	19.1797	4.34587	0.252788	0.287464	44.4864	44.6938	7.67051	13.9367	6.21212	2.24991	1.12363	67.6365	1.45201	0.205475	0.111353	0.518806	0.130878	0.0899176	0.0800523	0.386176	0.383601	0.310879	0.69028	0.519184	0.48524	0.152438	0.0829543	0.424064	0.152103	0.419481	0.408079	0.409742
A05_33	K-10	2	772.187	101.092	9.22e-05	32.3054	28.4535	1.13105	72.5238	4.41667	132.187	11802.6	132.119	0.00031	19.0161	0.589556	3.97957	19.358	4.47479	0.263818	0.292451	43.0824	44.2448	7.41362	13.4923	6.01843	2.24981	1.05526	90.3511	1.46293	0.212493	0.115374	0.559548	0.13798	0.0915161	0.0824765	0.406661	0.352282	0.244967	0.354374	0.32148	0.449853	0.159308	0.093501	0.436891	0.161641	0.437225	0.424925	0.423726
A05_34	F-10	2	813.98	104.015	8.79e-05	34.0481	28.4874	1.19343	53.9453	4.12955	149.491	11606.7	115.864	0.000402	19.9874	0.58633	3.90384	20.3765	4.49449	0.247897	0.286029	40.7331	42.0021	8.06643	14.7195	6.34749	2.31396	1.27884	79.1074	1.46651	0.218481	0.117715	0.453541	0.141217	0.0949537	0.0897928	0.42325	0.296672	0.31424	0.408745	0.352522	0.645796	0.173067	0.0890403	0.441719	0.172305	0.436969	0.406863	0.411926
A05_34	L-10	2	832.747	105.281	8.59e-05	34.4354	28.8796	1.19009	57.7955	4.17979	142.476	13802.1	144.497	0.000375	20.1702	0.584595	3.9053	20.5476	4.44298	0.241875	0.275915	40.2137	40.7118	7.83812	14.3102	6.22016	2.30692	1.1585	97.9795	1.47557	0.209811	0.113453	0.460351	0.136505	0.0922019	0.0904031	0.465675	0.304123	0.27934	0.321709	0.255386	0.614048	0.171004	0.0868184	0.456715	0.170971	0.455427	0.41501	0.422119
A05_35	G-10	2	774.973	101.434	8.98e-05	32.803	28.212	1.16108	66.8544	4.47087	143.869	13939.5	144.289	0.00034	19.3086	0.587908	3.93522	19.7803	4.63161	0.257716	0.301884	43.067	43.4777	7.81428	14.2673	6.29297	2.2695	1.28667	99.5996	1.44939	0.193641	0.103467	0.496323	0.125377	0.087126	0.0831718	0.414521	0.325917	0.282433	0.335815	0.314633	0.47886	0.15344	0.0919743	0.425214	0.153037	0.422102	0.409519	0.410047
A05_35	M-10	2	755.542	100.186	8.76e-05	32.3224	27.902	1.15868	72.8103	4.45567	128.135	12745.2	146.793	0.000351	19.0003	0.588483	3.9129	19.4261	4.44031	0.259942	0.293298	42.8828	42.0815	7.38773	13.4134	5.90778	2.27918	1.12654	101.226	1.45077	0.180123	0.096849	0.53107	0.116188	0.0856109	0.0859101	0.417916	0.323356	0.22277	0.285754	0.282131	0.526257	0.146141	0.0891536	0.418651	0.145219	0.425124	0.410793	0.424838
A05_36	H-10	2	803.289	103.118	8.01e-05	33.2809	28.7742	1.15518	65.2041	4.25589	150.571	12150	120.094	0.00032	19.5235	0.586102	4.04613	20.0434	4.77853	0.258925	0.305682	43.6625	43.8795	7.9262	14.461	6.44042	2.25213	1.26622	82.6394	1.45264	0.206544	0.109732	0.431306	0.131147	0.0931765	0.0871406	0.366179	0.316959	0.278919	0.403762	0.372226	0.447079	0.16371	0.0880958	0.430933	0.16374	0.413702	0.40717	0.400395
A05_36	N-10	2	790.203	102.422	8.07e-05	32.8816	28.7037	1.14433	59.7879	4.24545	134.332	12783.6	138.658	0.000314	19.4447	0.59089	4.07787	19.8115	4.6277	0.263153	0.297596	43.0211	43.5732	7.51842	13.6721	6.06175	2.2679	1.14581	96.7416	1.43101	0.185058	0.100361	0.459593	0.121826	0.0797141	0.0865112	0.397909	0.305456	0.232945	0.273669	0.26668	0.425704	0.15425	0.0970228	0.456319	0.1584	0.450304	0.429228	0.423645
A05_37	C-10	2	725.08	97.7586	8.91e-05	31.2121	27.5864	1.13008	61.0421	4.17317	138.853	12029.3	120.582	0.000317	18.0988	0.579566	3.47686	18.4585	3.99698	0.237096	0.271448	43.5584	43.5388	7.57225	13.8332	6.22646	2.23236	1.12743	86.018	1.39751	0.218415	0.115704	0.450877	0.134772	0.0966036	0.0751746	0.423546	0.355647	0.235217	0.38631	0.330114	0.467084	0.16441	0.0840801	0.4528	0.162954	0.434747	0.432944	0.418805
A05_37	I-12	2	759.761	100.234	8.95e-05	32.052	28.2261	1.13347	70.6426	4.42071	139.095	12581.6	131.003	0.000305	18.5552	0.578869	3.54486	18.9528	4.10417	0.235082	0.270239	43.032	43.8343	7.58994	13.8301	6.2134	2.23693	1.13855	90.4882	1.44434	0.209696	0.111596	0.475689	0.13275	0.0926263	0.0727575	0.427203	0.383258	0.247032	0.352387	0.307162	0.416389	0.157645	0.0828105	0.446412	0.162134	0.452265	0.434083	0.441944
A05_38	J-12	1	1180.92	127.232	8.4e-05	42.8092	33.1719	1.28699	77.6817	4.66967	161.583	16502.7	152.592	0.000264	25.7459	0.599939	5.30348	25.9611	5.61326	0.269354	0.284899	33.7496	34.7335	8.13039	14.9646	6.72393	2.23198	1.09789	102.272	1.49453	0.224289	0.125899	0.483949	0.159155	0.0892299	0.114639	0.318035	0.349372	0.243154	0.320537	0.258852	0.424846	0.188321	0.0874943	0.40843	0.192648	0.417753	0.361513	0.372054
A05_39	K-12	1	704.358	96.1868	9.07e-05	30.5512	27.3404	1.11475	73.2127	4.51273	142.873	13452.2	138.582	0.000329	17.4417	0.570325	3.20461	17.8987	3.83279	0.222403	0.263942	45.9287	46.1936	7.7274	14.1197	6.24941	2.26504	1.19336	94.3121	1.46584	0.230513	0.123071	0.541572	0.136416	0.105674	0.0658244	0.384142	0.360553	0.283207	0.402532	0.350525	0.520631	0.160189	0.0768394	0.446057	0.165886	0.460782	0.430998	0.439203
A05_40	F-12	1	724.57	97.9608	9.44e-05	32.1391	26.745	1.20004	60.4157	4.07852	135.58	10677.4	112.843	0.000336	18.4916	0.575498	3.27922	18.9287	3.88162	0.221381	0.259995	40.1076	41.3471	7.53411	13.6843	6.11077	2.24157	1.25055	79.2992	1.42044	0.243189	0.131069	0.450923	0.155361	0.110724	0.103752	0.370859	0.294992	0.311193	0.482811	0.381401	0.408433	0.174678	0.0810391	0.485246	0.176657	0.470028	0.454947	0.450448
A05_41	M-12	1	726.679	98.2469	9.58e-05	32.2148	26.7556	1.2004	79.7433	4.39354	140.435	13972.2	146.852	0.000288	18.3547	0.569704	3.15499	18.8159	3.76249	0.213938	0.254183	42.6841	43.2583	7.62573	13.8854	6.24911	2.23396	1.14959	99.2085	1.47732	0.24355	0.132648	0.435133	0.161961	0.100406	0.105576	0.374634	0.332076	0.235477	0.340775	0.275086	0.376717	0.176127	0.0788598	0.483609	0.178145	0.474423	0.470495	0.459227
A05_42	N-12	1	668.975	93.7829	9.25e-05	30.453	25.97	1.16859	65.6902	4.21779	131.344	12701.9	143.911	0.000319	17.3717	0.570311	3.03267	17.7625	3.58377	0.214004	0.250359	44.4528	44.7038	7.39846	13.4336	6.08177	2.21512	1.09339	97.1419	1.47778	0.234197	0.125008	0.402076	0.148029	0.0994726	0.0814947	0.342232	0.346344	0.223413	0.341041	0.297292	0.397967	0.173937	0.0831989	0.499158	0.177577	0.509614	0.466887	0.480059
A05_43	C-12	2	791.864	102.004	7.9e-05	32.5798	28.7919	1.12823	60.2	4.29903	146.303	13220.1	132.017	0.000328	19.1253	0.587201	3.938	19.5847	4.56337	0.255237	0.294921	43.3347	43.8628	7.81107	14.2761	6.34699	2.25515	1.19385	92.4095	1.42656	0.247287	0.12908	0.471089	0.148307	0.111826	0.0782855	0.423307	0.316227	0.273844	0.338078	0.306651	0.482131	0.174916	0.0884227	0.437178	0.175263	0.432963	0.41283	0.409091
A05_43	I-12	2	793.161	102.264	7.83e-05	32.6509	28.9247	1.12624	63.4595	4.26689	145.025	13640.1	138.774	0.00032	19.2592	0.589483	3.99858	19.762	4.6811	0.258173	0.300341	42.2335	42.3793	7.76355	14.1653	6.33161	2.23838	1.23436	95.7066	1.44921	0.224133	0.117565	0.487559	0.136922	0.0984073	0.0750557	0.382021	0.327468	0.269464	0.30226	0.264705	0.48791	0.159026	0.0889884	0.419027	0.161602	0.409954	0.401554	0.39585
A05_44	J-12	1	845.337	105.934	8.11e-05	34.1617	29.5433	1.15386	66.2694	4.22559	145.845	12976.5	134.465	0.000335	20.3073	0.593101	4.33478	20.705	4.88587	0.268484	0.300141	42.3087	42.0663	7.90639	14.4724	6.21193	2.34049	1.28338	91.6993	1.46621	0.206656	0.111541	0.48107	0.131598	0.0924494	0.0859267	0.378678	0.30507	0.300009	0.302849	0.301172	0.636433	0.174071	0.094863	0.46609	0.172987	0.470784	0.430421	0.439247
A05_45	E-12	2	791.424	102.245	8.02e-05	32.9012	28.6085	1.14705	57.0406	4.21587	143.314	11851.5	121.33	0.000345	19.3275	0.586225	3.80364	19.7771	4.45423	0.244709	0.285505	39.5215	41.4034	7.84563	14.2914	6.1907	2.31461	1.27845	84.6271	1.44011	0.229633	0.12168	0.469796	0.141283	0.100842	0.0785454	0.422356	0.298323	0.308659	0.376137	0.327503	0.606955	0.172468	0.0881047	0.471022	0.178663	0.478994	0.444001	0.451438
A05_45	K-12	2	820.44	104.162	7.46e-05	33.5188	29.1678	1.14693	62.0758	4.20099	141.081	13381	139.939	0.000319	19.9149	0.594056	4.12691	20.2727	4.67159	0.260947	0.295372	40.1416	42.3951	7.76743	14.1862	6.13128	2.32167	1.19228	96.4993	1.44918	0.218998	0.115431	0.528205	0.133472	0.0964515	0.0736166	0.423089	0.308746	0.275293	0.320483	0.278983	0.427029	0.162735	0.0935421	0.441845	0.165913	0.448642	0.414395	0.422366
A05_47	G-12	2	905.787	110.423	9.08e-05	36.7348	29.5003	1.24299	69.4447	4.43216	154.409	13257.9	127.644	0.000344	21.8012	0.592996	4.55628	22.2823	5.27594	0.273256	0.316273	41.2464	43.0383	8.12016	14.8842	6.4161	2.32564	1.3679	87.8867	1.45183	0.22472	0.122362	0.537393	0.150199	0.0976502	0.103497	0.409692	0.329934	0.312419	0.338424	0.297978	0.553189	0.184963	0.0999196	0.476944	0.188615	0.477611	0.428894	0.428285
A05_47	M-12	2	874.369	108.413	8.71e-05	35.8771	29.2313	1.22732	69.1506	4.54647	145.994	12961.7	133.572	0.000327	21.4537	0.597371	4.71188	21.8881	5.34714	0.287187	0.324761	41.4687	42.2133	7.87691	14.4213	6.29959	2.30497	1.20462	91.1996	1.46291	0.215461	0.116461	0.562786	0.144125	0.0907175	0.101705	0.405366	0.383166	0.291516	0.280157	0.258348	0.554539	0.17254	0.0969253	0.432899	0.174894	0.429023	0.404147	0.406051
A05_48	H-12	2	839.854	105.838	7.84e-05	34.7632	28.911	1.20352	77.7089	4.62658	153.753	14733.7	144.639	0.00033	20.7637	0.597035	4.43261	21.4002	5.36331	0.277479	0.334086	39.4958	41.6165	8.07514	14.8	6.35506	2.33715	1.47098	97.9077	1.47114	0.205614	0.10966	0.552148	0.128247	0.0984893	0.0963061	0.356914	0.397488	0.380987	0.445406	0.298825	0.646322	0.157847	0.0901032	0.39554	0.161135	0.39317	0.384278	0.367785
A05_48	N-12	2	831.286	105.634	8.44e-05	34.8203	28.6469	1.21371	66.1932	4.18019	139.867	12523.4	136.912	0.000344	20.8674	0.59882	4.46293	21.3782	5.17736	0.27703	0.318615	39.3772	40.1245	7.73523	14.1169	6.11613	2.31087	1.27919	91.9137	1.48614	0.193513	0.104356	0.526015	0.130699	0.0860511	0.0990665	0.429621	0.287618	0.291473	0.331106	0.298739	0.569945	0.163965	0.0962336	0.43338	0.167638	0.427095	0.400303	0.393055
A05_49	C-12	2	1143.79	124.914	8.84e-05	41.5243	33.217	1.2477	68.7807	4.51163	171.007	14928.8	128.751	0.00028	24.079	0.579231	4.38206	24.2347	4.63073	0.231171	0.241557	38.404	40.0438	8.39989	15.3831	6.9421	2.22145	1.14711	87.1273	1.47883	0.196542	0.112473	0.50427	0.151852	0.0739343	0.126357	0.347388	0.332526	0.204204	0.39394	0.326253	0.640388	0.179195	0.0812111	0.437783	0.181235	0.446487	0.427348	0.420644
A05_49	I-14	2	1129.97	124.035	9.22e-05	41.0769	33.1678	1.23684	77.4956	4.69322	171.398	18210.3	155.693	0.000253	24.0893	0.585926	4.49219	24.2668	4.83879	0.240329	0.258683	37.8011	40.4197	8.36744	15.3321	6.99437	2.19968	1.10191	106.305	1.46765	0.198545	0.112348	0.572182	0.150772	0.0743142	0.121328	0.311935	0.328234	0.219615	0.297839	0.231098	0.375478	0.171067	0.0786738	0.419805	0.175506	0.425778	0.394731	0.40201
A05_50	J-14	1	718	97.6048	9.98e-05	31.8681	26.7851	1.18934	68.5711	4.25651	138.675	14361.7	151.657	0.0003	18.6133	0.58306	3.5946	19.0885	4.25033	0.244411	0.287731	41.44	42.6014	7.54811	13.7826	6.22786	2.22214	1.13576	103.72	1.45678	0.207437	0.109408	0.379073	0.125654	0.0990636	0.0799944	0.354015	0.298356	0.244042	0.324491	0.263661	0.370852	0.154296	0.084237	0.423182	0.15684	0.417936	0.4022	0.406274
A05_51	K-14	1	671.865	94.0406	9.8e-05	30.6336	25.8851	1.18209	64.6557	4.21753	132.692	11735.6	128.423	0.000332	17.4607	0.569713	2.88311	17.8962	3.53423	0.203444	0.248891	41.134	43.2408	7.41533	13.4646	6.05551	2.23098	1.11777	88.8523	1.44068	0.241489	0.127679	0.428942	0.142966	0.115022	0.0765049	0.418935	0.354823	0.263773	0.436768	0.36976	0.412818	0.16195	0.0773613	0.472988	0.166697	0.474786	0.451018	0.45025
A05_53	M-14	1	695.805	95.5774	9.1e-05	30.817	26.6079	1.15509	63.3469	4.30321	135.42	12675.9	137.315	0.000326	17.9186	0.580682	3.38315	18.471	4.14118	0.232337	0.282781	42.9489	43.5061	7.55022	13.72	6.09201	2.26243	1.2471	94.2939	1.4533	0.257134	0.136353	0.560407	0.154457	0.118674	0.0821674	0.399527	0.338224	0.287636	0.371127	0.295741	0.500119	0.179823	0.085686	0.470928	0.185996	0.461239	0.424362	0.413887
A05_55	C-14	2	743.573	98.9881	8.83e-05	31.7218	27.8814	1.13588	66.9407	4.49012	133.891	8707.49	94.1054	0.000361	18.4642	0.581	3.58214	18.8334	4.09856	0.240188	0.27174	43.1283	44.1727	7.55932	13.7207	6.00813	2.29088	1.16685	66.6414	1.41275	0.222227	0.117562	0.527661	0.131544	0.103015	0.0685028	0.413638	0.329548	0.294034	0.519434	0.491753	0.503323	0.164884	0.0864713	0.469577	0.169121	0.476673	0.454877	0.453325
A05_55	I-14	2	735.528	98.3863	8.36e-05	31.6057	27.67	1.14036	71.6184	4.34357	133.332	11249.9	120.162	0.000344	18.6108	0.587349	3.72102	18.829	4.15321	0.246154	0.275658	39.8799	42.9753	7.5549	13.7039	5.96649	2.29856	1.23204	85.5317	1.41149	0.219936	0.115721	0.441604	0.131525	0.100983	0.0701061	0.371408	0.361748	0.307069	0.429173	0.362538	0.482464	0.174752	0.0925352	0.474626	0.173617	0.489645	0.440123	0.464678
A05_56	J-14	1	742.672	98.6135	7.93e-05	31.6546	27.8399	1.13689	55.0419	4.05161	127.711	11079.7	122.39	0.000337	18.1386	0.573401	3.28507	18.5631	3.85955	0.221142	0.258611	44.684	44.4215	7.29668	13.2313	5.92013	2.24573	1.14199	85.674	1.42402	0.232109	0.122901	0.458448	0.130251	0.11834	0.0612098	0.459331	0.309014	0.265694	0.449782	0.345583	0.437762	0.147167	0.0797998	0.446858	0.150758	0.462252	0.430488	0.452533
A05_57	E-14	2	802.098	103.252	8.98e-05	33.3001	28.7434	1.15688	69.6965	4.62227	145.705	11326.1	115.122	0.000417	19.5223	0.585533	3.89912	19.9986	4.59902	0.251742	0.294057	42.9255	44.2172	7.99306	14.5361	6.22877	2.3322	1.44914	80.2993	1.43329	0.189166	0.102132	0.572165	0.121127	0.0852453	0.0812424	0.422101	0.329745	0.3279	0.421541	0.385998	0.881207	0.150438	0.0903325	0.446957	0.155181	0.430916	0.433929	0.414232
A05_57	K-14	2	804.503	103.511	8.89e-05	33.3886	28.7849	1.15756	67.4699	4.38622	138.189	13029.9	138.339	0.000366	19.6734	0.588904	4.01721	20.0266	4.57818	0.258868	0.291721	41.6636	44.459	7.71564	14.0947	6.09821	2.31681	1.26513	96.0078	1.44036	0.190026	0.102149	0.496221	0.124028	0.0840267	0.0832949	0.380175	0.309116	0.282179	0.297995	0.260149	0.579816	0.154746	0.0912286	0.435366	0.160897	0.455538	0.423885	0.437519
A05_59	M-14	1	746.557	99.0113	8.31e-05	31.9009	27.741	1.149	53.0233	4.07453	129.571	10336.5	112.671	0.00038	18.184	0.57015	3.15744	18.6239	3.7801	0.21105	0.250163	44.1065	44.9186	7.3946	13.4373	5.93429	2.27814	1.1956	79.6022	1.4079	0.234775	0.12533	0.48722	0.139248	0.11156	0.0719479	0.463347	0.311892	0.26613	0.477785	0.423405	0.609597	0.154394	0.0795695	0.477679	0.159833	0.476115	0.460801	0.45649
A05_60	H-14	2	777.297	102.107	9.85e-05	33.6939	27.5032	1.2232	70.7058	4.53623	131.751	12105.7	136.174	0.000303	19.7488	0.585602	3.92425	20.1051	4.43106	0.255264	0.287234	41.7148	42.4334	7.39037	13.3871	6.0416	2.22346	1.09366	93.1602	1.46384	0.206562	0.114277	0.52496	0.141286	0.0880797	0.104741	0.411167	0.368151	0.252783	0.320788	0.277584	0.381079	0.171513	0.090558	0.463776	0.1733	0.45538	0.440423	0.434439
A05_60	N-14	2	755.6	100.616	9.87e-05	33.1567	27.1534	1.21985	67.0418	4.30751	123.47	11180.9	133.277	0.000321	19.4765	0.588215	3.94952	19.8002	4.41904	0.263093	0.290328	42.4158	42.9359	7.20147	13.0551	5.8161	2.2559	1.06877	91.3865	1.45532	0.194908	0.106993	0.524373	0.133471	0.0863498	0.104083	0.438247	0.329261	0.225458	0.277125	0.260594	0.476354	0.159214	0.0903137	0.428171	0.160009	0.43626	0.412087	0.421112
A05_61	C-14	2	720.909	97.6547	9.48e-05	31.5965	27.0823	1.16539	63.527	4.14255	134.441	11133.1	118.708	0.00031	18.456	0.583548	3.57432	18.8426	4.11555	0.244009	0.275719	41.3137	42.0173	7.44515	13.5739	6.11939	2.23624	1.17518	82.8902	1.4237	0.222901	0.120927	0.53126	0.144189	0.0966166	0.0863983	0.442955	0.32211	0.252748	0.402322	0.36718	0.402859	0.168119	0.0830188	0.449542	0.170154	0.443453	0.436349	0.414403
A05_61	I-16	2	711.341	97.0844	0.000104	31.5986	26.6933	1.18168	67.0073	4.44991	132.619	12945.9	139.255	0.000309	18.3012	0.578786	3.42479	18.8001	4.13357	0.233466	0.279228	41.758	43.101	7.42584	13.4972	6.05712	2.24115	1.22648	97.6712	1.42355	0.23565	0.128046	0.507003	0.154378	0.100351	0.0932615	0.450421	0.408848	0.24148	0.340845	0.299043	0.436401	0.178663	0.0816066	0.44724	0.180831	0.444805	0.426982	0.429671
A05_62	J-16	1	763.279	100.223	8.9e-05	32.528	27.7988	1.16784	64.3591	4.12756	151.044	14527.1	144.287	0.000308	18.8393	0.579254	3.58286	19.3699	4.3013	0.238055	0.28436	43.5891	43.5658	7.91073	14.4075	6.46007	2.24152	1.28543	97.6931	1.47787	0.25396	0.135323	0.442433	0.152333	0.119235	0.0790568	0.352588	0.347812	0.312214	0.366387	0.280008	0.454087	0.170171	0.0869604	0.42825	0.168119	0.427609	0.407095	0.41005
A05_63	K-16	1	701.603	96.1146	9.05e-05	30.6243	27.2017	1.12212	66.8534	4.38221	142.536	12183.8	128.74	0.000296	17.4921	0.570144	3.09941	17.86	3.66257	0.213613	0.250248	45.1116	45.1181	7.65382	14.026	6.29446	2.23901	1.19821	86.4916	1.49047	0.216542	0.115438	0.535809	0.134261	0.0939948	0.0709935	0.363945	0.338325	0.272322	0.458227	0.38962	0.387225	0.161849	0.0789	0.491938	0.162513	0.479622	0.463216	0.452278
A05_65	M-16	1	743.81	99.4173	9.38e-05	32.4808	27.2539	1.19116	70.3757	4.69312	147.598	15046.9	153.386	0.000318	18.9008	0.582167	3.57017	19.4355	4.29399	0.238521	0.284676	41.9131	42.6204	7.90552	14.4285	6.28733	2.3029	1.23991	102.956	1.49051	0.209044	0.112712	0.486836	0.132706	0.0971898	0.0959596	0.418873	0.450454	0.253223	0.31144	0.261465	0.517831	0.163833	0.0936635	0.476459	0.165504	0.470741	0.447435	0.442225
A05_66	N-16	1	751.46	99.7185	9.21e-05	32.4729	27.4813	1.17825	69.2877	4.52877	147.729	15809.9	160.674	0.000284	18.5313	0.571397	3.15448	18.9414	3.7361	0.210338	0.247751	41.5026	42.6126	7.77687	14.2492	6.41391	2.23156	1.10321	107.526	1.49332	0.232422	0.123748	0.437632	0.149515	0.0968705	0.0932326	0.389695	0.456087	0.228145	0.294012	0.226465	0.359875	0.166844	0.0855294	0.489527	0.164073	0.466598	0.480323	0.453195
A05_67	C-16	2	834.56	105.522	8.78e-05	34.1263	29.2314	1.16702	61.9157	4.28602	141.158	10994.4	114.128	0.000341	20.3107	0.595253	4.5761	20.6256	5.04295	0.290655	0.317419	43.7668	44.7145	7.76872	14.1848	6.19956	2.30824	1.09228	78.3224	1.45541	0.188892	0.102907	0.543203	0.123735	0.0858963	0.0847839	0.422192	0.333235	0.235412	0.332495	0.300719	0.517547	0.159474	0.0951336	0.431744	0.159078	0.43372	0.417652	0.417246
A05_67	I-16	2	845.107	106.217	9.05e-05	34.3564	29.4018	1.16711	75.8614	4.69663	145.839	12566.2	126.191	0.000313	20.3907	0.59331	4.37798	20.7849	4.94377	0.274422	0.307214	42.5153	43.1947	7.82316	14.2888	6.28306	2.28384	1.26795	88.8173	1.42382	0.192537	0.104531	0.522616	0.124734	0.0865005	0.0839026	0.388951	0.354949	0.289434	0.342316	0.323582	0.574175	0.154435	0.0957949	0.452058	0.159345	0.456961	0.435698	0.443362
A05_68	D-16	2	816.109	104.379	8.62e-05	34.1424	28.592	1.19452	67.1915	4.52394	138.809	11229.3	119.707	0.000333	20.1177	0.589047	4.33641	20.4617	4.80489	0.278456	0.304096	46.0978	46.208	7.71409	14.0168	6.13629	2.2989	1.20378	81.8958	1.46247	0.195583	0.10531	0.520143	0.130366	0.0847209	0.10229	0.396397	0.352158	0.2632	0.419066	0.370633	0.670744	0.168092	0.0970872	0.448511	0.171364	0.454866	0.425625	0.426655
A05_68	J-16	2	792.198	102.83	9.05e-05	33.6303	28.1236	1.19694	70.469	4.40476	137.805	12775.9	135.781	0.000313	19.8664	0.591027	4.20499	20.2551	4.7708	0.273041	0.30844	43.7411	44.5956	7.63085	13.9542	6.12609	2.29584	1.23559	94.0876	1.44109	0.19087	0.103287	0.511443	0.131057	0.082246	0.0969791	0.369334	0.357879	0.233685	0.300549	0.290537	0.542393	0.153692	0.0948898	0.413305	0.15428	0.426974	0.397586	0.415477
A05_70	F-16	2	831.328	104.91	7.84e-05	33.5543	29.5531	1.13392	65.7452	4.59588	147.423	13193.8	129.107	0.000313	19.6295	0.584291	3.91696	20.0342	4.55024	0.24634	0.284751	43.111	44.0044	7.89947	14.4241	6.31539	2.28658	1.26248	90.6349	1.42314	0.215797	0.114312	0.535075	0.130308	0.100072	0.0740771	0.413194	0.351846	0.276884	0.372737	0.325868	0.497407	0.162314	0.0898393	0.44671	0.165876	0.451789	0.42934	0.434381
A05_70	L-16	2	827.158	104.547	7.68e-05	33.4836	29.4385	1.13626	65.71	4.275	144.436	13532.9	138.216	0.000322	19.5407	0.583002	3.75542	19.9947	4.37389	0.236281	0.271722	41.4143	41.505	7.8268	14.3129	6.2301	2.30828	1.2072	95.5624	1.44626	0.2155	0.11423	0.479012	0.131557	0.0973107	0.0767741	0.421965	0.30714	0.283652	0.31016	0.288372	0.55047	0.162572	0.089443	0.468795	0.16566	0.483492	0.441963	0.453436
A05_71	G-16	2	716.193	96.8355	7.81e-05	31.0304	27.3524	1.13365	53.2547	4.02532	136.117	10152.9	109.383	0.000393	17.6158	0.567734	3.02642	18.122	3.74434	0.206024	0.252231	45.111	45.7863	7.63932	13.8588	6.08013	2.28733	1.27476	75.5936	1.44171	0.226668	0.119595	0.410095	0.128133	0.111701	0.0622158	0.446886	0.306996	0.324752	0.51892	0.438473	0.501887	0.146125	0.0758918	0.481761	0.157351	0.495301	0.455832	0.464735
A05_71	M-16	2	723.53	97.3935	7.8e-05	31.2449	27.4883	1.13666	56.4189	4.0536	128.808	11107	124.1	0.000388	17.7806	0.569378	3.00511	18.2017	3.60985	0.204377	0.243849	43.2918	43.6123	7.38786	13.4131	5.94501	2.26659	1.15343	86.2867	1.43601	0.213056	0.113771	0.444235	0.123317	0.105653	0.0633284	0.414966	0.301848	0.265501	0.421496	0.350506	0.468342	0.141757	0.0773378	0.490658	0.143444	0.467687	0.479563	0.459246
A05_72	H-16	2	752.349	100.109	9.68e-05	32.655	27.4629	1.18803	69.0037	4.37376	134.476	10526.4	114.965	0.000315	19.0252	0.581613	3.60854	19.4016	4.18333	0.234545	0.270917	39.9357	41.7523	7.49707	13.6691	6.02629	2.27641	1.15405	79.4801	1.44936	0.198333	0.10615	0.461609	0.122224	0.0927942	0.0761448	0.437852	0.323653	0.24509	0.453219	0.419203	0.434303	0.157789	0.0863317	0.475359	0.159344	0.467895	0.447838	0.443785
A05_72	N-16	2	770.532	101.257	8.97e-05	32.8554	28.0133	1.1723	64.5554	4.22699	133.222	10811.9	118.713	0.000328	19.1487	0.582835	3.62441	19.4509	4.1071	0.236012	0.265891	40.4177	42.1851	7.5392	13.7027	6.0331	2.27957	1.11358	82.4431	1.43936	0.1796	0.0963314	0.473676	0.11236	0.0848835	0.0770221	0.467156	0.325489	0.229666	0.377832	0.371089	0.477849	0.140838	0.0869075	0.465521	0.143287	0.476518	0.452315	0.462393
A05_73	C-16	2	656.475	92.8987	9.58e-05	29.5814	26.3334	1.12164	62.2794	4.32843	148.289	8222.45	77.4608	0.000332	17.3105	0.583925	3.30956	17.6495	3.82027	0.233376	0.267183	39.5887	41.43	7.87241	14.363	6.34383	2.26864	1.35439	53.9752	1.44032	0.209597	0.113051	0.557044	0.122295	0.102594	0.0630788	0.38137	0.35857	0.308064	0.658923	0.401355	0.481556	0.153775	0.0875684	0.464892	0.155705	0.464682	0.449163	0.442427
A05_73	I-18	2	657.799	92.8856	9.23e-05	29.3921	26.5206	1.10702	64.046	4.28448	134.365	12696.1	136.402	0.000344	17.2509	0.586059	3.46888	17.6659	4.06382	0.248296	0.290305	41.3883	43.0394	7.49938	13.6546	6.03117	2.26138	1.30373	96.3057	1.42475	0.216372	0.114544	0.557737	0.124432	0.100652	0.059951	0.390289	0.353245	0.323587	0.373139	0.301488	0.580421	0.160244	0.0900303	0.433999	0.158218	0.418759	0.411816	0.40505
A05_74	J-18	1	756.921	99.9025	8.45e-05	31.9723	28.1476	1.13147	68.9237	4.22156	157.26	9885.66	87.6078	0.000332	18.3459	0.573122	3.30462	18.8068	3.98298	0.220157	0.264269	43.9057	44.0743	8.02135	14.6883	6.54243	2.25253	1.31818	60.0123	1.47231	0.229405	0.122052	0.480171	0.146375	0.0957698	0.0836031	0.391449	0.345288	0.380685	0.903912	0.518453	0.461679	0.165323	0.0810009	0.473789	0.169229	0.465082	0.462169	0.449406
A05_75	K-18	1	743.129	98.9541	8.96e-05	31.6368	27.8753	1.13339	70.515	4.57116	142.687	13015.2	134.373	0.000307	18.6134	0.588129	3.9636	19.0808	4.60395	0.267861	0.307721	44.1064	44.4127	7.64969	13.9391	6.24781	2.24557	1.14871	92.032	1.45814	0.239021	0.126559	0.502204	0.144276	0.106347	0.0800985	0.402377	0.405886	0.305499	0.361881	0.298597	0.508396	0.167035	0.0870304	0.421517	0.172946	0.410865	0.398283	0.386565
A05_76	F-18	2	1145.14	125.423	8.85e-05	42.2569	32.6274	1.29407	73.7406	4.59698	171.343	17929.6	154.539	0.000276	25.2851	0.598863	5.20204	25.6031	5.64657	0.272971	0.294978	35.2991	36.8982	8.42488	15.4769	6.84593	2.26515	1.2688	105.133	1.47655	0.206922	0.117428	0.421374	0.150069	0.0834824	0.112257	0.285159	0.31332	0.230552	0.302708	0.226516	0.429473	0.176257	0.0867191	0.389732	0.177702	0.402071	0.356871	0.368919
A05_76	L-18	2	1121.96	123.67	7.6e-05	41.1469	32.8242	1.25334	86.4793	4.69008	166.649	16878.3	150.091	0.000277	24.3944	0.593558	4.84582	24.7393	5.25647	0.257814	0.278357	37.0908	36.478	8.26287	15.174	6.78686	2.24206	1.19943	101.245	1.48464	0.190072	0.105716	0.42204	0.137354	0.0763674	0.104418	0.318349	0.324945	0.228356	0.364138	0.279961	0.449932	0.153051	0.0810857	0.378646	0.153278	0.396796	0.354638	0.376814
A05_77	M-18	1	729.529	98.1196	9.68e-05	31.431	27.5831	1.13773	72.7058	4.40496	140.734	13633.3	144.175	0.000284	18.5256	0.589414	3.91606	18.9802	4.53602	0.266113	0.306427	44.4316	43.6977	7.56613	13.9118	6.22919	2.24236	1.14689	97.8871	1.47339	0.216528	0.11603	0.484882	0.131851	0.100353	0.0738445	0.406974	0.366448	0.257934	0.313233	0.269059	0.397676	0.161705	0.0909225	0.426892	0.16418	0.435943	0.408552	0.420967
A05_81	K-18	1	770.403	100.8	8.28e-05	32.2607	28.3863	1.13393	70.2576	4.21565	132.817	12698.2	140.057	0.000315	19.016	0.589006	3.97974	19.4212	4.52521	0.260191	0.295769	43.7729	43.3315	7.50474	13.6083	6.01082	2.27491	1.1424	96.4961	1.45261	0.211793	0.113301	0.44657	0.128814	0.09738	0.0694254	0.406612	0.311976	0.255403	0.331118	0.282767	0.451945	0.16531	0.0940994	0.457757	0.164439	0.448862	0.432485	0.426295
A05_82	F-18	2	816.27	104.419	8.86e-05	34.1313	28.53	1.1954	69.2667	4.41587	144.794	14442.1	148.057	0.00032	20.1831	0.591471	4.10178	20.6129	4.7585	0.258542	0.298754	39.0199	40.8334	7.81375	14.2816	6.30232	2.27656	1.30427	101.054	1.4658	0.211788	0.116904	0.538844	0.144669	0.096419	0.104392	0.416632	0.317316	0.259995	0.330145	0.26171	0.777213	0.169292	0.0877835	0.421652	0.163904	0.396246	0.390721	0.379179
A05_82	L-18	2	845.408	106.486	9.07e-05	34.9536	28.9974	1.2058	71.5289	4.41618	141.303	13535.9	141.095	0.000318	20.6663	0.590917	4.26022	21.0998	4.87157	0.264605	0.302661	41.6801	42.4103	7.70432	14.0594	6.19249	2.273	1.20425	97.4611	1.44585	0.188765	0.104352	0.588655	0.132572	0.0816499	0.103138	0.359635	0.306011	0.248479	0.286226	0.272113	0.488032	0.163982	0.0910063	0.424113	0.165344	0.433787	0.405492	0.415849
A05_83	G-18	2	821.327	104.437	8.3e-05	34.1434	28.6964	1.18768	75.2105	4.45175	144.428	10405.5	108.151	0.00031	19.5473	0.572393	3.4785	19.8834	3.96934	0.221004	0.25101	43.4583	43.8344	7.75546	14.2007	6.29156	2.25881	1.17085	73.185	1.4817	0.224929	0.119272	0.479217	0.140633	0.0981824	0.0861253	0.408852	0.337141	0.281223	0.525962	0.446399	0.406305	0.161765	0.0838365	0.477904	0.161511	0.467596	0.459237	0.451103
A05_83	M-18	2	845.867	106.312	9.05e-05	34.8697	28.966	1.19987	83.235	4.58	137.062	13122.9	139.532	0.000303	20.0376	0.57483	3.67149	20.3589	4.1778	0.229084	0.261022	42.0792	43.6997	7.58241	13.7628	6.06211	2.28357	1.11696	97.0852	1.43457	0.21966	0.120165	0.557859	0.142539	0.0940887	0.0865176	0.391146	0.320074	0.254981	0.34383	0.309481	0.429739	0.162873	0.0829365	0.495791	0.163672	0.496158	0.479443	0.485863
A05_84	H-18	2	738.706	98.7739	9.17e-05	31.6213	27.7354	1.13705	75.3996	4.4838	140.056	9594.81	100.611	0.00035	18.08	0.571865	3.28748	18.523	3.88342	0.222839	0.2625	45.3678	45.0645	7.66496	13.935	6.22219	2.24162	1.19316	69.6898	1.45075	0.220521	0.118913	0.596445	0.141043	0.0951312	0.0859697	0.367396	0.380057	0.26716	0.483719	0.445809	0.453668	0.160025	0.0820026	0.458381	0.162772	0.449462	0.45929	0.44615
A05_84	N-18	2	737.844	98.4997	8e-05	31.281	28.0314	1.11468	64.7386	4.26316	129.846	11881.2	129.672	0.000347	17.8629	0.570471	3.09108	18.3169	3.72973	0.207181	0.24769	44.5294	44.842	7.41237	13.4172	5.99886	2.24358	1.1713	91.8814	1.40997	0.209906	0.111517	0.490304	0.125633	0.101414	0.0677656	0.450408	0.347465	0.265671	0.372443	0.317071	0.465793	0.148174	0.0800163	0.476382	0.155144	0.479356	0.469056	0.464704
A05_85	I-20	1	741.108	99.2001	8.91e-05	32.4708	27.2085	1.19062	69.6816	4.21525	133.924	13290.1	140.448	0.000373	18.7432	0.577135	3.42838	19.2045	4.03844	0.227643	0.264253	42.083	42.0438	7.48383	13.5744	6.08078	2.24564	1.15678	99.0135	1.4215	0.21614	0.116804	0.633308	0.147927	0.0844023	0.0993089	0.386197	0.370567	0.244736	0.331345	0.266046	0.657995	0.180085	0.0865009	0.501751	0.183396	0.494151	0.470219	0.457445
A05_86	J-20	1	738.033	98.8079	8.58e-05	32.095	27.3879	1.16968	68.3175	4.15166	136.009	13803.7	150.057	0.000305	18.6101	0.581015	3.46482	18.9062	3.90724	0.232612	0.25802	41.3902	40.2571	7.48001	13.6149	6.161	2.21353	1.07136	102.01	1.46713	0.215165	0.113237	0.411229	0.130404	0.0963491	0.0766787	0.43196	0.346726	0.247429	0.368319	0.300653	0.407821	0.15159	0.0900584	0.455881	0.154659	0.453297	0.44462	0.42588
A05_88	L-20	1	746.728	99.663	9.08e-05	32.4452	27.3813	1.18254	72.049	4.31912	152.002	14850.6	146.09	0.000319	18.7788	0.579376	3.60224	19.2685	4.30568	0.241602	0.288325	43.8256	44.8232	7.95412	14.5377	6.48701	2.24865	1.23924	97.7832	1.49314	0.206498	0.112504	0.457214	0.131773	0.0904748	0.0850647	0.389708	0.341573	0.258712	0.334657	0.269149	0.472763	0.151431	0.0834609	0.433775	0.157188	0.436844	0.408636	0.411226
A05_89	M-20	1	759.621	100.063	8.8e-05	32.2096	28.0082	1.14964	68.4951	4.25971	151.058	14743.6	144.772	0.000357	19.1299	0.593644	4.05956	19.5943	4.75891	0.26904	0.313218	42.7099	43.6212	7.9762	14.5645	6.392	2.28955	1.26139	98.6737	1.46556	0.233001	0.125803	0.496045	0.142471	0.109	0.0819	0.385316	0.353365	0.2852	0.343521	0.273355	0.609061	0.17255	0.0920995	0.430319	0.173404	0.428909	0.391337	0.406552
A05_90	E-11	1	716.444	97.1961	8.27e-05	31.0726	27.4626	1.1301	78.1154	4.17691	141.358	6272.27	57.5207	0.000427	18.1191	0.582315	3.5334	18.4902	4.0643	0.240965	0.274572	42.336	43.4496	7.8115	14.1639	6.14144	2.30618	1.274	39.3366	1.48115	0.185745	0.0988438	0.418603	0.113843	0.0863249	0.0623598	0.318476	0.283231	0.396719	1.3316	0.557528	0.664289	0.150964	0.0906688	0.46127	0.15176	0.444998	0.444501	0.424708
A05_91	C-20	2	735.757	98.0933	7.55e-05	31.11	28.0451	1.10707	61.4661	4.14522	138.452	6521.19	69.3243	0.00038	17.9177	0.575415	3.30415	18.2838	3.81772	0.222463	0.255567	43.1301	44.1688	7.62766	13.9033	6.14744	2.264	1.10654	46.4158	1.49734	0.232896	0.123215	0.421056	0.135263	0.109638	0.0580774	0.414928	0.310444	0.324912	0.751262	0.52515	0.433144	0.15965	0.0822011	0.459539	0.162659	0.455573	0.439634	0.43833
A05_91	I-20	2	735.37	98.4301	8.63e-05	31.2454	27.9568	1.11607	72.4883	4.37291	137.209	9947.26	104.816	0.00036	18.0407	0.577059	3.34534	18.4967	4.0344	0.224724	0.267491	43.8095	45.1749	7.59634	13.8797	6.10945	2.27777	1.24053	74.0547	1.42013	0.212636	0.11179	0.589082	0.125697	0.0978086	0.0625488	0.41376	0.329819	0.280499	0.451481	0.422728	0.578727	0.150118	0.0866439	0.484693	0.153331	0.486488	0.472396	0.463349
A05_92	E-07	1	744.205	99.2375	9.77e-05	32.6135	27.0332	1.20362	73.4335	4.06915	121.086	6693.2	83.0053	0.000391	18.9443	0.580415	3.58057	19.244	3.99934	0.239188	0.266908	41.2393	41.7614	7.18383	12.9539	5.74996	2.25374	1.05632	55.8723	1.49074	0.252979	0.133149	0.482484	0.152223	0.111711	0.0856722	0.363181	0.300435	0.316956	0.738488	0.57263	0.498565	0.180671	0.0863677	0.461652	0.177724	0.441837	0.432673	0.422055
A05_93	E-20	2	835.534	105.448	7.93e-05	34.532	28.8682	1.19448	62.3687	4.10932	149.326	12031.7	121.89	0.000313	20.0821	0.580797	3.79607	20.471	4.33534	0.236527	0.269079	41.0625	41.9809	7.87045	14.409	6.44557	2.24073	1.14602	81.4188	1.49538	0.204178	0.110435	0.408471	0.131711	0.0934011	0.0887224	0.408758	0.281242	0.241647	0.390184	0.349189	0.434608	0.164625	0.0827535	0.442716	0.164623	0.436208	0.401405	0.400282
A05_93	K-20	2	782.597	102.014	8.91e-05	33.3563	27.9624	1.19093	61.3116	4.13435	136.576	12244.6	131.001	0.000307	19.1722	0.574276	3.44602	19.5264	3.98361	0.222687	0.255536	42.692	44.2578	7.54424	13.7138	6.15497	2.24032	1.15334	90.4656	1.44615	0.204161	0.10954	0.436746	0.128727	0.0946359	0.0804271	0.473426	0.317454	0.232506	0.352264	0.325355	0.448427	0.159479	0.0867528	0.480064	0.159915	0.479028	0.453432	0.45717
A05_94	F-20	2	742.546	99.0925	8.92e-05	32.3393	27.2517	1.18408	66.2824	4.10142	133.104	9572.21	108.008	0.000326	18.4458	0.570036	3.12367	18.7456	3.56433	0.207246	0.236164	41.7794	43.0658	7.4858	13.5873	6.0332	2.25426	1.07136	72.8278	1.48561	0.232556	0.126048	0.486384	0.151144	0.0982389	0.092407	0.466041	0.303954	0.25906	0.500585	0.451246	0.448891	0.176884	0.0771648	0.483748	0.180558	0.495916	0.438295	0.458344
A05_94	L-20	2	784.724	101.997	8.94e-05	33.1771	28.1417	1.17662	69.0648	4.19115	139.826	13433	140.54	0.000313	18.8798	0.568874	3.23808	19.3366	3.86159	0.209491	0.248873	43.7254	43.1998	7.6233	13.8977	6.17748	2.25386	1.21643	96.4834	1.45596	0.228423	0.12333	0.471792	0.145087	0.104638	0.092317	0.463567	0.322952	0.280116	0.334961	0.252006	0.467304	0.16742	0.0791446	0.478283	0.167556	0.473257	0.453559	0.44961
A05_95	G-20	2	805.912	103.359	8.15e-05	33.498	28.6397	1.16624	65.0532	4.2089	146.574	13233.9	133.676	0.000295	19.4181	0.579929	3.77762	19.8452	4.38839	0.244286	0.282695	44.5549	45.1039	7.79595	14.2066	6.34961	2.24609	1.17187	90.6971	1.47458	0.223741	0.120915	0.45573	0.1469	0.0952137	0.0889589	0.441846	0.304332	0.271209	0.369302	0.30608	0.430147	0.164367	0.0816938	0.428006	0.169318	0.435804	0.413996	0.424454
A05_95	M-20	2	802.396	103.114	8.23e-05	33.3695	28.6805	1.16218	71.1931	4.21173	140.911	13755.1	142.612	0.000312	19.4343	0.58301	3.79501	19.8688	4.37946	0.24443	0.279289	42.3261	43.2374	7.65503	13.9412	6.21484	2.25393	1.19265	98.3732	1.45047	0.206398	0.112679	0.458761	0.136742	0.0924797	0.0922372	0.460027	0.33634	0.258753	0.310315	0.256942	0.465006	0.155356	0.0851056	0.42979	0.160847	0.448708	0.405571	0.425828
A05_96	H-20	2	782.909	101.875	8.47e-05	32.9178	28.3094	1.16103	70.1799	4.23501	140.568	11848	123.758	0.000307	19.0953	0.579114	3.5286	19.5969	4.16268	0.226032	0.265431	41.6844	41.1218	7.6275	13.9141	6.22234	2.2415	1.18215	84.5854	1.46465	0.219652	0.116241	0.573782	0.133535	0.0978381	0.0758918	0.392079	0.310854	0.273429	0.42725	0.353057	0.439448	0.166855	0.0836723	0.44786	0.172872	0.446219	0.410024	0.406101
A05_96	N-20	2	791.398	102.544	8.86e-05	33.3474	28.3412	1.17662	68.6292	4.28514	137.122	12229.6	131.829	0.00032	19.4771	0.583408	3.68345	19.9494	4.29093	0.234626	0.268678	39.8117	40.1751	7.58046	13.7819	6.14465	2.25488	1.20155	90.2158	1.46092	0.203998	0.109436	0.567918	0.130547	0.0925101	0.0856918	0.38997	0.321542	0.239947	0.330493	0.30364	0.475999	0.166232	0.0877208	0.481423	0.168231	0.483819	0.450003	0.452199
A06_01	C-05	1	792.194	102.419	8.29e-05	32.9956	28.6153	1.15123	73.3878	4.04108	116.882	11119.2	141.556	0.000387	19.5523	0.591989	4.34734	19.8911	4.80844	0.283875	0.312728	45.6078	45.7728	7.08869	12.7972	5.62119	2.29152	1.12222	95.3104	1.48654	0.204886	0.107612	0.415711	0.122045	0.0954921	0.0657082	0.319975	0.245819	0.237663	0.335476	0.262256	0.518805	0.160738	0.0948174	0.436087	0.163973	0.435919	0.408964	0.409402
A06_02	J-05	2	722.095	97.9492	0.0001	31.9074	26.8897	1.18618	73.3412	4.17527	142.352	13294.9	140.085	0.00034	18.3793	0.575127	3.44123	18.8936	4.16135	0.233054	0.281451	46.0958	46.0654	7.70776	14.0087	6.34715	2.21925	1.18341	93.6672	1.49605	0.21309	0.111807	0.439167	0.124827	0.102811	0.0756483	0.372712	0.310221	0.23045	0.326317	0.259224	0.530365	0.156097	0.0833765	0.440935	0.154506	0.41585	0.401977	0.391457
A06_02	D-05	2	735.449	98.9821	0.000103	32.4019	27.0345	1.19725	76.3841	4.19331	112.907	11747.6	158.045	0.000393	19.0262	0.587109	3.90475	19.3037	4.31891	0.263884	0.289765	43.3906	43.859	6.95722	12.5294	5.59732	2.24973	1.08307	104.479	1.51257	0.193825	0.10316	0.450106	0.118739	0.091456	0.0736597	0.353791	0.302613	0.222589	0.298564	0.24207	0.486782	0.155063	0.0913952	0.416087	0.155748	0.4173	0.390506	0.396172
A06_03	E-05	1	800.82	103.124	8.19e-05	33.0198	28.9875	1.13848	81.8283	4.19945	125.819	12893.7	156.309	0.00038	19.7409	0.596982	4.21952	20.1022	4.71962	0.268277	0.297402	39.2211	39.5803	7.36401	13.3273	5.83317	2.29774	1.16899	103.049	1.51871	0.183751	0.0970071	0.469244	0.110746	0.0836836	0.0612347	0.349378	0.282853	0.234763	0.304966	0.236723	0.572731	0.158614	0.0943726	0.435014	0.159224	0.43368	0.400591	0.400648
A06_04	L-05	2	829.626	105.076	9.5e-05	34.3322	28.7175	1.19567	67.2981	4.18012	150.175	13806.8	141.25	0.000349	20.2566	0.588896	4.2105	20.6681	4.8029	0.265418	0.304869	42.5791	43.9162	8.01566	14.6211	6.34068	2.30884	1.3277	93.2501	1.51408	0.235254	0.123109	0.489165	0.132893	0.115166	0.0720534	0.353469	0.313054	0.331863	0.330796	0.243223	0.562528	0.166034	0.0922147	0.422615	0.168256	0.430999	0.382232	0.395876
A06_04	F-05	2	858.741	107.035	9.06e-05	35.1501	29.1515	1.20287	71.6798	4.18325	131.983	13203.7	154.002	0.000397	20.9092	0.593781	4.38962	21.2218	4.88928	0.272878	0.303624	40.7688	42.7706	7.57872	13.7721	5.93878	2.32507	1.26212	101.679	1.51565	0.225598	0.120635	0.485398	0.139575	0.101149	0.0816112	0.351674	0.282079	0.294166	0.315293	0.266023	0.581156	0.171871	0.0910646	0.425668	0.174827	0.429827	0.389659	0.39995
A06_05	M-05	2	733.017	98.6373	9.53e-05	32.4029	26.801	1.20987	71.5669	4.05115	143.352	7813.04	81.3061	0.000327	18.9208	0.583183	3.58138	19.2355	4.07054	0.239155	0.271965	38.9916	41.2911	7.71663	14.0583	6.26809	2.24155	1.15542	54.4234	1.49412	0.237876	0.123273	0.413611	0.132845	0.117277	0.0759313	0.362887	0.309369	0.332376	0.570614	0.422486	0.479757	0.165669	0.0852749	0.442146	0.166769	0.428958	0.408828	0.390916
A06_05	G-05	2	761.073	100.642	9.45e-05	33.1338	27.3202	1.21213	74.2006	4.09353	112.694	10034.2	134.241	0.000349	19.4269	0.586023	3.95348	19.6796	4.30238	0.261545	0.28366	43.2465	43.4075	6.88599	12.4344	5.53972	2.25571	0.996767	89.4306	1.50162	0.220349	0.116237	0.419589	0.131787	0.105345	0.0789594	0.368397	0.267966	0.221326	0.343809	0.282075	0.413499	0.160878	0.089315	0.418869	0.162029	0.417877	0.397988	0.395292
A06_06	H-05	1	754.675	100.464	0.000105	33.1077	27.068	1.22158	83.7163	4.21309	122.08	12498.9	154.729	0.000385	19.7923	0.596827	4.2987	20.1687	4.84723	0.285364	0.319452	41.1759	41.9729	7.24082	13.1224	5.7589	2.29695	1.13208	102.881	1.50593	0.217801	0.115333	0.439837	0.133502	0.0984575	0.0821752	0.309318	0.298034	0.248371	0.323322	0.251802	0.565644	0.180175	0.0941636	0.437676	0.180265	0.412798	0.399649	0.380465
A06_07	I-06	2	791.744	102.775	9.56e-05	34.1551	27.5467	1.24559	65.0059	4.04931	182.002	13279.6	109.533	0.000402	19.6767	0.576109	3.5168	20.3838	4.49209	0.22757	0.29047	41.8807	42.5163	8.80632	16.2367	7.05356	2.31176	1.49016	74.5468	1.47102	0.24475	0.126701	0.511473	0.132198	0.134576	0.100128	0.389105	0.298601	0.341879	0.492673	0.405214	0.678156	0.152659	0.0844107	0.473733	0.162463	0.447126	0.432873	0.408252
A06_07	E-06	2	795.836	103.257	0.000103	34.4956	27.439	1.26246	68.4149	4.08098	140.238	11736.9	129.638	0.000636	20.4376	0.592226	4.07785	20.8976	4.71952	0.26141	0.301864	38.0644	39.755	8.04345	14.5656	6.04245	2.4216	1.40672	86.2987	1.49908	0.233609	0.121835	0.513916	0.12787	0.131683	0.102646	0.374884	0.314593	0.353734	0.370328	0.307496	0.919301	0.156997	0.0911972	0.431898	0.162801	0.441076	0.396079	0.404898
A06_08	J-06	2	810.061	104.288	0.000108	34.6512	27.8329	1.24641	67.693	4.35614	200.765	15406	117.163	0.00044	20.171	0.581952	3.63325	21.0452	4.77991	0.230412	0.303971	37.3995	38.7289	9.39532	17.2736	7.39667	2.34652	1.70712	78.4305	1.49196	0.211471	0.111216	0.440317	0.120767	0.108952	0.0795657	0.446278	0.359404	0.302998	0.455876	0.386078	0.84493	0.150085	0.0913934	0.470924	0.149354	0.426603	0.445255	0.411503
A06_08	F-06	2	840.822	106.427	0.000107	35.5291	28.3098	1.25566	74.998	4.31633	146.51	13504.8	146.167	0.000622	21.4965	0.604284	4.6394	22.1416	5.49323	0.283981	0.33522	35.9812	37.5701	8.16407	14.8225	6.21173	2.39059	1.50727	95.8777	1.52928	0.201769	0.108409	0.503459	0.122601	0.102549	0.0914512	0.441884	0.343022	0.382662	0.356755	0.273822	1.03957	0.167963	0.10167	0.453034	0.173028	0.424736	0.41585	0.38269
A06_09	K-06	2	858.204	106.522	8.85e-05	34.6449	29.3457	1.178	66.5527	4.11342	188.252	15801.6	127.877	0.000327	20.0836	0.579387	3.80347	20.6944	4.68338	0.237439	0.292633	42.67	43.6515	8.86804	16.3886	7.15849	2.28679	1.43909	86.2676	1.48317	0.283903	0.14796	0.585992	0.169694	0.125052	0.0918679	0.380384	0.302384	0.34889	0.395249	0.326202	0.595731	0.192661	0.0856472	0.475702	0.193002	0.442252	0.424781	0.400362
A06_09	G-06	2	855.927	106.52	8.12e-05	34.6623	29.441	1.17756	74.3086	4.11857	140.339	12719.1	139.617	0.000437	20.648	0.595345	4.38008	21.0751	4.95262	0.272389	0.308268	40.6109	40.6148	7.79429	14.1752	6.14735	2.31593	1.24558	92.5832	1.5097	0.240379	0.125172	0.478159	0.14068	0.112498	0.0881856	0.371731	0.298314	0.330515	0.345833	0.27556	0.841463	0.164806	0.0931226	0.404333	0.163272	0.406856	0.381574	0.389633
A06_10	L-06	2	739.799	99.0745	0.000112	32.6923	26.7401	1.22698	62.8997	4.21791	179.579	14412.5	119.422	0.000377	19.1589	0.585259	3.59376	19.9374	4.65323	0.238841	0.308441	38.3554	39.6512	8.72849	16.0819	6.95835	2.32158	1.56391	80.7578	1.47651	0.264163	0.136976	0.513705	0.143166	0.138585	0.093917	0.419879	0.342995	0.349049	0.489241	0.358626	0.738128	0.173559	0.0879972	0.461584	0.182028	0.432668	0.422476	0.397664
A06_10	H-06	2	784.406	102.14	9.93e-05	33.7517	27.6374	1.22125	74.613	4.15652	130.02	11780.3	136.22	0.000509	19.9117	0.589787	4.1075	20.4062	4.75881	0.268558	0.310617	41.7312	42.1738	7.58763	13.7152	5.84055	2.35369	1.36358	92.3323	1.47844	0.242397	0.126356	0.523751	0.141312	0.12035	0.0949181	0.370096	0.304967	0.360004	0.381186	0.277349	0.815575	0.173317	0.0950342	0.443904	0.174385	0.438121	0.409016	0.409178
A06_11	M-06	2	765.997	100.484	7.92e-05	32.0969	28.3815	1.12822	70.3516	4.3379	207.537	11794.5	84.7032	0.000428	18.2533	0.567877	2.96849	19.0509	4.06754	0.195295	0.266243	40.6128	41.7977	9.48991	17.4964	7.58863	2.31218	1.69514	57.308	1.50082	0.225443	0.119685	0.414505	0.136262	0.103303	0.0688193	0.393844	0.357423	0.304157	0.784184	0.636072	0.643539	0.162744	0.0764226	0.4966	0.168562	0.450431	0.475133	0.424989
A06_11	I-06	2	781.263	101.229	7.03e-05	32.2599	28.7655	1.11955	75.2372	3.97596	142.518	11847.9	127.162	0.000602	18.8463	0.583795	3.69935	19.3242	4.35254	0.241801	0.282176	41.447	42.7144	8.05897	14.5917	6.16531	2.36171	1.45548	85.1733	1.4983	0.229827	0.120162	0.457154	0.134751	0.105056	0.0657021	0.367336	0.268736	0.358309	0.420259	0.326457	0.828712	0.161452	0.087051	0.437859	0.164608	0.433015	0.413588	0.401189
A06_12	N-06	2	710.406	96.9294	9.37e-05	31.3643	26.8717	1.16622	74.3583	4.36909	159.08	10977.2	102.772	0.00033	18.4002	0.586214	3.61408	18.8404	4.25106	0.246036	0.289379	40.3787	41.7686	8.13029	14.9941	6.67446	2.25623	1.21515	69.669	1.47239	0.213113	0.112919	0.399786	0.127608	0.101122	0.072718	0.424293	0.426268	0.251151	0.450301	0.388858	0.520873	0.160123	0.0861791	0.439726	0.159605	0.429355	0.412257	0.41071
A06_12	J-06	2	708.851	96.7413	0.000104	31.5056	26.6275	1.18251	69.7177	4.06699	117.848	7830.99	100.944	0.000439	18.579	0.589125	3.83641	18.8729	4.30642	0.264497	0.297661	42.6815	44.4079	7.15219	12.9507	5.64153	2.30519	1.13594	67.0462	1.50627	0.241567	0.126264	0.465878	0.136577	0.118766	0.0724414	0.44442	0.316827	0.287493	0.516383	0.441176	0.697709	0.167088	0.0896168	0.442354	0.166104	0.43377	0.414442	0.416803
A06_13	C-07	1	822.612	104.729	8.89e-05	34.1069	28.8067	1.18266	80.7121	4.18684	124.216	12555.8	147.783	0.000407	20.236	0.593291	4.50904	20.5957	5.05659	0.291051	0.3247	45.1067	46.0648	7.33861	13.2614	5.8201	2.28357	1.21935	101.34	1.45793	0.195486	0.103522	0.46048	0.120387	0.0901065	0.0743211	0.303671	0.267888	0.26078	0.323059	0.252146	0.555208	0.151501	0.0936624	0.410062	0.152789	0.407197	0.400255	0.395414
A06_14	J-07	2	776.744	101.967	0.000109	33.2866	27.8778	1.19497	68.5968	4.00355	144.146	12790.4	134.325	0.000325	19.4689	0.584612	3.91783	19.9355	4.59739	0.258286	0.300577	44.4341	45.2761	7.7294	14.1348	6.33225	2.24162	1.16273	88.993	1.50863	0.179498	0.0936524	0.44125	0.103806	0.0921875	0.0736999	0.295294	0.283892	0.243546	0.360049	0.294296	0.491171	0.138263	0.0907163	0.422148	0.143238	0.409761	0.409552	0.396505
A06_14	D-07	2	774.775	101.633	0.000109	33.2312	27.7746	1.19474	77.7948	4.17197	118.295	12438	156.632	0.000381	19.4727	0.585766	4.10084	19.8001	4.57232	0.272317	0.302018	45.8197	46.3069	7.09944	12.7953	5.7003	2.25561	1.11126	105.265	1.49019	0.214547	0.114672	0.502684	0.135439	0.0954421	0.0826301	0.313367	0.275753	0.23734	0.294323	0.224509	0.453995	0.16129	0.0892231	0.420085	0.162528	0.430476	0.405173	0.416214
A06_15	E-07	1	837.92	106.168	9.96e-05	34.9476	28.692	1.21948	78.9769	4.17481	126.832	13470.6	158.952	0.000386	20.7638	0.593444	4.34979	21.1735	4.94416	0.272574	0.310064	40.9233	42.0054	7.3549	13.2825	5.92007	2.25877	1.17268	106.811	1.48844	0.18048	0.0951852	0.467461	0.10666	0.0931644	0.0773353	0.331999	0.288124	0.22874	0.292811	0.245187	0.469849	0.145795	0.0906838	0.411279	0.14541	0.394302	0.387039	0.379307
A06_16	L-07	2	832.749	105.28	8.42e-05	33.9639	29.2988	1.15822	75.0795	4.17668	164.521	16343	152.314	0.000354	19.9882	0.587482	4.14241	20.509	4.91919	0.261864	0.311268	44.1354	45.5246	8.42484	15.418	6.65723	2.31175	1.38915	100.979	1.50614	0.186301	0.0980326	0.365855	0.108579	0.0902542	0.0688324	0.331207	0.299877	0.331624	0.341343	0.258646	0.667738	0.149395	0.0922469	0.413994	0.151025	0.400473	0.394717	0.38155
A06_16	F-07	2	817.82	104.241	8.63e-05	33.693	29.0029	1.16019	78.6737	4.13553	127.738	13057.2	155.629	0.000445	20.1007	0.595849	4.49265	20.4345	5.01742	0.287032	0.319739	44.0691	45.0027	7.5159	13.6012	5.8508	2.32441	1.28634	103.294	1.50973	0.1941	0.101119	0.391142	0.115926	0.0896406	0.0675926	0.326003	0.269534	0.298506	0.332025	0.245293	0.637446	0.156432	0.0949922	0.390012	0.15961	0.394279	0.361141	0.366091
A06_17	M-07	2	764.25	101.309	0.000102	33.6571	27.0916	1.24289	65.8292	4.01304	141.669	11298.8	121.937	0.00033	19.43	0.577095	3.57412	19.8787	4.16975	0.236519	0.274209	43.3351	43.7228	7.66961	14.0217	6.25613	2.24756	1.12024	81.1755	1.49987	0.195928	0.106135	0.430739	0.127773	0.0954193	0.101951	0.372699	0.289778	0.289806	0.432196	0.365408	0.523176	0.15513	0.0865813	0.457278	0.153421	0.442118	0.431595	0.416425
A06_17	G-07	2	822.566	105.168	0.000105	35.0551	27.9942	1.25143	70.1498	4.24025	113.507	11214.3	149.71	0.000389	20.6204	0.587741	4.14637	20.8205	4.45286	0.26084	0.279787	40.4043	40.849	6.96816	12.5308	5.60043	2.24794	1.04721	99.5759	1.50325	0.215812	0.114045	0.426379	0.131075	0.105588	0.0927433	0.345537	0.294942	0.23339	0.309341	0.261134	0.545627	0.163816	0.085967	0.43318	0.163758	0.434279	0.4017	0.412493
A06_18	N-07	2	802.936	103.447	9.16e-05	33.8185	28.3334	1.19195	80.8917	4.23248	148.774	12964.5	133.736	0.000339	19.4814	0.576208	3.60608	19.8909	4.15309	0.23411	0.267986	42.3507	43.2117	7.90206	14.4016	6.44674	2.24209	1.18297	89.1573	1.49845	0.208456	0.110198	0.45703	0.129929	0.0933404	0.0816926	0.358636	0.323032	0.280957	0.394779	0.355449	0.572704	0.154785	0.0848234	0.466399	0.154481	0.459274	0.454024	0.453062
A06_18	H-07	2	818.082	104.577	0.000101	34.4849	28.246	1.21754	77.2814	4.22513	125.217	12219.5	147.946	0.000393	20.0429	0.581065	3.99881	20.3224	4.43687	0.259302	0.287801	44.4473	46.1979	7.29332	13.2695	5.83811	2.27691	1.15114	98.8758	1.49703	0.231829	0.123525	0.460474	0.146546	0.101479	0.089598	0.350086	0.291485	0.285591	0.335555	0.263851	0.521536	0.170743	0.0858434	0.43326	0.17297	0.446545	0.416006	0.436188
A06_19	E-08	1	757.665	100.3	9.68e-05	32.5923	27.712	1.17714	73.4038	4.24588	126.027	11734.8	136.262	0.00044	19.2452	0.589656	4.03087	19.5983	4.57645	0.266726	0.302913	42.0515	44.145	7.40364	13.4092	5.86351	2.29088	1.24121	94.9249	1.44133	0.206037	0.107845	0.465625	0.117111	0.104652	0.0762448	0.386233	0.292981	0.298946	0.337451	0.282455	0.636534	0.153754	0.0916873	0.43289	0.155748	0.430271	0.413056	0.411716
A06_20	J-08	2	814.801	104.302	0.000101	34.6158	28.0005	1.23802	62.5538	4.28226	197.161	17076.6	131.973	0.000556	19.9972	0.577176	3.55436	20.7285	4.59585	0.225727	0.291117	39.5988	41.4269	9.40908	17.3003	7.25092	2.38876	1.77695	88.3046	1.49317	0.252686	0.132682	0.54053	0.149543	0.123533	0.101106	0.424447	0.356235	0.380586	0.484474	0.324302	1.08325	0.177402	0.0834149	0.479876	0.184154	0.467229	0.438883	0.423145
A06_20	F-08	2	869.467	108.136	9.15e-05	36.1244	28.7296	1.2595	69.0541	4.21376	157.86	14192.7	140.143	0.000767	21.6663	0.59815	4.46949	22.2639	5.33495	0.265073	0.318656	34.7087	37.6084	8.68566	15.7605	6.44486	2.45437	1.84866	92.7965	1.51145	0.241741	0.128544	0.455638	0.149576	0.115462	0.111448	0.406373	0.268164	0.369467	0.351704	0.285256	0.895332	0.19987	0.100891	0.493803	0.201264	0.492345	0.430912	0.442309
A06_21	K-08	2	848.898	106.792	0.000105	35.664	28.4536	1.25864	63.8368	3.98861	217.92	16385	115.184	0.000474	20.9825	0.588071	3.85357	21.9451	5.17628	0.234269	0.316187	34.7717	38.1644	9.8768	18.2046	7.54202	2.41401	1.9505	77.4931	1.48491	0.246542	0.129065	0.630483	0.144418	0.126935	0.115389	0.410401	0.293313	0.36228	0.457152	0.391716	0.863604	0.173417	0.0880873	0.488904	0.185391	0.454914	0.445015	0.40119
A06_21	G-08	2	911.76	110.949	9.83e-05	37.2744	29.2466	1.27927	70.0244	4.12175	174.961	14661.4	134.07	0.000826	22.3094	0.598173	4.64067	23.026	5.73645	0.274742	0.343814	37.0549	40.0001	9.19253	16.7154	6.64863	2.5175	1.91243	86.9978	1.54113	0.231742	0.123646	0.576564	0.138577	0.119488	0.111923	0.399464	0.294451	0.37948	0.361145	0.284871	1.05224	0.171099	0.0924332	0.437916	0.173991	0.410023	0.398424	0.383836
A06_22	L-08	2	857.946	108.411	0.000104	37.6189	27.2076	1.38918	70.5284	4.06186	189.985	14988.2	119.284	0.000338	22.4709	0.595359	4.30125	23.2271	5.25993	0.252291	0.312159	31.4848	32.425	8.97613	16.5285	7.18995	2.30317	1.5233	81.2294	1.46446	0.251541	0.131235	0.547317	0.159065	0.124278	0.140303	0.379637	0.308714	0.294488	0.408046	0.361018	0.908532	0.195322	0.0912849	0.472094	0.193785	0.438338	0.4071	0.392241
A06_22	H-08	2	861.432	108.597	9.91e-05	37.5698	27.4358	1.37665	74.3502	4.05947	143.046	12962.3	140.612	0.000634	22.3611	0.595574	4.3357	22.8883	5.08317	0.260201	0.307619	34.5141	36.671	8.09134	14.6559	6.1246	2.39939	1.53853	93.2444	1.50829	0.221445	0.117662	0.581816	0.139998	0.116958	0.129302	0.381498	0.276177	0.343853	0.321436	0.266561	1.02419	0.163577	0.095308	0.45508	0.167835	0.448479	0.409649	0.409782
A06_23	M-08	2	779.425	101.653	8.74e-05	33.18	27.9297	1.18863	58.94	4.24635	172.63	13277.9	112.793	0.000298	19.1719	0.577675	3.48459	19.7418	4.25396	0.226826	0.276723	42.0006	41.783	8.40359	15.495	6.93043	2.24035	1.32391	77.6835	1.45099	0.229242	0.122789	0.445489	0.139427	0.109861	0.0872125	0.394266	0.327942	0.275993	0.48631	0.418158	0.451668	0.15911	0.0813318	0.443341	0.162502	0.441276	0.415264	0.418526
A06_23	I-08	2	794.355	102.652	9.04e-05	33.8204	27.9475	1.21048	64.8546	3.97038	122.68	11032.2	133.645	0.000398	19.8445	0.58645	3.9426	20.1687	4.45381	0.255283	0.288721	42.0883	43.4287	7.25045	13.1186	5.75043	2.28833	1.20848	90.3723	1.47816	0.229176	0.122539	0.500756	0.14132	0.107289	0.0941136	0.364207	0.274083	0.266214	0.354931	0.276492	0.554237	0.16615	0.0884021	0.429664	0.163087	0.435027	0.398034	0.412024
A06_24	N-08	2	755.303	100.105	0.000108	32.7046	27.3908	1.19466	69.9912	4.33529	170.257	11639.1	102.25	0.000414	19.1076	0.58456	3.618	19.7612	4.50709	0.240094	0.299249	39.5252	40.4263	8.56907	15.7228	6.85603	2.3011	1.43357	69.9584	1.46244	0.245278	0.127969	0.540651	0.139031	0.124218	0.0828331	0.480789	0.391855	0.293883	0.432713	0.387007	0.813902	0.159969	0.0883247	0.439505	0.163517	0.422449	0.423345	0.414722
A06_24	J-08	2	781.177	101.676	0.000101	33.2972	27.8569	1.19677	72.2052	3.88941	122.758	9915.42	124.825	0.000526	19.6702	0.59025	3.90122	20.0583	4.49825	0.254157	0.292662	38.9767	41.0588	7.36685	13.3398	5.72124	2.33947	1.25318	82.5477	1.51419	0.242207	0.126736	0.560814	0.138042	0.122015	0.0822609	0.471641	0.28272	0.328557	0.408964	0.336724	0.96343	0.167721	0.0915431	0.453374	0.170796	0.449805	0.427206	0.429818
A06_25	I-09	2	823.698	105.244	0.000104	35.1763	27.9086	1.26141	52.073	3.8856	145.609	13902.8	143.446	0.000346	20.5972	0.584258	4.1072	21.0174	4.74609	0.260987	0.302665	43.1167	44.6391	7.89442	14.3952	6.289	2.29884	1.23842	96.6429	1.4818	0.214354	0.112554	0.427414	0.13222	0.0965623	0.0864843	0.325757	0.278694	0.263272	0.302495	0.249961	0.553263	0.167942	0.0880059	0.425218	0.16775	0.408679	0.399092	0.389986
A06_25	C-09	2	814.107	104.809	0.000103	35.2178	27.5751	1.27528	80.3852	4.22506	124.809	12268.6	146.883	0.000398	20.6425	0.584687	4.26547	21.0004	4.82018	0.275248	0.311848	45.5344	46.6587	7.33399	13.2665	5.83197	2.2881	1.23634	99.214	1.48495	0.212884	0.116075	0.439648	0.14367	0.0912382	0.105442	0.321905	0.284535	0.231212	0.310785	0.263655	0.513962	0.178474	0.0873534	0.430082	0.177632	0.431066	0.405587	0.411758
A06_26	J-09	2	877.915	108.008	7.56e-05	34.7719	30.1738	1.15059	69.2506	4.12874	159.933	14621.3	139.154	0.000342	20.3768	0.585895	4.03542	20.8027	4.67576	0.24759	0.287392	42.1595	43.4769	8.2153	14.9925	6.55081	2.2803	1.29354	93.1199	1.49518	0.209457	0.109804	0.51272	0.122442	0.0995223	0.0714656	0.366673	0.300215	0.38911	0.406223	0.272456	0.570031	0.152935	0.0901768	0.433181	0.15385	0.415577	0.404302	0.391604
A06_26	D-09	2	863.446	107	7.49e-05	34.3522	30.0144	1.14294	78.1694	4.30619	134.13	14136.9	159.863	0.000442	20.1906	0.587126	4.0438	20.5018	4.51767	0.251803	0.278747	41.2191	41.7663	7.71407	13.9885	5.92493	2.35982	1.40511	107.671	1.49006	0.20096	0.107303	0.521624	0.121801	0.0936953	0.0710845	0.38142	0.324424	0.365434	0.348163	0.258109	0.588586	0.155986	0.0875929	0.433619	0.153091	0.415914	0.419921	0.411252
A06_28	L-09	2	754.721	99.9007	9.53e-05	32.3422	27.7789	1.16308	65.8673	4.03967	149.138	13033.8	132.729	0.000404	19.1122	0.589116	4.02868	19.6012	4.79294	0.266325	0.315941	43.79	45.257	8.03754	14.6061	6.40565	2.28122	1.29777	88.876	1.49311	0.227919	0.117633	0.419592	0.13276	0.103379	0.0704216	0.345967	0.301353	0.307164	0.352886	0.289029	0.61674	0.177554	0.0885246	0.450507	0.180297	0.436712	0.405351	0.390486
A06_28	F-09	2	752.162	99.8682	9.92e-05	32.4792	27.5437	1.17601	61.3541	3.87808	121.53	11578.5	143.054	0.000448	19.4281	0.596013	4.29067	19.8699	4.88185	0.282224	0.320714	42.2077	42.671	7.28795	13.1712	5.72896	2.3116	1.1955	96.1566	1.49336	0.215423	0.114944	0.421644	0.13923	0.0887823	0.0838224	0.466023	0.252537	0.269703	0.378693	0.310229	0.615348	0.188642	0.0932639	0.437641	0.187996	0.41812	0.385759	0.372699
A06_29	M-09	2	821.163	104.558	8.87e-05	33.893	28.9493	1.17046	72.438	4.01013	157.185	14556.8	141.338	0.000333	19.8663	0.585511	4.0994	20.3977	4.87305	0.261404	0.309515	44.6663	45.7475	8.14353	14.8575	6.61045	2.26227	1.29156	93.8326	1.50433	0.189698	0.0997911	0.435355	0.114809	0.0899765	0.0720686	0.337947	0.268091	0.27122	0.341157	0.270428	0.561559	0.14777	0.086704	0.422603	0.150243	0.400229	0.412672	0.39046
A06_29	G-09	2	846.745	106.372	9.15e-05	34.5856	29.3097	1.17926	79.9457	4.06874	122.061	12240.9	150.259	0.000391	20.6052	0.595483	4.56084	20.8504	4.94881	0.285763	0.309896	43.1736	44.7939	7.22325	13.082	5.75334	2.28192	1.07287	100.834	1.49208	0.183731	0.096433	0.450403	0.108692	0.0892385	0.0693959	0.339561	0.284318	0.23862	0.309053	0.24141	0.553509	0.148025	0.0962232	0.431481	0.152805	0.42891	0.410594	0.407429
A06_30	N-09	2	809.384	104.227	9.27e-05	34.5232	27.9941	1.23286	76.327	3.93772	133.758	12520.7	140.548	0.000318	20.3438	0.588232	4.31876	20.6791	4.81045	0.277755	0.308077	45.1939	45.5055	7.45238	13.5444	6.13273	2.21791	1.05201	94.3151	1.48874	0.180266	0.0942748	0.44726	0.110136	0.085819	0.0786649	0.281299	0.271144	0.227951	0.311677	0.256678	0.41484	0.153557	0.0898312	0.428206	0.154494	0.421648	0.398418	0.397559
A06_30	H-09	2	846.108	106.893	0.0001	35.7952	28.3116	1.26332	80.7869	4.21803	120.887	12497.6	155.579	0.000353	21.1754	0.590414	4.43714	21.4425	4.83966	0.276852	0.301972	43.1157	43.4624	7.1338	12.8957	5.77765	2.24966	1.09347	104.139	1.49538	0.197413	0.104102	0.425339	0.120665	0.0933172	0.0840033	0.331807	0.296415	0.218363	0.305325	0.247311	0.441279	0.1649	0.0939116	0.432533	0.16412	0.436225	0.394949	0.406957
A06_31	E-10	1	838.706	107.124	0.000127	36.6693	27.3487	1.35004	73.7436	4.18008	153.273	13249.2	135.672	0.000862	22.3614	0.609856	4.79768	23.067	5.83575	0.288713	0.356707	31.8788	35.6731	8.62744	15.6642	6.16941	2.55205	1.85795	89.8399	1.51434	0.22336	0.11479	0.500625	0.125544	0.130914	0.122122	0.402985	0.309766	0.389016	0.340517	0.257959	0.961045	0.15851	0.102304	0.43449	0.164613	0.41297	0.405761	0.378546
A06_32	J-10	2	809.196	103.727	0.000102	34.28	28.0054	1.22746	60.089	4.08639	196.992	13817.1	106.257	0.000464	19.9084	0.580671	3.66767	20.6946	4.76087	0.236288	0.305343	40.5903	42.7318	9.27153	17.0326	7.2857	2.34378	1.65741	72.0087	1.47656	0.249867	0.131542	0.472757	0.139873	0.128045	0.0835594	0.438481	0.320654	0.391376	0.613398	0.464942	0.995849	0.162756	0.0860115	0.483156	0.179569	0.443377	0.453272	0.403166
A06_32	F-10	2	790.34	102.736	0.000107	34.0339	27.6591	1.23199	67.7568	4.01241	142.419	13393.7	143.69	0.000685	20.0094	0.58835	4.01924	20.5127	4.81215	0.263784	0.316762	41.2658	43.614	8.10732	14.7448	6.10647	2.42132	1.52071	96.2742	1.49411	0.224705	0.117784	0.441964	0.12942	0.114715	0.0918699	0.376192	0.292294	0.329111	0.324672	0.247344	0.995161	0.154061	0.0933361	0.430016	0.160638	0.432932	0.423177	0.42353
A06_33	G-10	1	918.845	111.923	0.000102	38.3291	28.7285	1.33834	80.823	4.10248	161.711	13687.9	133.702	0.000747	22.7455	0.591697	4.46492	23.3652	5.43731	0.260929	0.323901	37.5487	41.4513	8.71977	15.9497	6.36119	2.50906	1.88387	88.9527	1.5093	0.221848	0.118168	0.654355	0.13703	0.112425	0.115006	0.386743	0.272651	0.405462	0.359287	0.300753	0.958585	0.179654	0.101147	0.488292	0.188127	0.466729	0.427586	0.40562
A06_34	L-10	2	775.265	101.576	9.52e-05	33.2506	27.7786	1.19735	68.7123	4.19787	178.941	13267.6	111.094	0.000278	19.1509	0.575756	3.3106	19.7223	4.10505	0.216829	0.270003	39.9019	41.1929	8.53801	15.7757	7.07247	2.23769	1.27953	74.791	1.48499	0.207124	0.110355	0.43337	0.125396	0.103362	0.0817025	0.447532	0.329131	0.263802	0.516747	0.428085	0.502381	0.147433	0.088104	0.473982	0.149065	0.449705	0.459065	0.445813
A06_34	H-10	2	790.243	102.669	0.000103	33.8308	27.7727	1.21894	80.9159	4.18879	126.664	12088.6	141.237	0.000413	19.936	0.589595	3.95651	20.3232	4.49841	0.257905	0.294823	40.8304	41.2296	7.37918	13.3508	5.89227	2.27689	1.24423	96.1856	1.47304	0.233462	0.123238	0.451472	0.141407	0.111509	0.0906895	0.433686	0.325045	0.25694	0.344485	0.268634	0.788457	0.161013	0.0974105	0.439832	0.160877	0.442402	0.425323	0.443508
A06_35	M-10	2	791.274	102.801	0.000106	33.8934	27.7718	1.22013	68.0449	4.30673	194.92	12352.7	93.8504	0.000424	19.6641	0.57927	3.45628	20.2733	4.36201	0.221611	0.281679	36.7953	40.169	9.16403	16.8807	7.30458	2.30997	1.52595	63.9394	1.47249	0.229396	0.119444	0.472976	0.130397	0.115677	0.0840788	0.4846	0.369195	0.343318	0.634075	0.482488	0.805266	0.162773	0.0829622	0.479732	0.165456	0.45694	0.449665	0.43518
A06_35	I-10	2	830.251	105.414	0.000112	35.1122	28.1668	1.24903	71.6501	4.08038	134.061	12169.7	137.804	0.000598	20.974	0.596621	4.41268	21.3941	5.0485	0.273978	0.316926	38.6481	40.5806	7.78349	14.1735	5.94111	2.39399	1.45045	92.662	1.48506	0.2311	0.121333	0.540394	0.129568	0.122416	0.0916221	0.442422	0.303049	0.324731	0.370995	0.303773	0.933041	0.171822	0.0988235	0.446673	0.170629	0.435175	0.41261	0.412052
A06_36	N-10	2	796.818	102.897	9.78e-05	33.7882	28.0738	1.2025	71.3697	4.17376	178.823	13417.9	112.204	0.000383	19.6469	0.580596	3.63371	20.093	4.30401	0.234036	0.277613	40.6716	42.2661	8.74835	16.0605	7.0127	2.30067	1.31683	77.0279	1.45529	0.236849	0.123949	0.454574	0.141877	0.110681	0.0840243	0.391287	0.318304	0.287074	0.439115	0.397358	0.787821	0.175733	0.0864967	0.477926	0.179398	0.475281	0.433951	0.437368
A06_36	J-10	2	841.37	106.147	0.000105	35.405	28.3876	1.24732	70.5058	3.92442	128.932	10039.9	119.295	0.000545	20.9158	0.589846	4.34903	21.4042	4.94617	0.273218	0.309923	42.6459	41.8009	7.58723	13.729	5.89582	2.34012	1.17059	79.1921	1.50682	0.22886	0.121371	0.498756	0.144141	0.10874	0.100342	0.363803	0.269028	0.346223	0.494791	0.390048	0.819596	0.182337	0.0979143	0.467218	0.187616	0.459245	0.431784	0.423607
A06_38	D-11	1	829.354	104.892	9.46e-05	34.1039	28.8986	1.17676	84.2241	4.4537	127.6	13072.1	148.774	0.000454	20.1735	0.591384	4.3282	20.4222	4.76764	0.276618	0.303977	44.6687	46.0609	7.50692	13.5988	5.84234	2.33331	1.30745	103.186	1.44367	0.25186	0.132105	0.459344	0.148689	0.11505	0.0769565	0.318864	0.365703	0.324275	0.351222	0.24621	0.613602	0.18117	0.0915411	0.424321	0.174983	0.421591	0.387851	0.397708
A06_39	K-11	2	781.821	102.351	0.000104	33.7469	27.6691	1.21832	72.569	4.2163	138.676	13153.8	145.397	0.000286	20.1257	0.595433	4.32605	20.5812	5.00397	0.281164	0.325523	42.5464	43.4204	7.5393	13.7658	6.22351	2.22185	1.13957	95.8916	1.51285	0.185638	0.0992086	0.500062	0.117541	0.0880081	0.0851332	0.329017	0.331197	0.215994	0.292314	0.25991	0.384567	0.156237	0.0964932	0.420109	0.158561	0.412622	0.394614	0.394257
A06_39	E-11	2	784.223	102.379	0.000104	33.4463	27.9131	1.19566	74.5286	4.16229	115.388	11476	148.002	0.000353	20.0147	0.597922	4.55998	20.3041	5.02359	0.296977	0.326441	43.8832	45.4789	6.97514	12.5876	5.6153	2.25135	1.14355	100.174	1.479	0.206225	0.107893	0.482388	0.130176	0.090321	0.0834149	0.311819	0.291649	0.234935	0.293249	0.250285	0.418546	0.166282	0.0984119	0.405585	0.168487	0.409664	0.37308	0.379542
A06_40	L-11	2	1042.2	122.532	0.000143	43.8051	28.7194	1.53445	88.8345	4.42206	171.295	15926.7	144.273	0.000364	26.0866	0.594496	5.15241	26.5673	5.92202	0.280061	0.327109	37.0903	38.7505	8.60888	15.8284	6.78733	2.33591	1.36033	94.8787	1.52019	0.187746	0.116355	0.717841	0.161266	0.0909754	0.182041	0.331863	0.35613	0.333639	0.341566	0.249539	0.669496	0.194442	0.0927789	0.450346	0.189793	0.409602	0.396454	0.374912
A06_40	F-11	2	807.232	104.283	0.000102	34.5831	27.9121	1.23716	81.9416	4.25047	115.863	12228.2	154.644	0.000399	20.77	0.600593	4.61214	21.0594	5.0731	0.294807	0.32308	42.0933	43.6973	7.03384	12.7229	5.64492	2.2619	1.14435	106.259	1.45787	0.189033	0.100976	0.427722	0.1207	0.0869997	0.0890596	0.315697	0.314267	0.228434	0.294223	0.238427	0.541973	0.160951	0.0990971	0.40723	0.162483	0.409203	0.377063	0.383524
A06_44	J-12	2	795.472	104.026	0.000118	35.4519	26.7844	1.33168	66.2654	4.15025	180.442	16177.6	136.726	0.000361	20.7184	0.584241	3.79297	21.3234	4.61687	0.241589	0.294957	37.5238	38.835	8.74036	16.1191	7.07338	2.2914	1.37544	91.3807	1.49633	0.20401	0.10693	0.530631	0.118138	0.117456	0.109958	0.406968	0.314141	0.265977	0.368627	0.320704	0.976656	0.14662	0.0869395	0.443793	0.145544	0.421352	0.417321	0.401538
A06_44	F-12	2	795.832	104.166	0.00012	35.6267	26.7247	1.33982	77.0815	4.31281	132.498	12689.5	146.042	0.000501	21.3792	0.599663	4.38326	21.8246	5.03929	0.27432	0.319097	35.3795	37.8649	7.68139	13.9457	5.9757	2.34332	1.4225	97.1483	1.50671	0.209713	0.1103	0.550899	0.124101	0.118787	0.117981	0.362882	0.326978	0.277914	0.305195	0.241569	0.74297	0.155963	0.0936067	0.42508	0.156692	0.428062	0.381742	0.404282
A06_45	K-12	2	931.758	112.457	0.000106	38.0734	29.2885	1.30153	71.9401	4.18433	212.06	18322.2	133.763	0.000378	22.2579	0.582758	4.04742	22.8943	5.02648	0.233856	0.293901	36.328	38.5166	9.54452	17.6521	7.57561	2.33085	1.66323	89.4133	1.49672	0.249819	0.133515	0.760489	0.161385	0.116249	0.132698	0.392605	0.323471	0.354794	0.385613	0.320864	0.878015	0.196022	0.0882402	0.463278	0.192278	0.41661	0.407582	0.371913
A06_45	G-12	2	903.128	110.754	0.000105	37.5623	28.8138	1.30546	79.2382	4.09779	147.678	13783.2	144.508	0.000543	22.3992	0.595777	4.53276	22.8092	5.19208	0.266644	0.307125	36.8031	38.9579	8.18011	14.8914	6.26812	2.38004	1.50106	96.1874	1.50687	0.230042	0.125307	0.672902	0.156018	0.102559	0.130215	0.360732	0.271921	0.328215	0.298074	0.255308	0.83429	0.185113	0.0908362	0.433224	0.185781	0.416476	0.388294	0.389578
A06_46	L-12	2	781.098	102.669	0.000114	34.752	26.7842	1.30446	66.3636	4.12626	179.301	14116.9	118.725	0.000362	20.6921	0.59557	4.05742	21.3648	5.00832	0.258005	0.321901	33.6797	37.1302	8.70725	15.9986	7.04137	2.27797	1.43683	80.8863	1.46489	0.236177	0.122378	0.507988	0.131113	0.135697	0.118653	0.388521	0.345261	0.332118	0.369721	0.309916	0.649223	0.155266	0.090037	0.433989	0.165611	0.410064	0.40883	0.377654
A06_46	H-12	2	844.628	107.031	0.000107	36.3322	27.7542	1.31787	76.4641	4.23767	136.031	12096.3	136.948	0.000561	21.8259	0.600337	4.55654	22.3589	5.34781	0.279269	0.329299	36.9712	39.5275	7.85141	14.2204	5.96919	2.39367	1.50974	90.9604	1.5065	0.232045	0.121659	0.481184	0.133508	0.134403	0.125401	0.349267	0.305701	0.362637	0.36639	0.263804	0.882643	0.165381	0.0984535	0.438205	0.170109	0.438652	0.400055	0.406796
A06_47	M-12	2	769.31	101.087	9.19e-05	33.1707	27.524	1.20761	68.8222	4.0716	173.077	8809.44	75.6753	0.000313	19.0806	0.574878	3.31069	19.5952	4.03617	0.216674	0.26512	40.4013	42.0567	8.40448	15.5001	6.98167	2.22751	1.21777	50.6595	1.50296	0.229523	0.120306	0.498834	0.128338	0.117818	0.0830006	0.451968	0.336636	0.296059	0.749985	0.541759	0.4768	0.154926	0.0837457	0.471571	0.157687	0.454013	0.445401	0.44184
A06_47	I-12	2	796.194	102.964	9.28e-05	34.0788	27.7854	1.22956	74.8215	4.04461	123.371	11019.5	135.065	0.000433	19.9571	0.585862	3.92603	20.3009	4.41442	0.252931	0.28356	40.8779	40.9648	7.28523	13.1784	5.80029	2.28029	1.18422	90.0006	1.50153	0.232488	0.121127	0.539605	0.12899	0.120892	0.0876049	0.431896	0.297727	0.266877	0.35395	0.278988	0.72609	0.149996	0.0873566	0.421073	0.153892	0.447931	0.401211	0.434289
A06_48	N-12	2	744.181	99.4258	9.87e-05	32.4706	27.2483	1.19126	70.5867	4.08604	164	12387.1	113.853	0.000356	18.8632	0.580733	3.49541	19.3259	4.1444	0.232114	0.275186	39.7573	41.0325	8.32392	15.2228	6.75232	2.25702	1.2485	76.6026	1.48624	0.214464	0.111843	0.42753	0.120375	0.109544	0.071723	0.431678	0.330575	0.285786	0.396541	0.336969	0.64114	0.157515	0.0866625	0.460395	0.155996	0.446939	0.431499	0.424003
A06_48	J-12	2	766.273	100.858	9.79e-05	33.0607	27.5534	1.20009	81.3503	4.03839	122.308	11306.7	141.256	0.000437	19.504	0.589361	3.93169	19.9026	4.47562	0.256818	0.291218	39.6912	40.7296	7.27562	13.1457	5.75129	2.29044	1.17952	93.2737	1.5149	0.232296	0.121151	0.45309	0.129258	0.117548	0.0742469	0.404177	0.283704	0.280354	0.35443	0.271551	0.72013	0.162806	0.089922	0.445833	0.164061	0.439754	0.408331	0.404528
A06_49	I-13	2	830.846	105.453	0.000101	34.8339	28.4292	1.22324	64.089	3.91099	145.531	13456.7	141.133	0.000344	20.4526	0.586044	4.15393	20.8611	4.77493	0.26289	0.302065	42.898	44.3615	7.84945	14.2776	6.2783	2.27853	1.31788	94.0565	1.50066	0.23695	0.123208	0.511617	0.139771	0.107081	0.0817578	0.362064	0.305854	0.319782	0.325958	0.254399	0.519765	0.175806	0.0887482	0.453938	0.179635	0.444661	0.411089	0.412214
A06_49	C-13	2	791.911	102.766	0.000101	33.8727	27.8513	1.2127	77.0664	4.1229	117.669	11444.2	145.005	0.000371	19.9543	0.588513	4.26567	20.3082	4.77354	0.280106	0.312752	45.5038	45.6788	7.05459	12.7656	5.67402	2.26011	1.14142	97.7268	1.48704	0.225471	0.119138	0.443679	0.140691	0.0980785	0.0803571	0.336636	0.284834	0.231862	0.308134	0.244676	0.46289	0.169204	0.0923579	0.426831	0.170193	0.431177	0.405385	0.41379
A06_50	J-13	2	900.683	110.767	9.89e-05	37.4345	28.8165	1.29881	76.2083	4.15314	153.735	14028.2	140.905	0.000339	22.3018	0.59497	4.63712	22.6317	5.18291	0.277767	0.313485	38.9034	42.019	8.07031	14.8121	6.43575	2.30469	1.23126	93.3899	1.50603	0.208243	0.111639	0.499643	0.136539	0.098851	0.111248	0.309141	0.289216	0.302465	0.322266	0.295793	0.585931	0.169886	0.0932363	0.425943	0.169461	0.419198	0.388048	0.38748
A06_50	D-13	2	917.798	111.85	9.63e-05	37.8693	29.098	1.3011	93.5859	4.46061	124.618	13766.8	164.103	0.000403	22.7073	0.599265	4.86853	23.0148	5.35127	0.289717	0.318278	40.2946	41.5096	7.41318	13.4659	5.75223	2.36175	1.14082	111.188	1.48023	0.190822	0.105003	0.512978	0.128893	0.0907553	0.105937	0.288171	0.285109	0.239279	0.290069	0.230354	0.543667	0.162747	0.0971717	0.431014	0.165209	0.433805	0.393423	0.401791
A06_51	K-13	2	709.076	96.8621	0.000108	31.3451	26.7932	1.17009	70.336	4.07467	135.948	12839.8	144.068	0.000348	18.6725	0.595867	4.01224	19.1081	4.64177	0.274901	0.315842	41.682	42.6928	7.58253	13.8074	6.06931	2.28552	1.18997	95.284	1.50934	0.23852	0.123747	0.424026	0.134457	0.116621	0.0749089	0.35446	0.328012	0.27647	0.314274	0.265442	0.548093	0.16466	0.0914735	0.401634	0.169708	0.397116	0.370282	0.35817
A06_51	E-13	2	693.746	95.889	0.000107	30.9822	26.5626	1.16561	73.527	4.14748	112.124	11259.3	148.743	0.000419	18.5507	0.598514	4.12314	18.938	4.6483	0.285714	0.32076	42.0503	42.1023	6.98884	12.5936	5.48884	2.31118	1.19419	101.012	1.47643	0.207736	0.110702	0.4392	0.130607	0.0950223	0.0856076	0.357514	0.310779	0.224778	0.305793	0.24771	0.523192	0.163865	0.0950034	0.415814	0.166733	0.414551	0.385294	0.385886
A06_52	L-13	2	813.723	103.922	8.15e-05	33.4952	28.9294	1.15628	76.8125	4.17143	155.912	14757.1	144.679	0.000342	19.4841	0.581009	3.81148	19.9718	4.45819	0.244767	0.286055	43.3588	44.0507	8.18293	14.938	6.48366	2.30626	1.23452	95.5891	1.50987	0.22154	0.115281	0.419331	0.126681	0.106721	0.0677	0.343012	0.31079	0.293956	0.352872	0.275365	0.59885	0.158495	0.0883981	0.455464	0.162493	0.438442	0.434904	0.419253
A06_52	F-13	2	792.14	102.476	8.99e-05	33.2603	28.3306	1.17171	80.9812	4.15819	124.698	12262.6	146.93	0.000415	19.4428	0.583668	3.95625	19.8264	4.5013	0.257721	0.291975	44.8376	45.6241	7.36038	13.3351	5.78697	2.30986	1.22044	99.1363	1.48499	0.231437	0.122235	0.431292	0.142102	0.103429	0.0775677	0.340609	0.29278	0.270529	0.336635	0.261716	0.493709	0.177409	0.0875279	0.450755	0.181273	0.445015	0.408068	0.407855
A06_53	M-13	2	781.999	101.903	9.52e-05	33.1297	28.0438	1.18049	71.9524	4.07509	152.521	11954	121.877	0.000334	19.1964	0.578464	3.56151	19.7207	4.25242	0.231049	0.275205	41.2878	41.5898	8.01515	14.6262	6.4137	2.27947	1.34832	79.5954	1.52971	0.233234	0.121844	0.481974	0.136436	0.108867	0.0771973	0.364597	0.292978	0.345965	0.482023	0.369675	0.589189	0.165492	0.0860713	0.463996	0.167952	0.442196	0.435678	0.415986
A06_53	G-13	2	790.459	102.758	0.000102	33.6524	28.0168	1.19863	80.0825	4.06472	113.037	11502.9	152.663	0.000371	19.867	0.59012	4.10265	20.1338	4.49204	0.264836	0.288786	42.0042	43.0916	6.94378	12.534	5.54976	2.26904	1.06002	101.748	1.50108	0.203188	0.107552	0.456934	0.125262	0.093676	0.0808061	0.338006	0.26038	0.21825	0.305496	0.239083	0.456878	0.159869	0.091059	0.425121	0.16258	0.43672	0.395225	0.405783
A06_54	N-13	2	724.119	98.0327	0.000101	31.5957	27.2403	1.15978	80.9954	4.11872	123.452	11450.9	139.265	0.000306	18.7443	0.592709	4.1201	19.025	4.49293	0.279873	0.302937	43.5508	44.4329	7.13336	12.9474	5.85084	2.22738	0.990755	92.2365	1.50924	0.193759	0.101632	0.491263	0.113901	0.0932614	0.0663383	0.383208	0.351501	0.213137	0.364836	0.292854	0.546488	0.150241	0.0876332	0.418592	0.156196	0.427749	0.391345	0.388995
A06_54	H-13	2	727.711	98.2354	0.000103	31.6241	27.3193	1.15669	78.0495	4.20853	110.607	11790.5	158.47	0.000354	18.8176	0.594652	4.22255	19.1051	4.66891	0.288118	0.31705	45.4541	46.8121	6.82493	12.2816	5.51738	2.2411	1.05169	107.018	1.48256	0.21134	0.111449	0.457394	0.123492	0.0993825	0.0643119	0.351	0.346084	0.233594	0.300142	0.234431	0.441465	0.155155	0.0933094	0.407711	0.159267	0.410689	0.382814	0.385802
A06_56	J-14	2	820.749	104.56	9.72e-05	34.1512	28.6247	1.19588	69.1113	4.19962	189.177	16440.1	130.338	0.00041	19.6979	0.576397	3.55432	20.4245	4.56603	0.225747	0.289731	42.081	43.3692	9.08182	16.7281	7.16488	2.34437	1.57153	87.9491	1.48098	0.224318	0.118236	0.495139	0.129918	0.117873	0.08646	0.357505	0.314174	0.29103	0.391269	0.305222	0.825346	0.160315	0.0861273	0.477063	0.165646	0.445828	0.442038	0.418799
A06_56	F-14	2	831.996	105.681	9.9e-05	34.7427	28.5996	1.21683	82.8088	4.57983	156.315	14672.8	145.193	0.00061	20.2935	0.584231	3.88599	21.0223	4.88076	0.244286	0.308653	40.994	42.5693	8.4964	15.5067	6.36862	2.44167	1.7566	97.0555	1.49859	0.203033	0.108673	0.522459	0.123495	0.107377	0.103906	0.352053	0.371897	0.331065	0.315457	0.270327	1.05034	0.155941	0.0890243	0.473318	0.155596	0.455218	0.452579	0.437046
A06_58	L-14	2	809.772	103.958	8.63e-05	34.1937	28.3132	1.21031	66.6245	4.22614	184.158	16225.6	131.469	0.000288	19.5665	0.571258	3.33296	20.0553	4.01225	0.212102	0.255778	40.3491	41.5896	8.69957	16.0827	7.18423	2.24667	1.20934	88.6271	1.48242	0.202818	0.1064	0.49055	0.116214	0.104716	0.0852216	0.38404	0.355278	0.251815	0.362778	0.283464	0.462546	0.147703	0.077512	0.459593	0.149411	0.437293	0.433645	0.415337
A06_58	H-14	2	827.349	105.151	8.74e-05	34.7256	28.4724	1.22158	72.2912	4.14772	132.576	12532.3	143.003	0.000399	20.3281	0.584864	3.95749	20.6845	4.49393	0.250533	0.284103	41.3734	42.6015	7.55648	13.7623	5.9687	2.31075	1.23438	95.5746	1.49462	0.203324	0.108696	0.485232	0.121709	0.103347	0.0888052	0.35687	0.265564	0.276257	0.320482	0.268703	0.538091	0.154814	0.0884202	0.442932	0.155841	0.43747	0.412137	0.408868
A06_59	M-14	2	762.84	100.557	0.000112	32.8524	27.4874	1.19702	70.5369	4.20268	177.295	11119.9	92.8416	0.000398	19.1207	0.580856	3.53897	19.7049	4.37818	0.232404	0.288446	39.4482	41.3642	8.70769	15.9552	6.99881	2.28725	1.49656	62.4902	1.48815	0.257365	0.131909	0.504908	0.139325	0.132606	0.0864519	0.364119	0.353314	0.320056	0.605763	0.45627	0.733929	0.175005	0.0889619	0.508075	0.177908	0.46559	0.467295	0.433117
A06_59	I-14	2	795.772	103.081	0.000114	33.9657	27.9061	1.22133	78.2989	4.23102	130.333	11519.4	135.066	0.000548	20.4506	0.602099	4.44986	20.8076	5.03138	0.283729	0.322994	37.4077	40.0874	7.62677	13.8762	5.85666	2.38449	1.3158	90.0997	1.50054	0.238235	0.123391	0.522738	0.131356	0.126346	0.0947252	0.376968	0.320719	0.306113	0.361877	0.295315	0.952857	0.170831	0.10045	0.45783	0.170895	0.448087	0.416262	0.419238
A06_60	N-14	2	831.889	105.198	8.11e-05	34.5371	28.7093	1.20419	69.9952	4.1242	194.678	12624.7	98.3439	0.000428	20.2117	0.584685	3.68178	20.8723	4.62831	0.229043	0.289991	36.0061	37.84	9.2371	16.9999	7.26818	2.34461	1.59041	65.9991	1.48737	0.225521	0.118249	0.445947	0.126669	0.115091	0.0813274	0.389344	0.306263	0.303224	0.488935	0.408483	0.879364	0.159276	0.0880423	0.476789	0.158532	0.427833	0.449986	0.40568
A06_60	J-14	2	839.127	105.786	8.76e-05	35.0588	28.5708	1.22926	76.1248	4.14694	149.456	13214.9	137.761	0.000719	20.8309	0.593582	4.18068	21.3504	4.97267	0.259288	0.31084	38.2554	40.5759	8.39155	15.2631	6.18425	2.47067	1.67107	90.7579	1.52085	0.222512	0.115426	0.487108	0.122585	0.118276	0.0841257	0.368812	0.325624	0.346436	0.370981	0.292441	1.01753	0.157787	0.0941446	0.440053	0.15763	0.430564	0.41174	0.417058
A06_61	I-15	1	792.028	102.654	9.11e-05	33.2885	28.3514	1.17392	75.5973	4.30988	152.214	15408.4	152.874	0.000332	19.3373	0.580469	3.66591	19.7432	4.26673	0.239413	0.277643	42.1094	42.8163	7.98519	14.5395	6.42157	2.26252	1.2976	102.561	1.48878	0.212137	0.111084	0.459287	0.124867	0.102898	0.0730953	0.394331	0.383994	0.349306	0.345609	0.251297	0.555652	0.151214	0.0881559	0.449708	0.156255	0.452933	0.432138	0.429018
A06_62	J-15	1	705.468	97.0321	0.000106	32.0778	26.1084	1.22762	68.1625	3.92074	128.7	11794.2	138.111	0.000342	19.1977	0.597658	4.07966	19.7478	4.82525	0.274408	0.324859	38.3797	39.6183	7.37044	13.3574	5.91587	2.26907	1.26726	92.2479	1.49376	0.216835	0.114896	0.440001	0.133534	0.100508	0.087847	0.337616	0.282163	0.247654	0.303776	0.246482	0.445893	0.171635	0.0893276	0.414115	0.172142	0.38945	0.367898	0.350664
A06_64	L-15	1	833.175	105.594	9.37e-05	34.502	28.9064	1.19365	73.6013	4.2452	142.207	14420.8	154.765	0.00031	20.5066	0.594281	4.43989	20.8893	4.9989	0.279484	0.313396	43.2334	43.7044	7.71344	14.0991	6.26278	2.25575	1.12434	102.333	1.5107	0.189027	0.099204	0.474372	0.113934	0.0973526	0.0812899	0.329517	0.297166	0.23224	0.286125	0.228947	0.505178	0.151895	0.101274	0.426452	0.152355	0.414487	0.395774	0.387105
A06_65	M-15	1	755.284	99.8484	8.67e-05	31.9953	28.0816	1.14005	65.1619	3.90398	148.86	12423.2	127.191	0.00039	18.5548	0.580025	3.54883	19.0664	4.27224	0.236207	0.282266	43.893	44.3546	8.01146	14.599	6.34689	2.31101	1.32192	84.0895	1.51308	0.20582	0.108277	0.44233	0.117935	0.100346	0.0603861	0.353142	0.289401	0.307391	0.41686	0.324937	0.802883	0.143904	0.086874	0.449055	0.148573	0.440499	0.438823	0.434299
A06_67	I-16	2	712.856	98.1245	0.000122	33.1833	25.6166	1.29956	66.7059	3.89542	159.389	14343.5	134.523	0.000433	19.7166	0.593877	3.76268	20.4405	4.76505	0.248969	0.319062	33.2128	35.8639	8.35475	15.3253	6.56802	2.34767	1.55848	90.8901	1.47927	0.206746	0.106644	0.444845	0.113876	0.116468	0.0953058	0.398096	0.292753	0.252965	0.331391	0.256633	0.803543	0.1448	0.087987	0.429815	0.145578	0.384918	0.403659	0.374057
A06_67	E-16	2	761.086	101.474	0.000116	34.224	26.5727	1.29185	77.4506	4.25436	131.626	11335.1	132.266	0.00058	20.5853	0.600726	4.30768	21.0398	5.00099	0.276755	0.324916	35.8473	38.5403	7.72374	13.9805	5.91294	2.3713	1.42544	88.549	1.4986	0.20046	0.105738	0.438968	0.115449	0.114822	0.105722	0.354238	0.339416	0.308118	0.328181	0.284942	0.900144	0.158118	0.0998173	0.438962	0.160024	0.424775	0.400438	0.398213
A06_68	J-16	1	812.17	103.997	8.29e-05	34.1807	28.2988	1.21061	69.0111	4.16974	197.572	18602.2	142.365	0.000385	19.7521	0.577178	3.39973	20.5512	4.45938	0.212841	0.280299	39.2979	39.8345	9.2633	17.0378	7.33783	2.33126	1.59493	96.1244	1.4783	0.220801	0.115248	0.49458	0.122592	0.116412	0.0880579	0.383109	0.315514	0.286017	0.321331	0.27421	0.712433	0.154935	0.0868552	0.490025	0.158614	0.441468	0.438684	0.399512
A06_69	K-16	2	791.195	103.387	0.000105	34.9225	27.0451	1.29561	71.6719	4.26842	177.407	16551	141.128	0.00031	20.2561	0.580506	3.61278	20.6921	4.29929	0.232118	0.277494	38.1512	40.7575	8.55442	15.8304	7.02044	2.26328	1.23494	94.7509	1.48666	0.206471	0.108989	0.515572	0.116786	0.114887	0.0946073	0.365915	0.337083	0.255197	0.319456	0.27087	0.61076	0.143252	0.0880332	0.45511	0.145981	0.452575	0.432561	0.435975
A06_69	G-16	2	794.893	103.762	0.000108	34.9694	27.099	1.2946	72.0879	4.32636	129.612	12241.6	140.718	0.000418	20.7155	0.592302	4.21345	21.1713	4.83186	0.269729	0.309851	38.7592	40.5443	7.48973	13.623	5.9378	2.30278	1.29502	95.4848	1.47159	0.195423	0.102775	0.505716	0.113274	0.108132	0.096507	0.367989	0.357794	0.241172	0.304731	0.254796	0.617659	0.145604	0.0940834	0.426389	0.149644	0.432665	0.401766	0.416079
A06_70	L-16	2	761.643	100.676	9.79e-05	32.8947	27.5279	1.19447	74.7611	4.17109	172.236	14928.6	130.071	0.000298	18.8109	0.571301	3.25897	19.3458	4.02692	0.21566	0.267956	42.271	44.1861	8.46251	15.5465	6.92908	2.25069	1.24156	87.0391	1.49313	0.221807	0.11699	0.448782	0.131206	0.107581	0.0829758	0.401568	0.336557	0.260815	0.381655	0.309928	0.583097	0.160694	0.0805668	0.481787	0.163318	0.453967	0.453525	0.435014
A06_70	H-16	2	774.971	101.622	0.000105	33.3137	27.6833	1.20254	80.2417	4.25737	128.507	11505	134.862	0.000394	19.4564	0.583777	3.86602	19.8267	4.47811	0.255819	0.294976	43.052	44.1899	7.43856	13.504	5.87226	2.30896	1.35259	91.0567	1.47994	0.214724	0.113038	0.439591	0.126615	0.103112	0.07341	0.376464	0.318371	0.300982	0.355753	0.303924	0.556266	0.159013	0.0922255	0.472962	0.159932	0.477605	0.461822	0.46818
A06_71	M-16	2	814.749	104.315	9.66e-05	34.3452	28.2866	1.21498	75.2178	4.25578	190.114	16933.4	136.106	0.000457	19.8899	0.578885	3.61637	20.5796	4.61425	0.231286	0.295448	39.9387	42.1204	9.16321	16.8293	7.19124	2.34534	1.57055	91.4787	1.4877	0.225019	0.11754	0.486087	0.130142	0.112437	0.0834967	0.379323	0.310049	0.326533	0.335157	0.28376	0.82144	0.156304	0.084001	0.466878	0.159873	0.429345	0.436544	0.397006
A06_71	I-16	2	827.894	105.356	0.000104	34.8469	28.381	1.22896	78.513	4.26747	150.956	13975.4	139.094	0.000626	20.4672	0.58687	4.0397	21.1638	4.94017	0.25218	0.308363	40.5652	41.2876	8.35492	15.2281	6.28515	2.43593	1.70979	95.0799	1.46476	0.216226	0.113653	0.535248	0.127466	0.106499	0.0859912	0.391975	0.318925	0.31287	0.330385	0.286081	0.909656	0.158432	0.090674	0.464707	0.167802	0.468199	0.426447	0.43899
A06_73	C-17	1	844.955	107.043	0.000116	35.7695	28.2415	1.26375	79.9571	4.48163	129.71	13652.4	156.847	0.000476	20.964	0.585375	3.98853	21.2491	4.4329	0.247058	0.276494	39.4124	40.4796	7.61704	13.7661	5.91656	2.32645	1.35818	107.681	1.46226	0.208365	0.111113	0.445298	0.137921	0.0888737	0.104769	0.368011	0.300744	0.309148	0.289901	0.242319	0.767811	0.168644	0.0855522	0.454779	0.167233	0.471166	0.427598	0.457749
A06_76	F-17	1	783.712	101.731	9.26e-05	32.5897	28.6328	1.13558	71.6031	4.05155	115.483	11368	147.494	0.000397	19.4047	0.594741	4.0999	19.6368	4.48146	0.265853	0.289406	39.6665	41.4123	7.06453	12.7613	5.55423	2.30842	1.12252	99.3957	1.48853	0.225482	0.118427	0.503015	0.134675	0.101596	0.0710935	0.365192	0.301285	0.258668	0.313938	0.25459	0.558528	0.168992	0.0916036	0.438219	0.172394	0.444884	0.402881	0.415293
A06_77	G-17	1	844.63	106.839	0.000101	35.934	28.0607	1.28062	81.6158	4.14342	119.47	11771.5	150.903	0.000404	21.6501	0.601053	4.58355	21.9149	5.0111	0.280191	0.306517	36.3755	38.2658	7.20329	13.0371	5.65757	2.3098	1.18899	99.8263	1.51085	0.216352	0.116975	0.480163	0.141898	0.0997931	0.105255	0.345236	0.308653	0.29141	0.32319	0.261835	0.614077	0.183183	0.0953479	0.425961	0.183042	0.425798	0.376053	0.375757
A06_78	N-17	2	791.339	103.698	0.000115	35.0426	26.916	1.3044	76.0439	4.24878	129.188	11467.9	135.983	0.000302	20.7785	0.592626	4.18654	21.0739	4.60728	0.263584	0.288418	36.4816	38.0533	7.33868	13.3508	5.96648	2.24554	1.04198	90.0472	1.50807	0.208501	0.114548	0.639371	0.135714	0.105855	0.111924	0.363679	0.335006	0.239115	0.349402	0.31363	0.431766	0.178129	0.0899575	0.449259	0.176962	0.443016	0.404215	0.39662
A06_78	H-17	2	769.157	102.194	0.000117	34.5715	26.5305	1.30265	84.1431	4.25034	110.994	11402.1	156.442	0.000361	20.709	0.597622	4.28658	21.1058	4.79572	0.273703	0.303856	37.1261	37.9423	6.85757	12.3528	5.51356	2.25628	1.00903	103.561	1.51233	0.197573	0.106278	0.456529	0.127564	0.0942194	0.0992985	0.367117	0.328861	0.218731	0.283454	0.22982	0.434018	0.16668	0.091037	0.418689	0.166589	0.404409	0.37368	0.358551
A06_79	E-18	1	733.486	99.0944	0.000111	32.6931	26.6996	1.22516	78.3605	4.2517	127.643	12106.2	137.969	0.000429	19.3136	0.590164	3.83744	19.6993	4.39662	0.25633	0.292378	38.1932	39.9315	7.47891	13.5164	5.85641	2.31878	1.27667	96.0822	1.43992	0.197125	0.105579	0.467698	0.119028	0.0940823	0.0772183	0.41245	0.327015	0.260501	0.298044	0.264499	0.814225	0.154029	0.0846409	0.427415	0.16121	0.45157	0.401317	0.427965
A06_80	J-18	2	728.602	98.0984	0.000103	31.9749	26.9324	1.18903	68.6341	4.19106	173.138	15409	133.198	0.000328	18.9243	0.590955	3.87095	19.6588	4.85161	0.261039	0.327496	40.166	41.6826	8.50245	15.6565	6.89573	2.27528	1.44067	90.2757	1.47343	0.250983	0.131439	0.487318	0.137406	0.131955	0.0791216	0.38969	0.32627	0.303326	0.371399	0.287487	0.655034	0.174118	0.091775	0.444162	0.178223	0.417158	0.40228	0.382001
A06_80	F-18	2	743.758	99.5847	0.000118	32.7472	27.0241	1.21607	73.0918	4.38577	135.822	12056.6	137.122	0.000533	19.5414	0.59644	4.27419	20.1098	5.12015	0.286842	0.346828	41.941	44.1705	7.72561	14.0263	6.02516	2.34544	1.45888	91.2036	1.50644	0.224575	0.117673	0.472784	0.122632	0.122335	0.0889506	0.361937	0.362947	0.331378	0.31717	0.249602	0.870966	0.158949	0.0935667	0.425329	0.163383	0.413719	0.394483	0.398883
A06_81	K-18	1	886.7	109.156	9.81e-05	36.3077	29.1001	1.24912	73.6857	4.48929	201.982	19201.4	146.607	0.000509	21.3703	0.587704	4.18508	22.2443	5.31208	0.253184	0.322498	38.5367	39.934	9.51262	17.5369	7.25929	2.42928	1.83269	98.8142	1.48659	0.247332	0.130977	0.441757	0.147762	0.1198	0.104241	0.391545	0.371007	0.364502	0.395046	0.323683	0.999112	0.174416	0.0873354	0.458176	0.183476	0.445123	0.433943	0.416371
A06_82	L-18	2	755.605	100.364	0.000114	33.0696	27.1465	1.22155	66.2512	4.14587	183.775	14551.1	121.339	0.000449	19.3727	0.585456	3.66112	20.1033	4.72359	0.240844	0.314069	37.7778	40.8746	8.99683	16.4974	7.06799	2.34256	1.66502	81.2653	1.49372	0.238028	0.123612	0.513485	0.129897	0.129987	0.0923057	0.427599	0.367873	0.318884	0.402625	0.326881	0.902838	0.155328	0.0892719	0.455598	0.158622	0.444966	0.432261	0.433609
A06_82	H-18	2	752.671	100.455	0.000119	33.2906	26.9503	1.23709	74.9351	4.12554	131.558	11845	139.381	0.000609	19.9113	0.598554	4.2083	20.5189	5.02525	0.277242	0.330551	37.5854	39.5016	7.73111	14.0084	5.85191	2.4006	1.53441	92.787	1.5088	0.207837	0.110985	0.475263	0.125543	0.107256	0.0934784	0.391569	0.308494	0.358249	0.334305	0.264568	0.818506	0.153723	0.0993815	0.447107	0.160574	0.44872	0.425957	0.430714
A06_83	M-18	1	772.346	101.082	9.17e-05	32.8368	27.9348	1.17786	68.8365	4.14013	190.036	16134.8	130.962	0.000424	18.6827	0.568371	3.06203	19.3897	4.01402	0.198784	0.261386	40.4663	41.2705	9.10002	16.7445	7.19015	2.33593	1.5695	87.4892	1.49813	0.23748	0.121906	0.495356	0.131601	0.121662	0.0841568	0.363128	0.320737	0.313472	0.405123	0.348649	0.767135	0.155865	0.0777988	0.492732	0.160973	0.456348	0.457421	0.437095
A06_84	N-18	2	777.603	101.646	9.76e-05	33.1533	27.8918	1.18738	69.0479	4.15868	161.048	11896.2	110.078	0.00032	19.2311	0.580534	3.61003	19.5869	4.13938	0.236953	0.271343	41.0039	42.718	8.19114	15.0801	6.67676	2.26816	1.18029	74.6006	1.47341	0.21877	0.11583	0.448165	0.131917	0.105503	0.0750861	0.474299	0.318635	0.252242	0.424155	0.370644	0.510146	0.150336	0.0900077	0.445271	0.152585	0.461221	0.428585	0.451762
A06_84	J-18	2	777.791	101.616	9.7e-05	33.0128	28.0365	1.17864	71.9765	4.1781	122.764	11233.1	134.958	0.000463	19.4716	0.590013	3.92333	19.8579	4.45953	0.255391	0.289201	40.4711	41.8887	7.32223	13.2444	5.76057	2.31127	1.17364	91.8935	1.46719	0.216159	0.113874	0.441349	0.124824	0.1064	0.0722038	0.494723	0.304431	0.257453	0.357769	0.29435	0.74904	0.149882	0.0919355	0.447281	0.153661	0.439483	0.427277	0.422052
A06_85	I-19	2	746.81	99.8663	0.000104	32.7896	27.1562	1.20773	73.5677	4.06888	144.537	13898.5	145.587	0.000318	19.0498	0.579773	3.41077	19.5769	4.13385	0.22221	0.269095	37.7199	39.8301	7.73067	14.071	6.29511	2.23957	1.26518	98.2394	1.47904	0.19629	0.102173	0.414518	0.115327	0.0991437	0.0832796	0.336273	0.299806	0.341847	0.344069	0.279712	0.48097	0.152863	0.0829121	0.450211	0.155576	0.441759	0.413804	0.413304
A06_85	C-19	2	754.149	100.169	9.53e-05	32.8475	27.3351	1.19986	77.0769	4.13865	115.374	11741.2	150.304	0.000397	19.4739	0.591914	3.97455	19.8142	4.41965	0.259871	0.287215	39.4828	39.5584	7.06965	12.7558	5.56467	2.2992	1.16409	102.449	1.47065	0.210336	0.112644	0.44284	0.135737	0.0910682	0.0889789	0.368693	0.286569	0.260191	0.3304	0.280803	0.565095	0.173445	0.0911333	0.444041	0.175163	0.445504	0.402612	0.40833
A06_86	D-19	1	863.07	108.013	0.000109	36.0299	28.7307	1.25448	84.2207	4.11852	114.507	11664.2	150.31	0.00041	21.6976	0.601328	4.83797	22.0095	5.31366	0.29799	0.326649	41.3719	42.7558	7.05119	12.7173	5.55224	2.30945	1.17705	102.619	1.4653	0.185009	0.0996933	0.538038	0.120767	0.0886534	0.0971965	0.347675	0.301105	0.241196	0.294654	0.241924	0.541898	0.162667	0.0993452	0.423993	0.165169	0.429554	0.389162	0.398758
A06_89	G-19	1	795.692	103.283	0.000108	34.05	27.8964	1.21972	85.5417	4.06725	120.127	11936.7	150.79	0.000378	19.998	0.586826	4.16214	20.3303	4.6395	0.272605	0.303399	44.8952	45.2189	7.15138	12.954	5.71609	2.28275	1.09006	100.027	1.50885	0.198882	0.104722	0.464854	0.122681	0.0905424	0.0771411	0.347738	0.301045	0.220148	0.300942	0.251432	0.503729	0.15662	0.0911502	0.414868	0.156209	0.405208	0.397442	0.39423
A06_94	L-20	2	752.056	99.7391	0.0001	32.3687	27.5822	1.1735	66.8226	4.0914	176.858	12047.3	103.449	0.000327	18.7147	0.578685	3.44632	19.2835	4.23482	0.231217	0.283228	42.5456	42.4548	8.56831	15.7768	6.97189	2.27369	1.26485	68.7919	1.50738	0.239197	0.124522	0.508232	0.135725	0.116493	0.0799861	0.389149	0.323242	0.287633	0.50463	0.410827	0.644037	0.159557	0.0877164	0.457603	0.160454	0.437015	0.433175	0.42287
A06_94	H-20	2	755.564	100.464	0.000114	32.8853	27.4459	1.19871	72.5278	4.13056	128.828	11203.7	134.517	0.000506	19.8295	0.602299	4.43009	20.353	5.16169	0.292889	0.34153	40.0373	42.0974	7.53986	13.6557	5.86158	2.34183	1.33274	89.1546	1.5091	0.20051	0.105956	0.398243	0.118888	0.100982	0.0827238	0.355582	0.28653	0.314922	0.351845	0.303888	0.778806	0.163659	0.104046	0.434925	0.169196	0.416033	0.408507	0.389802
A06_95	I-20	1	767.893	101.849	0.000119	33.9637	26.9664	1.26284	77.4191	4.23699	140.945	12713.1	139.142	0.000896	20.5728	0.6046	4.48039	21.2571	5.46222	0.286198	0.3502	35.3533	38.7821	8.29479	14.9649	6.02556	2.48803	1.77462	93.1652	1.49795	0.222657	0.117816	0.544834	0.12547	0.121952	0.095898	0.31482	0.351809	0.331642	0.349806	0.29634	1.00301	0.164414	0.0922727	0.4172	0.170865	0.416988	0.380359	0.373491
A06_96	N-20	2	828.826	105.962	0.000104	35.7827	27.6381	1.30057	74.1385	4.2267	182.315	15031.3	125.307	0.000365	21.0363	0.586837	3.82168	21.5406	4.59311	0.23422	0.286415	34.8009	38.0463	8.80146	16.2309	7.12683	2.28728	1.3702	83.5176	1.49643	0.225172	0.120099	0.579277	0.136233	0.120536	0.121106	0.353518	0.337031	0.275005	0.394122	0.332178	0.786928	0.169972	0.0852646	0.473681	0.171038	0.453562	0.42047	0.413541
A06_96	J-20	2	824.312	105.853	0.000104	35.9473	27.4058	1.31724	79.9732	4.29885	138.684	12713.2	141.316	0.000531	21.3602	0.593688	4.24694	21.8434	4.9291	0.26109	0.305819	36.5547	38.275	7.90199	14.4125	6.02976	2.40915	1.41197	93.1712	1.5202	0.207189	0.10962	0.558541	0.123738	0.116999	0.121885	0.340973	0.354706	0.311757	0.365361	0.274003	0.761607	0.157702	0.0935259	0.445493	0.161398	0.433292	0.410338	0.402552
A07_01	D-13	1	698.36	95.869	9.49e-05	30.7757	26.9205	1.14137	73.4405	4.19846	122.866	9456.68	115.835	0.000359	17.7794	0.577121	3.20849	18.0494	3.62232	0.220814	0.247819	41.0034	42.0827	7.2206	13.0501	5.73592	2.27507	1.11097	77.951	1.48921	0.217663	0.112594	0.436974	0.127796	0.0982369	0.0697914	0.389209	0.301308	0.337758	0.577718	0.450488	0.577638	0.15511	0.0822475	0.440499	0.155826	0.44485	0.426147	0.425857
A07_02	D-05	2	774.773	101.577	0.000112	33.6815	27.2331	1.23557	71.1929	4.23783	154.371	15045.9	148.425	0.000314	20.0366	0.594024	3.9465	20.5257	4.67115	0.251149	0.298109	35.3456	38.154	8.08133	14.8102	6.45445	2.29826	1.41489	99.1804	1.49577	0.257473	0.142718	0.506331	0.162803	0.120637	0.0955439	0.394566	0.348534	0.316372	0.348252	0.260156	0.460482	0.191883	0.088208	0.437098	0.193227	0.44561	0.384883	0.404115
A07_02	J-05	2	782.569	102.022	0.000109	33.8106	27.4007	1.23149	76.5918	4.14419	138.961	12959	142.073	0.000357	20.1743	0.59618	4.1285	20.601	4.75435	0.262813	0.300368	36.5145	38.3123	7.73329	14.1189	6.05949	2.34339	1.26534	94.7465	1.49727	0.255858	0.139513	0.49571	0.161722	0.120357	0.0930499	0.337759	0.303987	0.299769	0.333901	0.270389	0.551228	0.191791	0.0981525	0.465932	0.195366	0.461641	0.41555	0.421573
A07_03	E-05	2	708.01	96.4881	8.76e-05	30.951	27.1994	1.13675	64.1699	4.17568	140.311	10893.6	115.025	0.000324	17.6847	0.571109	3.06132	18.1401	3.73858	0.209758	0.253239	42.5174	43.7935	7.68759	14.0524	6.16463	2.29543	1.23121	77.9062	1.47822	0.20337	0.108546	0.457669	0.124478	0.0921025	0.0716726	0.443894	0.355461	0.283837	0.491814	0.389056	0.414276	0.148188	0.0790844	0.448465	0.155128	0.451171	0.435266	0.429959
A07_03	K-05	2	733.267	98.1949	8.26e-05	31.4551	27.7176	1.13302	61.3571	4.04337	135.37	11942.9	131.904	0.000326	18.07	0.574305	3.23803	18.4604	3.81145	0.218141	0.254977	42.9077	44.1213	7.54993	13.7272	6.09134	2.25595	1.15041	88.8798	1.48004	0.211455	0.112433	0.390025	0.126862	0.0983633	0.0685353	0.462184	0.275063	0.279054	0.378482	0.323682	0.440694	0.153078	0.0816717	0.466279	0.161859	0.482642	0.438547	0.446043
A07_04	F-05	2	727.429	98.4092	9.96e-05	32.4032	26.6634	1.21363	71.7304	4.15674	142.624	13917.6	150.295	0.000341	18.7434	0.578513	3.38929	19.258	4.15868	0.227685	0.274898	41.1517	41.611	7.7699	14.1858	6.26206	2.27578	1.28329	99.1387	1.51409	0.213678	0.115852	0.433801	0.139968	0.0982992	0.0944387	0.359159	0.3408	0.246285	0.30705	0.261583	0.49766	0.163024	0.0860925	0.462549	0.16883	0.469446	0.424525	0.420068
A07_04	L-05	2	751.975	100.129	9.78e-05	33.144	27.0644	1.22283	77.5761	4.1893	138.568	14579.1	158.881	0.000308	18.9306	0.571072	3.23299	19.2952	3.83622	0.214211	0.254328	42.5594	44.3539	7.61404	13.8858	6.19822	2.25012	1.19557	105.884	1.49781	0.202055	0.111614	0.506604	0.137876	0.0903526	0.0997467	0.354565	0.31119	0.216991	0.274446	0.239278	0.432403	0.15943	0.0828303	0.464227	0.163426	0.461002	0.441472	0.442296
A07_05	G-05	2	781.87	101.956	8.24e-05	33.339	27.9637	1.19064	67.3823	4.19113	153.024	15349.2	155.727	0.000294	19.4005	0.580622	3.62484	19.8776	4.31321	0.236584	0.280384	40.6523	41.6055	8.03229	14.7152	6.5144	2.26015	1.24688	102.225	1.52145	0.183689	0.0992816	0.362166	0.117873	0.0827111	0.0818814	0.398844	0.269053	0.26412	0.263097	0.237692	0.456914	0.156953	0.08705	0.469337	0.156334	0.449807	0.445044	0.421627
A07_05	M-05	2	778.96	101.731	8.24e-05	33.125	28.0864	1.17795	78.5263	4.31984	138.425	14646.3	159.988	0.000303	19.6211	0.59128	4.01177	20.0232	4.60906	0.25828	0.297004	39.6042	41.1883	7.56552	13.856	6.19816	2.24512	1.10252	107.35	1.48857	0.185993	0.100791	0.438223	0.121628	0.0808269	0.0820732	0.3864	0.333224	0.22764	0.269269	0.249448	0.418824	0.157456	0.0890752	0.423088	0.161741	0.435438	0.391642	0.407818
A07_06	N-05	1	781.197	101.884	9.14e-05	33.0396	28.225	1.16915	76.2948	4.14387	148.389	15180.8	156.48	0.000367	19.3078	0.583647	3.68864	19.6985	4.29429	0.239563	0.279392	40.9075	43.0668	8.04389	14.6884	6.34882	2.32208	1.24456	104.505	1.49691	0.192447	0.102226	0.375748	0.119191	0.0857436	0.0709151	0.369774	0.310323	0.253903	0.271438	0.2497	0.535506	0.149492	0.0873184	0.449615	0.150326	0.446997	0.42932	0.428268
A07_07	C-05	2	748.261	99.368	8.87e-05	32.3254	27.5052	1.17326	73.3041	4.31478	144.619	12534.3	133.096	0.000306	18.9556	0.585473	3.66357	19.4651	4.3382	0.240949	0.283764	39.9921	40.3665	7.72819	14.1164	6.26014	2.25973	1.20308	88.2605	1.50856	0.229696	0.122129	0.549592	0.135215	0.106806	0.0717265	0.377237	0.308322	0.334281	0.447121	0.350041	0.437354	0.170401	0.0831597	0.442025	0.173559	0.424727	0.402576	0.391207
A07_07	I-05	2	745.892	99.3949	9.71e-05	32.5285	27.2461	1.1938	71.5956	4.20588	133.375	12818.4	139.564	0.000343	19.1702	0.587864	3.82377	19.6015	4.41526	0.252458	0.289163	40.1131	40.331	7.49913	13.5774	6.02167	2.26533	1.19232	96.8831	1.43849	0.233521	0.126225	0.50179	0.139352	0.112395	0.079966	0.360565	0.320751	0.290244	0.3466	0.256763	0.467894	0.172545	0.0897632	0.443508	0.174525	0.439304	0.407642	0.414313
A07_08	D-05	2	754.524	100.078	8.49e-05	32.8496	27.3408	1.2005	74.7091	4.20755	144.827	13768.2	146.593	0.000311	19.4415	0.591332	3.93537	19.8468	4.57299	0.257909	0.301358	39.6715	42.1355	7.75356	14.1829	6.31495	2.25265	1.18108	97.3089	1.50777	0.209039	0.112023	0.475683	0.127797	0.0993602	0.0806349	0.338725	0.303955	0.27159	0.335337	0.291695	0.416329	0.162087	0.0908395	0.4164	0.161706	0.409039	0.377833	0.384897
A07_08	J-05	2	770.166	101.371	8.87e-05	33.4695	27.3929	1.22212	76.1029	4.23499	144.528	13920	147.062	0.000334	19.8178	0.591941	4.01212	20.2023	4.56556	0.261989	0.297657	40.1526	41.1601	7.81552	14.2976	6.27079	2.2866	1.167	98.2325	1.4966	0.205513	0.110328	0.458417	0.126455	0.099778	0.0877956	0.346816	0.297975	0.266509	0.297238	0.258419	0.506665	0.157704	0.0942775	0.446461	0.160914	0.439167	0.410516	0.403627
A07_09	E-05	2	718.725	97.0205	8.37e-05	31.0374	27.4708	1.12807	59.9101	4.17972	136.162	8260.48	91.1913	0.000366	17.8313	0.574529	3.11956	18.2358	3.69277	0.211883	0.248594	41.2415	42.502	7.5636	13.7516	6.07246	2.27253	1.25069	60.1367	1.51863	0.227006	0.121899	0.460978	0.132695	0.108663	0.0626252	0.417153	0.320121	0.350255	0.723441	0.476939	0.51249	0.157343	0.0848006	0.489081	0.162484	0.47978	0.464766	0.453696
A07_09	K-05	2	710.4	96.5071	8.17e-05	30.8217	27.3695	1.12458	67.6315	4.18268	128.776	12170.5	142.03	0.000305	17.588	0.569879	3.01489	17.9015	3.50867	0.205386	0.237805	42.6324	43.9146	7.28814	13.3001	5.93988	2.24424	1.06519	95.2453	1.48995	0.211232	0.112501	0.440523	0.125455	0.0995074	0.0619824	0.422619	0.332846	0.272	0.337768	0.282331	0.403706	0.152219	0.0751492	0.478081	0.155101	0.453142	0.454682	0.429396
A07_10	F-05	1	803.476	103.338	8.94e-05	33.5591	28.6209	1.17311	68.7923	4.2912	148.097	14030.2	146.4	0.000314	19.5569	0.582388	3.68747	19.9427	4.31913	0.234855	0.275061	38.9577	42.5494	7.85474	14.3817	6.41633	2.25189	1.23445	96.2728	1.5189	0.194552	0.10485	0.46575	0.126265	0.0895447	0.0849438	0.357836	0.293565	0.279377	0.32461	0.271941	0.467063	0.154779	0.0810332	0.437871	0.16126	0.453914	0.413885	0.431797
A07_12	H-05	2	717.654	97.4587	9.89e-05	31.3466	27.2318	1.15145	77.6518	4.20706	137.711	13525.3	146.791	0.000351	18.1734	0.58021	3.58949	18.646	4.24195	0.248511	0.290254	45.2947	45.2318	7.61397	13.9029	6.12606	2.28379	1.23847	99.2266	1.47697	0.193868	0.104864	0.568277	0.123618	0.091496	0.0780649	0.403617	0.310128	0.254684	0.30758	0.256159	0.536208	0.14964	0.086553	0.433817	0.148547	0.42321	0.416049	0.413158
A07_12	N-05	2	739.373	99.0277	9.27e-05	31.8489	27.6169	1.1502	79.9273	4.55758	134.6	14067.4	155.57	0.000291	18.4813	0.580031	3.62631	18.8996	4.18053	0.245138	0.280739	45.4094	45.2449	7.40314	13.4984	6.11211	2.2196	1.04373	104.736	1.48356	0.206804	0.112232	0.467621	0.136125	0.0895854	0.081126	0.414505	0.427583	0.246421	0.317028	0.229156	0.379034	0.160095	0.0851678	0.426628	0.164905	0.446955	0.413068	0.432412
A07_13	C-07	2	747.051	99.1486	8.14e-05	31.7495	27.9289	1.13475	63.4976	4.28436	152.491	8286.83	76.9273	0.000364	18.3686	0.577018	3.26505	18.8272	3.96781	0.215712	0.261077	39.4102	41.6846	8.07415	14.7583	6.3606	2.31911	1.41368	53.0943	1.45759	0.230405	0.120661	0.481558	0.132713	0.106975	0.0620068	0.376308	0.295183	0.394209	0.781912	0.46011	0.515645	0.171092	0.0844559	0.505246	0.170319	0.47852	0.471729	0.446932
A07_13	I-07	2	703.546	96.2637	8.55e-05	30.9563	27.0279	1.14466	71.5333	4.2463	128.004	12157.8	139.446	0.000334	18.166	0.585787	3.5075	18.6671	4.17971	0.237743	0.282731	39.117	39.4447	7.39507	13.4215	5.86515	2.29883	1.19769	95.7461	1.45412	0.200301	0.105753	0.432945	0.115013	0.0951471	0.0587415	0.34688	0.288381	0.223295	0.31841	0.295344	0.432861	0.153016	0.0844703	0.458275	0.153073	0.45146	0.43152	0.425168
A07_14	D-07	2	738.04	99.3095	0.000116	32.8104	26.7484	1.22403	64.3115	4.2881	139.218	13717.7	148.194	0.00031	19.0972	0.581592	3.53333	19.5963	4.25361	0.235074	0.282633	39.9548	41.5577	7.64259	13.9297	6.19313	2.26048	1.25205	99.7733	1.48161	0.219182	0.118366	0.467969	0.140288	0.097531	0.0918125	0.431793	0.332031	0.248707	0.317061	0.297563	0.400027	0.164299	0.0863261	0.421575	0.167423	0.429641	0.394775	0.40823
A07_14	J-07	2	735.321	98.9886	0.000113	32.8081	26.6197	1.23047	73.0025	4.21375	131.104	12893.6	150.259	0.000353	19.1957	0.584058	3.67044	19.6504	4.33547	0.242815	0.286873	39.5665	41.1116	7.47502	13.6421	5.98631	2.28447	1.18455	99.554	1.50764	0.219884	0.117516	0.436375	0.135885	0.101236	0.0854919	0.381743	0.317092	0.238417	0.299836	0.274589	0.462853	0.168031	0.084393	0.440989	0.171045	0.442897	0.404011	0.414551
A07_15	E-07	2	715.438	97.5933	0.000106	31.878	26.671	1.19764	76.9457	4.40489	138.446	13615.4	148.772	0.000349	18.7165	0.587723	3.67323	19.2663	4.48186	0.251458	0.304976	40.4148	42.5673	7.68514	14.0315	6.11212	2.30229	1.36858	100.523	1.48396	0.20041	0.104322	0.496056	0.115385	0.102595	0.0698321	0.383401	0.311886	0.283464	0.304397	0.273867	0.648122	0.142337	0.0885637	0.416192	0.150816	0.419279	0.412696	0.407733
A07_15	K-07	2	727.037	98.36	0.000106	32.1636	26.8037	1.19974	82.1429	4.39683	137.573	13412.2	147.593	0.000342	19.0073	0.59064	3.83065	19.587	4.64775	0.257083	0.308524	39.6227	40.7355	7.64436	13.9701	6.13262	2.28675	1.33059	99.5503	1.47896	0.214109	0.113627	0.446398	0.126046	0.103141	0.0775663	0.386568	0.377793	0.257637	0.292021	0.287861	0.587796	0.159876	0.0900839	0.424964	0.163297	0.419528	0.399199	0.389437
A07_16	F-07	2	760.134	100.496	9.75e-05	32.7525	27.6882	1.18231	68.9194	3.95853	147.975	15012.7	155.846	0.00035	19.3557	0.591275	3.96994	20.0404	4.83688	0.259747	0.315026	40.9494	40.8114	7.98625	14.563	6.3215	2.31373	1.42058	103.605	1.50236	0.186646	0.100285	0.39614	0.115744	0.0918832	0.0782837	0.361563	0.253857	0.258189	0.27989	0.25727	0.502023	0.147423	0.0919217	0.431728	0.150726	0.428427	0.405614	0.408587
A07_16	L-07	2	771.852	101.328	9.82e-05	32.9916	27.8688	1.18248	78.1122	4.43367	146.327	15345.7	158.515	0.000333	19.0057	0.575076	3.53099	19.4752	4.23291	0.232953	0.277653	42.9631	43.7101	7.9265	14.4196	6.32116	2.28851	1.21567	106.443	1.49031	0.208568	0.113209	0.649444	0.130671	0.0943844	0.0808548	0.381081	0.37259	0.259537	0.281555	0.249677	0.54536	0.156462	0.0799374	0.465263	0.169757	0.488327	0.451308	0.465066
A07_17	G-07	2	749.942	99.8635	0.000104	32.2963	27.6659	1.16729	74.2599	4.21657	139.878	14023.2	152.218	0.000363	18.8786	0.583701	3.73176	19.31	4.37361	0.247567	0.288593	41.3063	42.7632	7.82022	14.2556	6.10443	2.35535	1.26981	102.052	1.49073	0.197734	0.104317	0.442071	0.118429	0.0941025	0.0740448	0.386402	0.295008	0.247507	0.278081	0.256421	0.604353	0.146298	0.0851466	0.430561	0.150036	0.423093	0.419554	0.409418
A07_17	M-07	2	753.299	100.067	0.000103	32.2803	27.8016	1.16147	77.9259	4.43981	139.384	14300	155.542	0.000344	18.5988	0.57551	3.3918	18.9672	3.97021	0.226151	0.262913	43.5212	44.2844	7.77831	14.1765	6.09148	2.33286	1.21329	104.667	1.48391	0.195177	0.102137	0.47798	0.117983	0.0896588	0.0732557	0.413704	0.360877	0.242458	0.267801	0.255126	0.484377	0.146667	0.0792496	0.457133	0.150995	0.454696	0.443382	0.438212
A07_18	H-07	2	754.127	100.313	9.92e-05	33.108	27.0911	1.22311	62.5177	4.13251	141.376	13076.3	138.746	0.000339	19.2719	0.581961	3.66222	19.7395	4.29507	0.244457	0.286184	42.0625	42.4699	7.78039	14.1847	6.20079	2.29988	1.28822	94.1616	1.47344	0.200637	0.107404	0.483941	0.121323	0.100765	0.0810424	0.372244	0.287414	0.241683	0.328555	0.308189	0.486851	0.14838	0.0862908	0.443561	0.154623	0.456354	0.431004	0.439424
A07_18	N-07	2	771.905	101.757	9.64e-05	33.7035	27.3497	1.23172	75.965	4.595	139.018	14225.3	151.88	0.000312	19.5898	0.580457	3.5306	20.0021	4.14002	0.230386	0.271645	39.5203	41.7166	7.69534	14.0273	6.10245	2.30391	1.21805	103.401	1.46596	0.190756	0.104675	0.496286	0.125286	0.0863179	0.08785	0.344224	0.440729	0.214848	0.289255	0.264635	0.4193	0.151947	0.0844449	0.457048	0.155393	0.461589	0.443987	0.446408
A07_19	I-07	1	777.317	101.73	9.53e-05	33.4733	27.5995	1.21165	78.6735	4.27767	144.161	13696.6	137.916	0.000371	19.9181	0.594894	4.05101	20.4035	4.69547	0.260881	0.301447	37.4934	38.7739	7.85286	14.3526	6.23547	2.30689	1.28078	96.1558	1.43042	0.231779	0.123887	0.506071	0.144981	0.108954	0.0938285	0.357114	0.332911	0.273954	0.342021	0.294974	0.547876	0.173879	0.0892496	0.424484	0.178404	0.4295	0.391131	0.394092
A07_20	D-07	1	745.838	99.2094	9.15e-05	32.0178	27.6098	1.15621	64.3474	4.16049	138.743	11601.4	123.739	0.000303	18.4008	0.575182	3.36534	18.8793	4.06834	0.225822	0.271751	43.1762	43.5328	7.57804	13.8352	6.14602	2.25509	1.247	84.1364	1.47013	0.232145	0.122886	0.436582	0.143493	0.101462	0.0815614	0.393514	0.288313	0.276947	0.391086	0.341284	0.393105	0.154864	0.0776991	0.443255	0.157871	0.456512	0.429722	0.440275
A07_21	E-07	1	756.66	100.191	8.46e-05	33.0744	27.2407	1.21272	64.562	4.219	153.398	8903.88	83.6781	0.000339	19.0085	0.574306	3.29321	19.5081	3.98858	0.216525	0.262377	40.6252	41.3588	8.05454	14.7426	6.40638	2.30087	1.34406	56.2094	1.49153	0.22701	0.122282	0.453741	0.142743	0.1056	0.0930576	0.399185	0.309094	0.345853	0.807899	0.488213	0.569868	0.168049	0.0840724	0.488347	0.170902	0.466124	0.459245	0.442923
A07_24	H-07	1	850.124	106.416	8.76e-05	34.949	28.9726	1.20617	70.1468	4.39055	167.811	15714.3	140.617	0.000381	20.4825	0.584879	3.87041	21.1436	4.87696	0.239479	0.302176	39.4184	40.26	8.45571	15.473	6.81432	2.28444	1.48868	95.1501	1.47441	0.238212	0.12821	0.538581	0.149887	0.108733	0.0933968	0.359617	0.312665	0.300633	0.343768	0.297776	0.64704	0.181494	0.0874741	0.470009	0.183892	0.433158	0.431185	0.401558
A07_25	C-09	2	744.315	98.9755	8.4e-05	31.7975	27.8505	1.14018	61.3269	4.29872	157.232	10325.6	97.9564	0.000381	18.1182	0.569801	3.09448	18.6067	3.82181	0.20823	0.256241	43.2184	43.8926	8.18966	14.9716	6.49273	2.30708	1.37602	66.6841	1.46967	0.214991	0.113563	0.413881	0.128421	0.0983021	0.0681775	0.432046	0.322954	0.36908	0.576199	0.478769	0.54264	0.146346	0.0798774	0.478911	0.151996	0.474806	0.46819	0.458908
A07_25	I-09	2	718.655	97.2403	9.24e-05	31.2572	27.2839	1.14362	62.1056	4.20513	140.89	12641.9	131.039	0.000409	18.1295	0.579283	3.44137	18.7156	4.22397	0.234186	0.284803	43.4921	42.9332	7.81056	14.2129	6.13255	2.31925	1.41437	90.6427	1.43946	0.231757	0.121765	0.425714	0.136436	0.107706	0.0704503	0.442872	0.326264	0.348058	0.400447	0.335222	0.55342	0.163072	0.0848163	0.452607	0.173432	0.459126	0.433347	0.427901
A07_26	D-09	2	723.868	97.8966	0.000107	31.7923	27.0417	1.17171	70.5483	4.39033	142.818	11994.6	126.08	0.000332	18.1441	0.570127	3.09729	18.7065	3.87315	0.209007	0.259276	43.2374	43.5623	7.75246	14.1616	6.24951	2.26528	1.32045	85.2706	1.48139	0.224427	0.118798	0.492409	0.143312	0.0970007	0.0893774	0.395336	0.302959	0.308307	0.441774	0.370823	0.4544	0.166562	0.082392	0.497663	0.170525	0.467458	0.470013	0.438792
A07_26	J-09	2	717.175	97.3415	0.000105	31.6218	26.9388	1.17214	68.2486	4.1982	123.978	12211.8	146.859	0.000356	18.173	0.574694	3.27249	18.5385	3.80199	0.222083	0.256664	42.8755	43.2053	7.28785	13.2369	5.82397	2.28668	1.10796	99.1208	1.47855	0.22157	0.119278	0.469302	0.138733	0.101216	0.0846294	0.390699	0.335063	0.231707	0.305749	0.282316	0.452711	0.165289	0.0840646	0.488607	0.168	0.471511	0.462641	0.439476
A07_27	E-09	2	738.983	99.1122	0.000104	32.5868	26.9302	1.20889	75.7228	4.43497	151.795	15701.4	157.505	0.000323	18.7813	0.576149	3.29556	19.3318	4.10544	0.218805	0.271556	39.3236	40.847	8.01958	14.6788	6.42399	2.2986	1.34673	105.292	1.49457	0.227305	0.121172	0.49466	0.136974	0.105667	0.07842	0.421637	0.326165	0.275816	0.294735	0.250254	0.457061	0.160842	0.0819888	0.455225	0.164669	0.459596	0.424841	0.428498
A07_27	K-09	2	737.569	99.0548	0.000113	32.4179	27.0575	1.19778	68.3519	4.35368	141.248	14510.3	156.386	0.000347	18.7902	0.579424	3.51278	19.3257	4.24166	0.235358	0.280882	41.9011	42.1713	7.78103	14.1549	6.18598	2.30223	1.28795	104.588	1.49585	0.223871	0.117625	0.524742	0.132869	0.106208	0.0772172	0.461017	0.345131	0.272108	0.29497	0.269523	0.518278	0.164998	0.0855748	0.445361	0.169028	0.450882	0.4094	0.416734
A07_28	F-09	2	808.657	103.481	8.28e-05	33.1688	29.0724	1.13999	69.0395	4.23133	150.821	13710.9	137.641	0.000349	19.4227	0.585202	3.77291	19.9432	4.52703	0.242494	0.289494	40.3916	42.0102	8.05973	14.7651	6.3553	2.33419	1.36636	92.1948	1.49092	0.20453	0.106638	0.452519	0.118966	0.0968168	0.0655973	0.412902	0.299247	0.28171	0.334915	0.302682	0.488643	0.151299	0.0873306	0.455539	0.157843	0.455709	0.438737	0.4321
A07_28	L-09	2	820.623	104.172	7.45e-05	33.3848	29.3505	1.13678	74.7413	4.18924	146.519	13520.4	136.589	0.000327	19.437	0.581935	3.6819	19.9787	4.40122	0.234665	0.279026	41.8555	42.3679	7.86431	14.3743	6.34374	2.27655	1.29436	93.2915	1.46312	0.211036	0.112142	0.463011	0.124536	0.101381	0.0668903	0.402242	0.287204	0.256204	0.342673	0.305664	0.43637	0.152133	0.0882116	0.459877	0.159881	0.472861	0.43607	0.444011
A07_29	M-09	1	713.356	97.0665	8.92e-05	31.2715	27.1855	1.15061	69.9665	4.25	140.959	14358.4	154.654	0.000375	18.2375	0.583792	3.55637	18.7885	4.29671	0.24612	0.295345	43.2396	43.2557	7.82617	14.271	6.14046	2.3273	1.32477	103.872	1.48669	0.188072	0.100145	0.427964	0.116153	0.0875553	0.0694779	0.362593	0.305243	0.288804	0.284749	0.258767	0.675826	0.142044	0.0844838	0.417723	0.147804	0.410522	0.416242	0.40759
A07_30	H-09	2	749.357	99.8254	0.000103	32.2995	27.6404	1.1675	75.9291	4.28871	140.021	13966.2	150.304	0.000359	18.6876	0.578409	3.70916	19.0536	4.2828	0.251416	0.28851	46.2321	47.4559	7.75414	14.087	6.16966	2.29484	1.21858	100.984	1.48949	0.19549	0.104463	0.450716	0.125531	0.0894664	0.0877289	0.389813	0.281599	0.270336	0.314067	0.264668	0.528445	0.152586	0.0827858	0.409869	0.156779	0.435107	0.401328	0.424098
A07_30	N-09	2	737.279	99.0468	0.000106	32.0925	27.3599	1.1711	71.6056	4.23099	134.093	13671.4	152.546	0.000364	18.6737	0.581988	3.55623	19.1303	4.22011	0.239552	0.282658	42.959	43.6358	7.57018	13.7949	6.04473	2.28476	1.23974	103.118	1.48214	0.185161	0.100832	0.464975	0.123988	0.0808892	0.0856334	0.453427	0.320529	0.256872	0.317504	0.269965	0.568064	0.153973	0.0935315	0.471294	0.165787	0.478863	0.461221	0.460865
A07_31	C-09	2	868.467	107.777	9.07e-05	35.6509	29.0402	1.22706	68.2635	4.36825	166.698	14735.8	137.559	0.00037	21.1293	0.592085	4.25763	21.8617	5.20161	0.262266	0.314338	39.9144	39.8747	8.49404	15.5126	6.52776	2.3685	1.68374	91.446	1.50377	0.273583	0.141152	0.653103	0.164589	0.117529	0.105614	0.35797	0.313609	0.448176	0.388397	0.275473	0.803777	0.191075	0.0955397	0.430901	0.196515	0.416546	0.402071	0.378383
A07_31	I-09	2	881.206	109.103	0.000103	36.4339	28.899	1.2586	78.0131	4.49673	141.794	14017.6	148.99	0.000348	21.6101	0.594259	4.31761	22.0303	4.86559	0.261046	0.292282	37.787	38.586	7.77577	14.2277	6.17184	2.32446	1.19249	100.206	1.48535	0.233228	0.123928	0.532966	0.150299	0.101197	0.107188	0.341419	0.305739	0.264957	0.282359	0.24225	0.60522	0.17252	0.0980105	0.45684	0.170781	0.43698	0.435602	0.415527
A07_32	D-09	2	744.387	99.7157	0.000106	32.9496	26.8479	1.22712	65.6864	4.21893	144.323	13494.6	138.134	0.00031	19.0073	0.57617	3.39692	19.5584	4.15215	0.22424	0.273412	40.2866	41.3123	7.71798	14.1761	6.2793	2.26624	1.20114	94.2502	1.46484	0.217142	0.118569	0.453799	0.145909	0.094277	0.104087	0.412996	0.304065	0.24881	0.331939	0.291943	0.448236	0.172276	0.0785409	0.445473	0.172605	0.441985	0.418031	0.417369
A07_32	J-09	2	774.471	101.866	0.000111	33.8489	27.3038	1.23827	72.9824	4.37004	138.59	13196.1	143.438	0.000305	19.7478	0.582615	3.63749	20.2448	4.29914	0.232129	0.275146	38.0432	39.123	7.55953	13.8463	6.16289	2.25621	1.16758	96.5958	1.48463	0.220303	0.121456	0.525237	0.15211	0.0945108	0.109494	0.38209	0.352317	0.231287	0.301007	0.266387	0.450722	0.179419	0.0845428	0.461569	0.178326	0.441079	0.409928	0.404703
A07_33	E-09	2	757.835	100.129	8.57e-05	32.4337	27.8687	1.16183	74.7356	4.26619	146.299	14896.6	156.698	0.000327	19.0747	0.587333	3.91952	19.5692	4.67245	0.259564	0.310408	42.4813	43.5581	7.87039	14.3384	6.30769	2.27588	1.33689	104.219	1.50213	0.204248	0.108812	0.451945	0.126585	0.0907243	0.075322	0.346992	0.294252	0.277205	0.268538	0.255485	0.511055	0.154748	0.0841963	0.388271	0.150393	0.367285	0.376894	0.363952
A07_33	K-09	2	757.844	100.161	8.78e-05	32.5059	27.7761	1.16795	75.286	4.28803	141.219	14671.6	158.012	0.000317	19.2219	0.590914	3.90822	19.6101	4.49881	0.257726	0.296967	40.687	42.3165	7.74293	14.1418	6.19669	2.28748	1.19394	105.412	1.49946	0.209632	0.111626	0.456502	0.130739	0.0920527	0.079656	0.333039	0.303828	0.23566	0.263307	0.247598	0.47189	0.160595	0.0875939	0.427876	0.164602	0.423392	0.404074	0.401084
A07_34	F-09	2	759.953	100.454	9.42e-05	32.554	27.7779	1.17093	65.7413	4.2028	146.935	14028.4	146.664	0.000317	19.1382	0.587293	3.78785	19.6596	4.50259	0.251094	0.298569	40.4535	41.2563	7.82018	14.2776	6.34955	2.25742	1.17248	97.1484	1.51052	0.212544	0.114524	0.420163	0.133563	0.100606	0.0799601	0.330022	0.288986	0.279358	0.33222	0.281489	0.474381	0.161512	0.0902254	0.430636	0.163899	0.413382	0.404655	0.39739
A07_34	L-09	2	764.725	100.651	9.23e-05	32.7035	27.7889	1.17557	69.3547	4.31467	151.075	14867.8	148.8	0.000333	19.2765	0.588424	3.89061	19.8123	4.65498	0.253688	0.303535	40.2938	42.3495	8.02367	14.6152	6.42422	2.27824	1.30395	99.5497	1.4926	0.218845	0.117779	0.482832	0.141185	0.101884	0.0923905	0.38951	0.338731	0.271001	0.316722	0.273012	0.48415	0.174878	0.0968411	0.462635	0.178216	0.436228	0.43711	0.411043
A07_35	G-09	1	752.858	100.152	0.000105	32.7853	27.3449	1.19537	71.0785	4.56709	142.818	15051.9	158.033	0.000302	19.0866	0.581763	3.61383	19.4963	4.19271	0.239133	0.277122	40.6569	42.4775	7.73291	14.1027	6.23092	2.27414	1.15268	106.962	1.47741	0.231858	0.128886	0.472824	0.157753	0.0909784	0.100645	0.369295	0.347251	0.2793	0.302156	0.250166	0.507181	0.184347	0.0902878	0.474064	0.183441	0.467443	0.44555	0.43992
A07_36	H-09	2	746.007	99.7932	0.000109	32.3979	27.4483	1.17737	69.0499	4.45805	148.766	15173.3	153.556	0.00039	18.853	0.580705	3.55536	19.3285	4.22528	0.237666	0.281097	41.187	42.1843	8.05577	14.6399	6.38477	2.29536	1.26386	103.807	1.47824	0.206994	0.1118	0.515224	0.137029	0.0880559	0.093928	0.367922	0.310942	0.279566	0.276917	0.250768	0.535895	0.172226	0.0867971	0.463236	0.175772	0.454939	0.42906	0.412712
A07_36	N-09	2	695.302	95.7937	9.4e-05	30.8235	26.8588	1.1448	75.2	4.38049	128.61	12932.3	146.985	0.000311	17.5392	0.570421	3.20776	17.9339	3.76117	0.225816	0.262541	47.0592	46.9873	7.31332	13.26	5.87081	2.27343	1.13818	101.539	1.44588	0.209886	0.112133	0.431235	0.133716	0.0894867	0.0827794	0.410792	0.474762	0.265736	0.313898	0.248634	0.519195	0.143115	0.0812543	0.461258	0.149366	0.481113	0.463256	0.477086
A07_37	C-11	2	707.393	96.9273	0.000106	31.6971	26.4955	1.19341	70.7978	4.42536	136.482	10324.9	111.202	0.000358	18.2703	0.575595	3.22266	18.7914	3.89651	0.218442	0.262685	40.5552	40.7892	7.62699	13.9113	6.03145	2.31715	1.24862	77.1908	1.44247	0.218774	0.11764	0.528136	0.142202	0.0922001	0.0904254	0.411221	0.356517	0.292841	0.451855	0.398196	0.476605	0.173074	0.082596	0.476999	0.174637	0.45454	0.455485	0.428654
A07_37	I-11	2	699.993	96.4637	0.000112	31.6957	26.2203	1.20646	73.8474	4.24593	136.176	13906.1	152.147	0.00035	18.2087	0.573596	3.1449	18.6387	3.80699	0.213394	0.258353	39.1622	41.7578	7.67047	13.99	6.06705	2.31522	1.28937	103.999	1.46172	0.219989	0.118557	0.479602	0.143788	0.0922413	0.0933811	0.380027	0.31702	0.276862	0.265419	0.243139	0.647171	0.17238	0.0836934	0.507953	0.174266	0.508122	0.480864	0.487296
A07_38	D-11	2	747.909	99.7007	0.000105	32.9258	26.9401	1.21995	71.1268	4.51374	164.829	15241.2	142	0.000374	18.8622	0.572735	3.28715	19.5894	4.42673	0.222353	0.298195	41.4002	44.4446	8.44725	15.5069	6.55104	2.373	1.76732	95.6628	1.48698	0.255367	0.135184	0.463458	0.157308	0.111707	0.0921083	0.342019	0.350911	0.392963	0.368686	0.294847	0.638376	0.169786	0.0808344	0.461885	0.174653	0.423533	0.447198	0.411128
A07_38	J-11	2	722.158	98.2113	0.00011	32.3161	26.5619	1.21473	69.1636	4.28625	135.019	13253.1	147.082	0.000355	19.0016	0.587825	3.78946	19.5282	4.55823	0.255682	0.306411	41.6781	42.597	7.66867	13.9911	6.01964	2.33183	1.30077	99.6468	1.47466	0.21167	0.11319	0.556826	0.134506	0.0953857	0.0888473	0.387085	0.330237	0.26789	0.286109	0.265225	0.481044	0.166746	0.0931087	0.447514	0.169771	0.442096	0.414912	0.417569
A07_39	D-17	2	736.839	99.1526	0.000104	32.3781	27.1239	1.1922	75.372	4.24882	127.085	7622.27	82.9953	0.000381	18.7697	0.578957	3.52242	19.3037	4.18723	0.236496	0.280152	42.5631	42.7413	7.3446	13.2883	5.84013	2.28243	1.20352	57.4663	1.44475	0.19709	0.105567	0.525283	0.126368	0.0875057	0.0849457	0.34259	0.341603	0.338227	0.900481	0.550748	0.456907	0.160219	0.0846201	0.462236	0.162659	0.425932	0.44088	0.401689
A07_39	H-17	2	742.236	99.2534	9.33e-05	32.4066	27.3092	1.18519	75.3157	3.89986	111.501	10027.6	135.12	0.00036	19.0132	0.586037	3.84831	19.2442	4.14814	0.257432	0.275484	43.1423	42.449	6.89117	12.3834	5.49906	2.25883	0.980692	90.4053	1.4948	0.203048	0.10694	0.410664	0.128497	0.0916728	0.0830205	0.345468	0.26151	0.220709	0.342514	0.286507	0.47062	0.163211	0.0915184	0.445983	0.162688	0.455568	0.41402	0.427848
A07_40	F-11	2	735.331	98.8365	9.71e-05	31.9676	27.3997	1.16458	87.0945	4.73228	152.677	10660.7	94.2126	0.000338	18.2033	0.569784	2.9424	18.7251	3.70288	0.198121	0.245474	38.7677	40.6929	7.94539	14.5138	6.46581	2.24813	1.28769	64.862	1.46271	0.192163	0.106192	0.603649	0.12306	0.0870804	0.0716906	0.373384	0.357632	0.403591	1.08618	0.5319	0.506876	0.142871	0.0829082	0.545385	0.154605	0.509608	0.533247	0.4845
A07_40	L-11	2	754.396	99.9037	8.97e-05	32.198	27.8912	1.1542	85.085	4.44575	137.22	13640.8	149.677	0.000348	18.5483	0.576935	3.4263	18.9474	4.01336	0.23027	0.264102	44.2917	45.0886	7.67712	13.8978	6.09554	2.28844	1.29454	101.354	1.47432	0.218795	0.118848	0.620781	0.133081	0.10338	0.0739651	0.362413	0.332345	0.301641	0.310708	0.276369	0.842308	0.157184	0.086002	0.44624	0.15472	0.461721	0.436572	0.44316
A07_41	G-11	2	718.767	97.7348	0.00012	32.0513	26.6187	1.20498	78.9946	4.42895	141.874	14373.9	152.126	0.000351	18.3718	0.573188	3.18295	18.9759	4.05925	0.218444	0.270933	41.4021	42.6236	7.89931	14.3649	6.11429	2.3577	1.46455	103.111	1.47514	0.220285	0.118799	0.515165	0.136424	0.105303	0.0824627	0.392658	0.382458	0.327787	0.314847	0.251603	0.685194	0.158758	0.0810382	0.479656	0.163704	0.478575	0.467989	0.44615
A07_41	M-11	2	734.281	98.8314	0.000103	32.1443	27.2471	1.17721	83.4573	4.41206	131.121	14226.4	160.437	0.000308	18.3092	0.569095	3.1046	18.6605	3.66141	0.208532	0.244576	42.7963	44.7298	7.42441	13.4727	5.99644	2.26209	1.10242	109.036	1.47226	0.197203	0.106297	0.494337	0.128002	0.0873522	0.0847116	0.435147	0.347043	0.213744	0.276337	0.23855	0.397162	0.144227	0.0750055	0.46908	0.151482	0.473938	0.45897	0.465808
A07_42	H-11	2	739.606	99.0847	0.000103	31.8375	27.6909	1.14948	77.4454	4.47989	142.655	14157.1	149.279	0.000359	18.3793	0.576451	3.53753	18.9143	4.2878	0.240851	0.28777	46.1607	47.3876	7.8298	14.2779	6.19552	2.32042	1.20812	101.15	1.47534	0.177872	0.0973655	0.717698	0.112426	0.0829769	0.071913	0.38718	0.344575	0.263344	0.331896	0.300338	0.833361	0.142693	0.0869853	0.466519	0.149442	0.45469	0.457238	0.440286
A07_42	N-11	2	740.424	99.1481	9.56e-05	31.9272	27.6277	1.15432	80.4182	4.29759	137.855	14088.3	152.367	0.000323	18.6988	0.585119	3.76185	19.1604	4.4268	0.253029	0.295875	43.5143	44.8289	7.642	13.869	6.10073	2.2761	1.14439	103.647	1.46903	0.185963	0.100512	0.497239	0.116681	0.0839927	0.0774721	0.393335	0.307101	0.251627	0.283986	0.260406	0.402367	0.145728	0.0900828	0.433542	0.156168	0.443593	0.422403	0.425121
A07_43	I-11	1	765.981	100.873	0.000103	33.146	27.4795	1.20262	73.3873	4.25079	135.371	13688.7	150.375	0.000307	19.6378	0.59169	3.9182	20.0773	4.49715	0.253413	0.290655	36.826	36.9168	7.52077	13.6712	6.08762	2.25275	1.13304	102.527	1.46624	0.238044	0.131048	0.5955	0.161697	0.0962354	0.110699	0.331124	0.281371	0.267465	0.293394	0.259969	0.405282	0.189899	0.0878213	0.448353	0.189069	0.429293	0.411582	0.408216
A07_44	D-11	2	680.111	94.428	9.1e-05	30.3041	26.4983	1.1401	65.6354	4.27511	153.858	7802.73	59.8144	0.000425	17.4059	0.573822	3.07554	18.2045	4.04377	0.217275	0.280426	42.3132	41.262	8.06061	14.7176	6.3911	2.30889	1.42571	41.8454	1.47104	0.239432	0.126357	0.533155	0.144051	0.108787	0.0753361	0.374232	0.349001	0.44866	1.49067	0.734735	0.66095	0.164665	0.0846345	0.482363	0.175703	0.444235	0.47369	0.411459
A07_44	J-11	2	682.687	94.7034	9.25e-05	30.3914	26.6071	1.14024	65.7043	4.14493	125.797	11601.5	133.872	0.000347	17.6115	0.579481	3.3951	18.1173	4.15114	0.236873	0.286738	43.9768	44.4566	7.28521	13.2002	5.86566	2.25634	1.20437	92.6943	1.43635	0.216141	0.113449	0.473602	0.131783	0.098904	0.0744589	0.409267	0.311849	0.26966	0.388543	0.339051	0.501853	0.151428	0.0794094	0.447846	0.157586	0.450113	0.43304	0.432191
A07_45	E-11	1	725.84	97.7106	8.82e-05	31.2482	27.5658	1.1315	66.9209	4.37674	140.721	13241.1	138.774	0.000327	18.3626	0.586777	3.77662	18.917	4.53419	0.254179	0.303031	42.6355	43.4675	7.74797	14.1078	6.12289	2.31307	1.34133	94.567	1.46583	0.225553	0.119433	0.542697	0.131089	0.104494	0.0590813	0.404595	0.358294	0.305549	0.366895	0.282295	0.496373	0.164775	0.0919082	0.451438	0.174915	0.451218	0.42224	0.412295
A07_48	H-11	1	729.472	98.3339	0.00011	32.1759	26.8485	1.19354	74.117	4.24255	139.857	13201.3	139.14	0.000356	18.5269	0.574981	3.28465	18.941	3.89231	0.221082	0.261921	41.7988	43.0849	7.70191	14.0059	6.18251	2.26174	1.25846	95.5923	1.45534	0.25998	0.137806	0.459384	0.160024	0.114963	0.0889117	0.389601	0.335174	0.335923	0.366919	0.296565	0.438675	0.189777	0.0769715	0.468409	0.190136	0.474747	0.418389	0.436841
A07_49	C-13	1	779.561	101.619	8.71e-05	33.1896	27.9229	1.1875	70.9434	4.36364	161.527	13942.1	131.053	0.00036	19.3749	0.582998	3.64542	19.8514	4.39338	0.236681	0.287462	40.1433	42.7512	8.34019	15.2593	6.58321	2.31368	1.51774	88.8242	1.4772	0.228773	0.119939	0.41176	0.132926	0.109121	0.0747963	0.396354	0.326988	0.369371	0.387324	0.316777	0.560418	0.165607	0.0944462	0.480874	0.163646	0.450913	0.451903	0.434895
A07_50	D-13	2	729.345	98.3168	9.55e-05	32.1288	26.9752	1.19009	65.2128	4.28723	140.457	11747.2	125.281	0.000318	18.5339	0.576213	3.32813	19.0625	4.09134	0.222039	0.273196	41.2681	42.4841	7.68468	13.9773	6.1849	2.26173	1.27219	84.3876	1.48108	0.216538	0.114253	0.454948	0.129128	0.105833	0.0815262	0.387236	0.310337	0.263643	0.409123	0.369313	0.440112	0.162577	0.085032	0.486016	0.16626	0.463509	0.44437	0.414446
A07_50	J-13	2	710.398	97.1167	9.97e-05	32.1029	26.3179	1.21796	62.1033	3.98777	123.039	11414.7	138.906	0.000311	18.7827	0.584626	3.6073	19.1389	4.07527	0.246023	0.275742	39.99	40.8868	7.17086	13.0083	5.81142	2.25243	1.06195	93.3359	1.48564	0.213107	0.113613	0.447932	0.13216	0.0979159	0.0827633	0.409946	0.284927	0.212135	0.316952	0.296108	0.371696	0.160093	0.0872578	0.44591	0.163296	0.447423	0.422041	0.425436
A07_51	E-13	2	686.581	95.1405	9.89e-05	30.5739	26.6537	1.14507	72.5148	4.31296	131.017	12360.9	141.078	0.000354	17.9881	0.586826	3.69759	18.4374	4.35773	0.258383	0.302388	43.3624	44.9728	7.50417	13.6903	5.92892	2.31628	1.27349	96.2657	1.46535	0.202992	0.108832	0.50155	0.121264	0.0953836	0.0690815	0.371495	0.314247	0.261371	0.313551	0.296779	0.526497	0.163031	0.0881697	0.433684	0.169558	0.427603	0.40247	0.395654
A07_51	K-13	2	688.2	95.2243	9.34e-05	30.6551	26.6668	1.14871	71.7596	4.37798	127.617	12062.4	142.013	0.000339	18.2261	0.59425	3.91262	18.5882	4.4452	0.272336	0.308007	42.2806	43.0873	7.39741	13.4463	5.86395	2.30328	1.13213	95.8937	1.4793	0.210707	0.111227	0.406364	0.122959	0.0986574	0.0697101	0.350933	0.338134	0.249007	0.310523	0.283895	0.462599	0.156045	0.092113	0.417819	0.158425	0.418858	0.395886	0.394939
A07_52	F-13	2	784.274	102.206	9.57e-05	33.4886	27.8807	1.20032	79.3575	4.45531	150.486	14753.8	149.944	0.000327	19.6152	0.585467	3.84905	20.1958	4.72402	0.249688	0.305679	41.4775	43.1967	7.99789	14.6352	6.36248	2.32191	1.36339	100.33	1.49192	0.219828	0.115367	0.478622	0.129956	0.1047	0.0813611	0.3522	0.332361	0.269183	0.287616	0.273837	0.541374	0.163545	0.0933776	0.476159	0.172636	0.480541	0.442196	0.441523
A07_52	L-13	2	782.602	102.075	9.25e-05	33.4441	27.8502	1.201	75.618	4.4427	140.229	13532.6	146.44	0.000359	19.5984	0.586859	3.81441	20.0968	4.47397	0.248494	0.289978	40.5706	40.6967	7.78782	14.1722	6.15787	2.30622	1.27689	97.9894	1.49266	0.214978	0.114555	0.603503	0.130647	0.101308	0.0803387	0.419678	0.380951	0.262176	0.312335	0.275622	0.629788	0.156355	0.0891455	0.447792	0.165873	0.459037	0.427829	0.435955
A07_53	M-13	1	768.418	101.368	9.99e-05	33.1695	27.6703	1.19703	84.0654	4.4183	143.454	15340.2	163.99	0.000323	19.249	0.580338	3.6496	19.7237	4.28175	0.242117	0.282795	42.6576	43.1804	7.83861	14.3498	6.25969	2.30016	1.26317	109.238	1.49927	0.190299	0.10233	0.455394	0.122554	0.0911332	0.0902205	0.344085	0.347856	0.238409	0.272334	0.256623	0.443143	0.142443	0.0869176	0.415458	0.148463	0.428349	0.399122	0.415011
A07_54	H-13	2	809.642	103.992	0.000106	34.1842	28.2277	1.2088	66.212	4.33811	162.98	15743.4	151.327	0.000437	19.8618	0.579942	3.77579	20.5898	4.82011	0.244799	0.309503	43.054	43.6083	8.50947	15.6318	6.48566	2.40781	1.68003	100.954	1.4986	0.225406	0.118476	0.546661	0.135212	0.103752	0.0825126	0.331071	0.340231	0.396561	0.310455	0.25276	0.779995	0.168393	0.0922409	0.455074	0.176175	0.434518	0.43739	0.39847
A07_54	N-13	2	821.116	104.647	9.77e-05	34.3538	28.4605	1.20461	66.9465	4.19182	147.226	14743.6	154.047	0.000397	20.0954	0.58384	3.90638	20.693	4.71915	0.248446	0.300276	42.7139	43.4495	8.10683	14.7544	6.17973	2.38826	1.48822	102.574	1.50059	0.225801	0.121786	0.462656	0.143263	0.0960755	0.0885672	0.44882	0.287154	0.343405	0.333389	0.257673	0.655443	0.175447	0.0885451	0.46996	0.18334	0.482131	0.425508	0.437597
A07_55	C-13	2	703.686	95.9115	7.63e-05	30.5293	27.3483	1.11442	64.9231	4.32182	135.283	11528.4	123.688	0.000344	17.5755	0.575337	3.16232	18.0316	3.8216	0.219383	0.2632	43.2578	43.6309	7.55218	13.6898	6.08705	2.25604	1.15402	85.1031	1.45035	0.219816	0.11557	0.36703	0.126951	0.105182	0.0585471	0.437409	0.362269	0.290042	0.447367	0.369722	0.51242	0.14832	0.0796338	0.451204	0.152159	0.44831	0.446819	0.441832
A07_55	I-13	2	688.711	95.2893	8.86e-05	30.5097	26.8292	1.1356	72.0603	4.29068	128.221	12842	146.907	0.000337	17.6537	0.577504	3.30561	18.0451	3.84183	0.230251	0.265352	43.7401	43.9617	7.35177	13.3684	5.96343	2.2491	1.09371	100.454	1.45895	0.210982	0.112014	0.472139	0.127851	0.0965751	0.0680831	0.403268	0.382778	0.232	0.322606	0.280142	0.438697	0.157271	0.0834044	0.453848	0.161962	0.453919	0.435977	0.435995
A07_56	D-13	2	713.652	97.6823	0.000108	32.4712	26.0884	1.24167	63.1524	4.28767	138.372	12700.5	137.545	0.000311	18.8094	0.578105	3.36711	19.2871	4.02428	0.22452	0.267896	38.6414	39.7533	7.60393	13.9181	6.13083	2.27541	1.19479	92.2118	1.48846	0.226872	0.122334	0.432383	0.142075	0.101635	0.090858	0.38873	0.326373	0.255633	0.396466	0.329594	0.407818	0.175701	0.0824353	0.480637	0.179692	0.473879	0.436617	0.434958
A07_56	J-13	2	720.558	97.9978	0.000104	32.6581	26.1957	1.24585	64.9978	4.03736	131.435	11091.2	126.543	0.000323	18.7675	0.57381	3.2275	19.1212	3.73185	0.217625	0.251161	40.6381	40.8464	7.42744	13.4786	6.00023	2.25897	1.07638	85.4239	1.48392	0.228506	0.123545	0.434226	0.147305	0.102191	0.0982124	0.383034	0.293703	0.246596	0.382244	0.321719	0.424162	0.174694	0.0809963	0.495978	0.176022	0.481581	0.45119	0.445542
A07_57	E-13	2	721.01	97.3714	8.68e-05	31.4499	27.2468	1.15315	56.3601	4.01029	132.401	10210.8	114.564	0.000309	17.8375	0.567605	3.01104	18.234	3.55855	0.206449	0.242892	43.3338	44.663	7.38615	13.4057	6.0503	2.2141	1.09996	77.9407	1.46729	0.212831	0.113109	0.39674	0.129402	0.100601	0.0714984	0.3972	0.279411	0.286273	0.541246	0.449752	0.394544	0.145336	0.0726525	0.447548	0.14927	0.445442	0.437962	0.438634
A07_57	K-13	2	717.55	97.0164	8.49e-05	31.345	27.1072	1.15364	60.21	4.038	131.358	12109.9	137.284	0.000293	17.8382	0.568472	3.09616	18.1712	3.59491	0.21157	0.24425	45.7656	45.7132	7.34275	13.3373	6.00098	2.23018	1.07556	92.3326	1.48274	0.233117	0.12392	0.390712	0.141184	0.106702	0.0753187	0.37855	0.284006	0.237252	0.351646	0.298576	0.362424	0.160362	0.0733328	0.443977	0.163173	0.458436	0.416112	0.444007
A07_58	F-13	2	841.108	106.061	9.49e-05	34.9888	28.6713	1.21974	59.2911	4.18143	149.937	12906.1	133.378	0.000338	20.7649	0.591312	4.23758	21.2852	4.9373	0.260393	0.304953	39.8671	40.7806	7.92928	14.5237	6.40653	2.27184	1.29414	88.6062	1.50706	0.231208	0.122801	0.518875	0.145262	0.101258	0.0937435	0.373884	0.296368	0.293815	0.36409	0.337998	0.605061	0.189826	0.0947988	0.469634	0.186198	0.440108	0.416266	0.40773
A07_58	L-13	2	847.244	106.23	8.12e-05	35.0079	28.8992	1.20943	71.3441	4.39706	149.482	15127	156.447	0.000303	20.7744	0.593237	4.13996	21.254	4.75215	0.254923	0.291443	38.869	38.1471	7.91085	14.4789	6.35012	2.28443	1.22318	103.553	1.5087	0.233121	0.123826	0.509881	0.146618	0.100846	0.0882182	0.354896	0.337234	0.294212	0.288614	0.254417	0.450377	0.176405	0.0912169	0.443657	0.177859	0.43382	0.401187	0.402095
A07_59	G-13	2	701.892	96.4724	0.000102	31.3947	26.5851	1.18079	72.8682	4.27059	128.546	12588.6	147.544	0.000321	18.0414	0.573923	3.20639	18.5058	3.88644	0.219493	0.263356	41.8795	42.676	7.31691	13.2848	5.98576	2.23105	1.19103	98.5699	1.49522	0.217802	0.11682	0.430189	0.135472	0.103085	0.0904606	0.407026	0.364587	0.240259	0.347486	0.297236	0.376386	0.168404	0.081083	0.462294	0.170721	0.451692	0.429732	0.427448
A07_59	M-13	2	715.784	97.257	9.54e-05	31.5089	26.9886	1.16714	72.5456	4.21974	135.723	11898.2	133.765	0.000289	17.9394	0.568893	3.02585	18.3353	3.63435	0.206366	0.244531	43.0146	44.8482	7.47435	13.6013	6.11959	2.2334	1.12173	89.1782	1.49886	0.22862	0.121987	0.461338	0.144163	0.102559	0.0906649	0.420683	0.365367	0.264237	0.345893	0.300841	0.416629	0.166147	0.0750219	0.48352	0.171279	0.47939	0.45882	0.451612
A07_61	C-15	1	736.882	98.9393	0.000106	31.8444	27.5636	1.15312	71.7984	4.81183	134.554	12955.8	138.581	0.000323	18.741	0.589045	3.94516	19.2732	4.729	0.270029	0.319962	43.9735	45.1341	7.5249	13.6895	6.04993	2.27819	1.26914	98.1457	1.41275	0.214872	0.116088	0.574642	0.136066	0.0974674	0.0836729	0.392328	0.36919	0.274666	0.305733	0.27818	0.556397	0.157573	0.0953888	0.44239	0.160153	0.435808	0.438101	0.431836
A07_63	E-15	2	774.838	101.848	9.58e-05	33.5602	27.5755	1.2151	68.0254	4.51953	140.166	14839.5	154.996	0.000312	19.416	0.577672	3.4581	19.8244	4.08866	0.221363	0.263043	38.226	40.8509	7.69879	14.0206	6.20909	2.26943	1.2332	107.108	1.44645	0.186742	0.103242	0.507889	0.122874	0.0836054	0.0849907	0.382444	0.359077	0.211857	0.276682	0.269009	0.409761	0.153693	0.0798758	0.465344	0.156233	0.480809	0.435488	0.457605
A07_63	K-15	2	771.058	101.429	9.62e-05	33.4138	27.5306	1.21172	66.5301	4.23427	140.801	13899.4	147.814	0.000316	19.3395	0.577785	3.38641	19.7599	3.99899	0.217248	0.256046	37.5759	39.4998	7.71695	14.0664	6.1834	2.28065	1.22793	100.134	1.47511	0.191369	0.103265	0.41914	0.123739	0.0868444	0.0825842	0.363567	0.30177	0.241185	0.291654	0.273409	0.451187	0.157943	0.0787297	0.463208	0.163704	0.488769	0.424935	0.458894
A07_64	L-15	1	765.514	100.474	8.88e-05	32.6224	27.8404	1.17027	61.1268	4.09624	146.472	12912.9	128.34	0.000382	18.5817	0.569231	3.13072	19.1489	3.95745	0.206546	0.259576	42.5779	44.4194	7.89656	14.4278	6.22458	2.32297	1.312	87.0317	1.47004	0.240757	0.128031	0.48785	0.145191	0.115157	0.0770677	0.399428	0.296059	0.313712	0.464041	0.34725	0.541579	0.164133	0.0776927	0.488639	0.169777	0.487559	0.479992	0.474656
A07_65	G-15	2	724.741	97.9254	9.57e-05	31.4708	27.3645	1.1498	73.5652	4.53002	136.563	13553.7	143.801	0.000352	17.9791	0.57056	3.06572	18.491	3.81177	0.207331	0.253701	42.7557	43.9009	7.65751	13.841	6.09368	2.28131	1.31181	99.8349	1.43902	0.224724	0.120436	0.576917	0.135918	0.104556	0.0783008	0.404366	0.3845	0.279069	0.323168	0.273695	0.63787	0.159293	0.0801501	0.468526	0.1679	0.479801	0.452532	0.456874
A07_65	M-15	2	751.733	99.5856	8.32e-05	31.8724	28.0616	1.13476	68.3932	4.20513	133.244	11210.3	122	0.000351	18.1305	0.569046	3.14181	18.4997	3.68301	0.208764	0.244547	44.1448	44.6158	7.51595	13.6663	6.02308	2.27788	1.19389	84.6122	1.43645	0.199505	0.106206	0.47421	0.121733	0.0926821	0.0718548	0.460362	0.296158	0.233952	0.378178	0.351939	0.441191	0.141584	0.0801446	0.499123	0.143842	0.505204	0.490602	0.507173
A07_66	H-15	2	678.719	94.7504	0.000107	30.6768	26.1998	1.16831	70.5588	4.33632	124.981	12386.6	143.651	0.00032	18.0232	0.586894	3.50974	18.4032	4.09911	0.245774	0.285195	41.1267	42.6252	7.23884	13.1468	5.86201	2.2534	1.15492	99.5109	1.44321	0.225403	0.12129	0.470931	0.143181	0.0978368	0.0852744	0.369492	0.35151	0.226014	0.328808	0.289701	0.450486	0.173886	0.0904228	0.46855	0.176559	0.466453	0.439436	0.443153
[truncated: 361 more rows]
[truncated: 358 more columns]
