# Supplementary material for: The Origin of Additive Genetic Variance Driven by Positive Selection
Source: Mol Biol Evol. 2020 Apr 3;37(8):2300–8. doi: 10.1093/molbev/msaa085 (PMC7403624; doi:10.1093/molbev/msaa085)
Supplement: msaa085_Supplementary_Data [file msaa085_supplementary_data.zip › msaa085-suppl_data/Table S2.xls]

## Sheet: Table S2
trait	RTGR	Broad_sense H2	H2_SE	Narrow_sense h2_by_all_segregants	h2_SE_by_all_segregants	h2_by_segregants with 2 replications	h2_by_rep2_SE	QTLcnt	VarExpQTLsAdditive	A11_01_CV	A11_96_CV	CV distance	mean_CV	exemplary trait	fgene(Ho,2014)
C101_A1B	0.0721293	0.536572	0.0588957	0.201681	0.0396474	0.240439	0.0491078	9	0.175262	0.0430249	0.0591222	0.157589	0.0510736	N	0.115098
C101_C	0.0327067	0.770004	0.0348429	0.350517	0.0452161	0.347229	0.0501281	16	0.360233	0.0445061	0.0443185	0.00211184	0.0444123	N	0.103159
C102_A1B	0.0894936	0.539004	0.0564209	0.226997	0.0382017	0.276554	0.0476975	7	0.165141	0.0278206	0.0336739	0.0951836	0.0307473	N	0.142749
C102_C	0.0622058	0.782522	0.0354935	0.382471	0.0452388	0.388694	0.0496954	15	0.357702	0.0289138	0.0268123	0.037712	0.0278631	Y	0.118854
C103_A	0.0594791	0.863718	0.028966	0.410635	0.0407124	0.456665	0.0455711	16	0.42606	0.0311776	0.0232714	0.145204	0.0272245	N	0.0373769
C103_A1B	0.112179	0.62773	0.0571499	0.31126	0.0435532	0.368042	0.054679	11	0.254618	0.0338551	0.035918	0.029567	0.0348866	N	0.197778
C103_C	0.111007	0.802576	0.0347845	0.422798	0.0470599	0.435602	0.0544912	15	0.378388	0.0281978	0.0285062	0.00543805	0.028352	N	0.0859909
C104_A	0.010175	0.763928	0.033642	0.323194	0.0441688	0.322176	0.0512973	11	0.292011	0.0338676	0.0248009	0.154542	0.0293342	N	0.0387772
C104_A1B	0.0397777	0.556244	0.0600063	0.206809	0.0441758	0.239536	0.0528316	8	0.18181	0.0205539	0.0283684	0.159732	0.0244611	N	0.125477
C104_C	0.0246122	0.777427	0.0308049	0.332182	0.0471455	0.307445	0.0544569	14	0.326926	0.0211301	0.0283462	0.14585	0.0247381	N	0.149511
C105_A1B	0.0764283	0.369355	0.0524554	0.183217	0.0494828	0.215915	0.056278	6	0.137587	0.189666	0.290875	0.210613	0.240271	Y	0.114587
C105_C	0.0078331	0.577544	0.0377419	0.17631	0.0448969	0.182332	0.0623555	6	0.131642	0.149306	0.135448	0.0486657	0.142377	N	0.09064
C106_A1B	0.0685655	0.288484	0.0577189	0.0652667	0.0406869	0.0645775	0.0487736	2	0.0443702	0.166933	0.195957	0.0799793	0.181445	N	0.100244
C106_C	0.0261774	0.474675	0.0455422	0.183266	0.0407986	0.207082	0.0573887	5	0.145621	0.142003	0.131138	0.0397791	0.13657	N	0.0762931
C107_A1B	0.0103996	0.319995	0.0547188	0.175616	0.0380447	0.24007	0.0490845	5	0.131609	0.0565244	0.0885832	0.220931	0.0725538	Y	0.0610984
C107_C	0.00597988	0.803782	0.0340545	0.446305	0.0451258	0.457098	0.0510462	13	0.393443	0.0421321	0.041427	0.00843856	0.0417795	N	0
C108_A1B	0.0261526	0.301878	0.0558045	0.104792	0.039237	0.152552	0.0501808	2	0.0513281	0.0328683	0.0471728	0.178714	0.0400205	N	0.109431
C108_C	0.0539479	0.694652	0.0418326	0.309825	0.0499551	0.286219	0.0571306	7	0.20509	0.0330256	0.0308853	0.0334883	0.0319555	N	0.0195728
C109_A1B	0.080198	0.416839	0.053744	0.15895	0.0383178	0.230272	0.0522569	3	0.0793612	0.0256196	0.0248554	0.0151406	0.0252375	N	0.25454
C109_C	0.208297	0.648615	0.0401848	0.391894	0.0516533	0.397926	0.0625981	11	0.291158	0.0278185	0.046848	0.254861	0.0373332	N	0.164991
C11.1_A	0.0341928	0.805157	0.0317024	0.34089	0.0407923	0.370211	0.0451279	10	0.314715	0.0592393	0.036666	0.23537	0.0479527	N	0.0310113
C11.1_A1B	0.0892091	0.561203	0.0619616	0.21535	0.0418082	0.256494	0.0518807	11	0.203038	0.0454842	0.0525527	0.0720997	0.0490185	Y	0.170918
C11.1_C	0.0840765	0.761172	0.035562	0.348461	0.0438151	0.347576	0.0504943	17	0.371235	0.0374343	0.0417666	0.0546999	0.0396004	N	0.16195
C11.2_A1B	0.00243687	0.287678	0.0561034	0.142033	0.0399433	0.185278	0.050022	3	0.0790618	0.0867671	0.135136	0.217972	0.110951	N	0.081241
C11.2_C	0.0335947	0.750882	0.0388462	0.375847	0.048317	0.36241	0.0535976	13	0.3415	0.0653963	0.0615887	0.0299849	0.0634925	N	0.006925
C110_A1B	0.0570477	0.325785	0.0543036	0.0941126	0.0412896	0.0815966	0.0475808	4	0.0791248	0.157065	0.140127	0.0569932	0.148596	N	0.0827038
C110_C	0.0272693	0.517452	0.0425376	0.164684	0.0388521	0.171044	0.049356	7	0.142999	0.122004	0.110204	0.0508132	0.116104	N	0.0328946
C111_A1B	0.093429	0.433433	0.0497145	0.227079	0.0410313	0.303913	0.0488994	8	0.18703	0.0688028	0.113217	0.244008	0.0910099	N	0.0613764
C111_C	0.0120928	0.693965	0.0336837	0.353728	0.0483705	0.412271	0.0588935	10	0.246269	0.064511	0.0629228	0.0124628	0.0637169	N	0.0791875
C112_A1B	0.137363	0.637469	0.053453	0.313897	0.0429113	0.373632	0.05249	12	0.274814	0.0374385	0.0520184	0.162982	0.0447284	N	0.0417376
C112_C	0.122425	0.789789	0.0325269	0.425683	0.0453995	0.455299	0.0515343	17	0.415354	0.031648	0.0298588	0.0290895	0.0307534	N	0.062318
C113_A1B	0.0395097	0.241049	0.0541717	0.125555	0.036466	0.193398	0.0515676	5	0.120162	0.0773843	0.077455	0.000456906	0.0774196	N	0.11286
C113_C	0.0231798	0.491898	0.053525	0.31077	0.0420765	0.333951	0.0472337	9	0.248547	0.0566642	0.0596344	0.0255399	0.0581493	N	0.0495486
C114_A1B	0.0676232	0.508198	0.0445028	0.283858	0.040251	0.34229	0.0509077	12	0.294158	0.0302104	0.0606436	0.334969	0.045427	N	0
C114_C	0.0542721	0.869997	0.01937	0.540537	0.0399032	0.564188	0.0499361	15	0.520497	0.0286923	0.0346265	0.0937192	0.0316594	N	0.181346
C115_A	0.078014	0.912897	0.0173809	0.568539	0.0408571	0.604012	0.0458981	16	0.525814	0.0230369	0.0286148	0.107991	0.0258259	N	0.302292
C115_A1B	0.0993831	0.738885	0.0384422	0.516841	0.0483184	0.568595	0.0501589	17	0.47725	0.0328898	0.0412594	0.112875	0.0370746	N	0.254807
C115_C	0.101514	0.894905	0.025462	0.556366	0.0528657	0.58134	0.057186	15	0.446029	0.0293517	0.0396202	0.148879	0.034486	N	0.0535063
C116_A1B	0.0105404	0.48239	0.0452441	0.230925	0.0441005	0.214785	0.0589715	8	0.197454	0.0336376	0.0812465	0.414408	0.0574421	N	0.0268105
C116_C	0.0446988	0.813653	0.0211859	0.206792	0.0417762	0.185977	0.051489	6	0.161821	0.0292324	0.0418574	0.177593	0.0355449	N	0.049222
C117_A1B	0.0973573	0.352606	0.0536311	0.186035	0.0491757	0.288486	0.0658364	3	0.0786367	0.0539531	0.0801463	0.195327	0.0670497	Y	0.0551741
C117_C	0.175675	0.695935	0.0343714	0.462742	0.054833	0.446237	0.063996	10	0.346075	0.0247972	0.0287568	0.0739374	0.026777	Y	0.0203789
C118_A1B	0.0944232	0.342889	0.0535309	0.19282	0.0489219	0.279109	0.0627738	5	0.118161	0.0863179	0.134535	0.218321	0.110426	N	0.0428078
C118_C	0.172848	0.694859	0.0365653	0.47522	0.0545138	0.46537	0.0664639	11	0.359689	0.0444121	0.0500332	0.0595163	0.0472227	N	0.0222865
C119	0.191632	0.444965	0.0514926	0.301452	0.0586472	0.27302	0.0651562	12	0.247137	0.176442	0.214532	0.0974232	0.195487	Y	NA
C12.1_A	0.0347782	0.820556	0.0311638	0.356248	0.0412453	0.38912	0.0451754	13	0.359648	0.0309437	0.0192709	0.232458	0.0251073	N	0.0307994
C12.1_A1B	0.115277	0.599369	0.0613368	0.256332	0.042112	0.30006	0.0522715	10	0.211074	0.0295185	0.0294453	0.00124202	0.0294819	N	0.187458
C12.1_C	0.11945	0.780692	0.0353161	0.379762	0.0444628	0.385626	0.0504481	18	0.399437	0.0236086	0.0264647	0.0570378	0.0250366	N	0.117023
C12.2_A1B	0.0101384	0.2946	0.0557717	0.158931	0.0392566	0.225855	0.0509912	2	0.0809776	0.0520672	0.0761528	0.187846	0.06411	N	0.0884509
C12.2_C	0.00477202	0.756555	0.0382695	0.399267	0.047627	0.396029	0.0531259	12	0.329164	0.0405846	0.0359282	0.0608579	0.0382564	N	0
C120	0.00406808	0.425302	0.0562598	0.213866	0.0491213	0.24377	0.0640362	4	0.114997	0.200513	0.1925	0.0203899	0.196507	N	NA
C121	0.0279244	0.353902	0.0538932	0.116199	0.0390173	0.148662	0.0551646	2	0.0566016	0.25768	0.272849	0.0285928	0.265265	N	NA
C122	0.260237	0.538909	0.0428291	0.369632	0.0594924	0.307279	0.0721329	10	0.265999	0.287742	0.266192	0.0389048	0.276967	N	NA
C123	0.161625	0.539163	0.0448754	0.211731	0.0513622	0.219023	0.0700578	7	0.1684	0.228715	0.322229	0.169733	0.275472	N	NA
C123_A1B	0.0784152	0.323614	0.056951	0.13501	0.0410915	0.215334	0.0642506	3	0.062069	0.181437	0.374813	0.347643	0.278125	N	NA
C123_C	0.00758823	0.232445	0.0563472	0.0225195	0.0274133	0.0498662	0.03919	NA	NA	0.865479	0.579112	0.198234	0.722296	N	NA
C124	0.152371	0.435541	0.0563102	0.204426	0.0494796	0.219041	0.0626601	6	0.131663	0.151437	0.195198	0.126245	0.173318	N	NA
C124_A1B	0.0285734	0.206397	0.0545652	0.0469418	0.0342859	0.115759	0.0599785	1	0.0244309	0.0912834	0.177821	0.321577	0.134552	N	NA
C124_C	0.164271	0.381351	0.0520534	0.314217	0.0619077	0.312487	0.0766926	9	0.216643	0.402125	0.323006	0.109111	0.362565	N	NA
C125	0.193408	0.554568	0.0443717	0.230238	0.0501766	0.231618	0.0633449	7	0.196756	0.0994903	0.122314	0.102899	0.110902	N	NA
C125_A1B	0.0782608	0.354233	0.0540477	0.197807	0.0512611	0.289124	0.0644904	4	0.109884	0.305881	0.279978	0.0442139	0.29293	N	NA
C125_C	0.156074	0.410846	0.0488129	0.307199	0.0612938	0.282118	0.071121	9	0.215114	0.0510683	0.0418845	0.0988005	0.0464764	N	NA
C126_A	0.19102	0.582144	0.0453499	0.16859	0.0604008	0.0822716	0.0561365	5	0.122744	0.11401	0.103186	0.0498345	0.108598	N	0.000646287
C126_A1B	0.0451097	0.216455	0.0638365	0.0394533	0.051449	0.0755907	0.0498733	2	0.0468164	0.0677776	0.139945	0.347421	0.103861	Y	0.0419148
C126_C	0.0505628	0.336591	0.0530434	0.186511	0.0510651	0.167076	0.0567131	6	0.168166	0.0548971	0.0945007	0.265089	0.0746989	N	0.0229849
C127_A	0.064309	0.477012	0.0495834	0.116287	0.0527718	0.0934488	0.0737047	2	0.035049	0.0398279	0.0349865	0.0647116	0.0374072	N	0.128778
C127_A1B	0.0241742	0.282587	0.0541032	0.105231	0.0467198	0.139696	0.0629151	4	0.0904718	0.0890682	0.174481	0.324087	0.131775	N	0.166283
C127_C	0.0546461	0.395732	0.0472276	0.0413864	0.0341805	0.0267266	0.0451182	2	0.0347301	0.0401133	0.0549857	0.156389	0.0475495	Y	0.0620783
C128_A1B	0.136432	0.634633	0.0558805	0.309603	0.0424316	0.358419	0.0534737	11	0.258513	0.0358381	0.0485204	0.150338	0.0421792	N	0.159469
C128_C	0.120288	0.796304	0.0339652	0.418084	0.0462702	0.432497	0.0524209	17	0.407908	0.0297999	0.0262782	0.0628005	0.0280391	N	0.197006
C13_A	0.0255719	0.683964	0.0327113	0.379288	0.0492468	0.445404	0.0612879	13	0.294208	0.0877177	0.0755604	0.0744571	0.081639	N	0.202541
C13_A1B	0.022604	0.563836	0.0489014	0.248693	0.0485415	0.273946	0.0606885	9	0.18009	0.0858107	0.505474	0.709748	0.295642	N	0.282236
C13_C	0.0657921	0.743368	0.0293539	0.26624	0.0402712	0.283716	0.0548586	11	0.218569	0.0864505	0.153479	0.279369	0.119965	Y	0.243233
CCV101_A1B	0.0115317	0.307089	0.0527213	0.0775975	0.0385331	0.105948	0.0559808	2	0.0444484	0.112667	0.147251	0.133057	0.129959	N	NA
CCV101_C	0.012959	0.554032	0.0420568	0.363141	0.0547961	0.346775	0.0669722	9	0.236996	0.126365	0.171132	0.150478	0.148748	N	NA
CCV102_A1B	0.0663012	0.193361	0.0596776	0.0327841	0.0440892	0.022847	0.0638421	NA	NA	0.097998	0.166053	0.257734	0.132025	N	NA
CCV102_C	0.005543	0.53065	0.0419627	0.395731	0.0554003	0.369477	0.0642069	10	0.263971	0.140671	0.18819	0.144495	0.164431	N	NA
CCV103_A	0.0963863	0.767878	0.0242969	0.308058	0.0566416	0.312215	0.0677407	8	0.223685	0.0780593	0.0970371	0.108385	0.0875482	N	NA
CCV103_A1B	0.0154156	0.615746	0.0443207	0.146558	0.0455074	0.185282	0.0592463	5	0.0909397	0.0983618	0.233645	0.40747	0.166003	N	NA
CCV103_C	0.0177969	0.752457	0.0285657	0.275628	0.0587658	0.365891	0.0761571	7	0.151057	0.123317	0.161153	0.133006	0.142235	N	NA
CCV104_A	0.113507	0.634201	0.0395137	0.156936	0.0436294	0.189863	0.0659852	4	0.119744	0.136675	0.0883486	0.214762	0.112512	N	NA
CCV104_A1B	0.00655381	0.361807	0.0531461	0.0966041	0.0386128	0.166933	0.0542059	4	0.0979836	0.136245	0.425482	0.514908	0.280863	N	NA
CCV104_C	0.031299	0.476409	0.046331	0.122844	0.0382673	0.120855	0.0462489	3	0.126595	0.0925586	0.122021	0.137303	0.10729	N	NA
CCV105_A1B	0.113787	0.242092	0.0582265	0.147199	0.0458838	0.121365	0.0475428	5	0.126309	0.151619	0.123957	0.100379	0.137788	N	NA
CCV105_C	0.0821135	0.2899	0.0537333	0.174873	0.0401963	0.163957	0.0478057	6	0.127196	0.133029	0.0975092	0.154074	0.115269	N	NA
CCV106_A1B	0.100175	0.257896	0.0586802	0.112619	0.0480792	0.105949	0.0464456	5	0.10497	0.160528	0.119331	0.147204	0.13993	Y	NA
CCV106_C	0.0235675	0.313112	0.0560023	0.137059	0.0384591	0.172232	0.0559122	5	0.113184	0.115869	0.0587705	0.326949	0.0873196	Y	NA
CCV107_A1B	0.0807916	0.110329	0.0670375	0.0284007	0.0316072	0.0850791	0.0480014	1	0.0184121	0.0989458	0.189136	0.313072	0.144041	N	NA
CCV107_C	0.0137822	0.417434	0.0502713	0.303312	0.051626	0.270623	0.0597156	11	0.241623	0.12971	0.166121	0.12308	0.147916	N	NA
CCV108_A1B	0.0736352	0.191425	0.0578029	1e-09	0.0132068	0.0304594	0.0545225	1	0.0170106	0.121825	0.130775	0.0354309	0.1263	N	NA
CCV108_C	0.107327	0.374665	0.0549199	0.174669	0.0592479	0.174751	0.0704941	6	0.127179	0.20021	0.144584	0.16133	0.172397	N	NA
CCV109_A1B	0.0746752	0.222128	0.0639662	0.0716537	0.0355922	0.132685	0.0444903	4	0.0878487	0.15449	0.226607	0.189236	0.190548	N	NA
CCV109_C	0.0337603	0.606011	0.0376265	0.0585637	0.0368869	0.0523004	0.050258	2	0.044434	0.148202	0.212565	0.178405	0.180384	N	NA
CCV11.1_A	0.108921	0.64902	0.0326428	0.257109	0.0485982	0.31494	0.0646518	10	0.260687	0.101807	0.0795544	0.122698	0.0906807	N	NA
CCV11.1_A1B	0.0113022	0.426407	0.0517506	0.102616	0.0370475	0.157172	0.0511128	3	0.0816679	0.115589	0.207804	0.285148	0.161697	N	NA
CCV11.1_C	0.0222073	0.571813	0.0386789	0.233783	0.0522558	0.286717	0.0677712	7	0.157133	0.111791	0.164985	0.192191	0.138388	N	NA
CCV11.2_A1B	0.0592574	0.102619	0.0686421	1e-09	4.28e-13	1e-09	0.0070027	NA	NA	0.111503	0.208308	0.302695	0.159905	N	NA
CCV11.2_C	0.0633751	0.428503	0.0485782	0.351912	0.05711	0.30919	0.0682342	8	0.216961	0.162315	0.161711	0.00186469	0.162013	N	NA
CCV110_A1B	0.0908443	0.211461	0.0585284	0.125066	0.0477582	0.098358	0.0429791	4	0.0887366	0.171434	0.179563	0.0231595	0.175499	N	NA
CCV110_C	0.0202804	0.339508	0.0538155	0.135608	0.0381643	0.171075	0.0539379	5	0.107178	0.116844	0.0786198	0.195556	0.0977319	N	NA
CCV111_A1B	0.0224372	0.195273	0.0623996	0.0369295	0.0371083	0.123638	0.0494888	2	0.0368517	0.157682	0.354495	0.384267	0.256088	N	NA
CCV111_C	0.0715534	0.457286	0.0483489	0.181644	0.0429004	0.196808	0.0605094	6	0.138933	0.19528	0.20538	0.0252088	0.20033	N	NA
CCV112_A1B	0.0584336	0.571074	0.0418366	0.068314	0.033967	0.0700381	0.0472015	3	0.0534247	0.0884085	0.454857	0.67453	0.271633	N	NA
CCV112_C	0.043645	0.644131	0.033995	0.225056	0.0566231	0.272696	0.0694545	3	0.0875649	0.116843	0.219414	0.30504	0.168129	N	NA
CCV113_A1B	0.0394237	0.0496322	0.0592992	0.0434815	0.0418243	0.0226648	0.0373275	2	0.0391313	0.440268	0.392812	0.0569643	0.41654	N	NA
CCV113_C	0.00442156	0.18605	0.0582991	0.00998964	0.0388674	1e-09	0.0307991	NA	NA	0.423451	0.424331	0.00103811	0.423891	N	NA
CCV114_A1B	0.0339583	0.177472	0.0645741	0.125112	0.0385098	0.19533	0.0521611	6	0.109061	0.0879538	0.177588	0.337552	0.132771	Y	NA
CCV114_C	0.0774839	0.563938	0.0414138	0.35354	0.0509492	0.431962	0.0572516	8	0.257822	0.128397	0.148739	0.0734017	0.138568	N	NA
CCV115_A	0.0763203	0.869305	0.019566	0.531622	0.0497724	0.565888	0.0493751	16	0.444498	0.0959769	0.134844	0.168387	0.115411	Y	NA
CCV115_A1B	0.0687968	0.673411	0.0384422	0.377443	0.0582738	0.454553	0.0586179	11	0.272264	0.0971404	0.530282	0.690351	0.313711	N	NA
CCV115_C	0.0631991	0.840129	0.0263443	0.479875	0.0546169	0.50827	0.0573314	13	0.344789	0.107579	0.22546	0.353954	0.166519	N	NA
CCV116_A1B	0.0321969	0.267763	0.063334	0.168885	0.0387809	0.263583	0.0526396	4	0.0944907	0.0821783	0.199537	0.416586	0.140858	N	NA
CCV116_C	0.0831182	0.73663	0.0306007	0.443825	0.0456023	0.513345	0.0499268	13	0.398699	0.0865304	0.20099	0.398093	0.14376	N	NA
CCV117_A1B	0.0695066	0.0833432	0.062645	1e-09	1.47e-12	0.0391752	0.0442262	NA	NA	0.115743	0.203142	0.274076	0.159442	N	NA
CCV117_C	0.108373	0.349254	0.0536129	0.152835	0.0525839	0.128839	0.0577007	3	0.102505	0.170762	0.174202	0.00997288	0.172482	N	NA
CCV118_A1B	0.0651405	0.134024	0.0654577	1e-09	7.84e-13	0.0314441	0.0423724	1	0.0178202	0.113438	0.175573	0.214991	0.144505	Y	NA
CCV118_C	0.122172	0.339039	0.0540989	0.191732	0.0583011	0.150743	0.0618461	4	0.119296	0.178525	0.180917	0.00665484	0.179721	Y	NA
CCV12.1_A	0.112436	0.673497	0.0302612	0.245708	0.049597	0.284512	0.067545	9	0.231579	0.102321	0.0793328	0.126551	0.090827	Y	NA
CCV12.1_A1B	0.00270159	0.474711	0.0516668	0.0846258	0.0352103	0.0991079	0.0486387	3	0.0767062	0.0980312	0.18204	0.299955	0.140036	Y	NA
CCV12.1_C	0.0126662	0.612766	0.0359102	0.254885	0.0562246	0.319782	0.0695773	6	0.143869	0.114591	0.174468	0.207143	0.14453	Y	NA
CCV12.2_A1B	0.0866184	0.0814127	0.0660541	1e-09	7.48e-13	0.00326325	0.039192	NA	NA	0.114247	0.212124	0.299895	0.163186	N	NA
CCV12.2_C	0.0551234	0.432315	0.0475749	0.334093	0.0544783	0.283179	0.0604361	9	0.217909	0.160072	0.179225	0.0564491	0.169649	N	NA
CCV126_A	0.138187	0.653347	0.0353106	0.245629	0.045162	0.223994	0.0534624	3	0.230015	0.0782587	0.0750906	0.020659	0.0766747	N	NA
CCV126_A1B	0.0568624	0.330462	0.053388	0.0971979	0.0421711	0.0865678	0.0508755	2	0.103744	0.152552	0.243575	0.229781	0.198063	Y	NA
CCV126_C	0.0763024	0.487086	0.0458907	0.289476	0.0620837	0.244407	0.073658	5	0.205347	0.0766658	0.0821013	0.0342358	0.0793836	N	NA
CCV127_A	0.00994982	0.389081	0.0604658	0.111222	0.0497016	0.115512	0.0790163	3	0.0910705	0.0908216	0.128006	0.169924	0.109414	N	NA
CCV127_A1B	0.0622682	0.0840991	0.0592287	0.0634038	0.0364753	0.0790665	0.045323	1	0.0273736	0.0576058	0.119404	0.349124	0.088505	N	NA
CCV127_C	0.015189	0.286012	0.0632519	0.0794032	0.0349689	0.0619768	0.0423	3	0.0570278	0.211447	0.215826	0.0102491	0.213636	N	NA
CCV128_A1B	0.0406575	0.657415	0.0378246	0.0989886	0.0392016	0.0986708	0.0502922	3	0.0526536	0.120384	0.378925	0.517798	0.249654	N	NA
CCV128_C	0.0179024	0.717251	0.0280947	0.235895	0.0576014	0.290563	0.0727112	5	0.116548	0.101432	0.201373	0.330049	0.151403	N	NA
CCV13_A	0.0106928	0.344372	0.0640464	0.0950722	0.0495924	0.103243	0.0706453	6	0.14266	0.0836858	0.115024	0.157706	0.0993547	N	NA
CCV13_A1B	0.00637192	0.0211855	0.0651536	0.00036855	0.0269984	0.0656036	0.0538975	NA	NA	0.234551	0.297682	0.118616	0.266116	N	NA
CCV13_C	0.0288412	0.30259	0.0560949	0.0402792	0.0363733	0.0854727	0.052038	3	0.0614094	0.137586	0.148452	0.037987	0.143019	N	NA
D102_A	0.0500756	0.85702	0.0295807	0.360522	0.041521	0.410356	0.0473374	11	0.357674	0.030499	0.032744	0.0354985	0.0316215	Y	0.0258688
D103_C	0.148755	0.799636	0.0313928	0.493407	0.0624837	0.454552	0.0677052	10	0.359789	0.0748507	0.0567844	0.137245	0.0658175	N	0.0707163
D104_A1B	0.0809645	0.677552	0.0431997	0.327302	0.0436432	0.430054	0.0503628	8	0.277569	0.0422984	0.0500887	0.0843215	0.0461936	N	0.187051
D105_A	0.00766923	0.719922	0.0304395	0.291778	0.042725	0.335314	0.0520403	11	0.28988	0.0121127	0.0151642	0.11187	0.0136385	N	0.0278946
D106_C	0.298523	0.84133	0.0201434	0.598646	0.0588814	0.556235	0.079996	11	0.455395	0.0657321	0.0638473	0.0145452	0.0647897	N	0.0734751
D107_A1B	0.0150491	0.514971	0.05393	0.237792	0.0475164	0.304561	0.0546202	7	0.203511	0.0181779	0.0340202	0.303504	0.026099	N	0.0300836
D108_C	0.308327	0.861037	0.0256025	0.503948	0.0541734	0.48617	0.0649959	13	0.458163	0.0817303	0.0895906	0.0458807	0.0856605	N	0.160998
D109_C	0.133024	0.828598	0.0276545	0.365232	0.0469288	0.379088	0.0521928	10	0.310736	0.0639783	0.0655521	0.0121498	0.0647652	N	0.127162
D110_A1B	0.122395	0.474831	0.0711041	0.208746	0.0496701	0.213248	0.0527399	6	0.159707	0.0407795	0.0583759	0.177462	0.0495777	N	0.105887
D112_C	0.295263	0.859566	0.018005	0.494835	0.0675825	0.432945	0.0804024	7	0.335775	0.084817	0.0745803	0.0642213	0.0796986	N	0.140519
D113_C	0.227856	0.789973	0.0338017	0.369437	0.0675913	0.36976	0.0756426	7	0.260668	0.0568881	0.0498501	0.0659375	0.0533691	N	0.0241524
D114_A1B	0.0185979	0.478168	0.0511923	0.222991	0.0445661	0.321288	0.0533544	10	0.259861	0.0333915	0.0248024	0.147594	0.0290969	N	0.0475924
D116_C	0.250189	0.87445	0.0228838	0.453203	0.0504043	0.439774	0.0563648	13	0.391142	0.0709731	0.0733362	0.016375	0.0721547	Y	0.19407
D117_A	0.0212174	0.765415	0.036056	0.252741	0.0417859	0.287665	0.0517982	7	0.243613	0.0554845	0.0726482	0.133953	0.0640664	N	0.015768
D117_C	0.197378	0.825208	0.0261028	0.345636	0.0547731	0.353942	0.0603189	10	0.316221	0.100945	0.0892892	0.0612713	0.0951172	N	0.0955114
D118_A1B	0.00344452	0.57334	0.0525128	0.257842	0.0517191	0.336725	0.0560968	8	0.254006	0.0664627	0.0980489	0.191999	0.0822558	N	0.0503965
D119_C	0.113055	0.764477	0.0285216	0.301493	0.0453657	0.313303	0.0534659	9	0.309678	0.0746199	0.0852447	0.0664608	0.0799323	N	0.0531206
D121_C	0.15708	0.766502	0.028992	0.476174	0.0594572	0.477458	0.0701183	10	0.372219	0.0702309	0.062477	0.0584283	0.066354	N	0
D123_C	0.233358	0.789677	0.0253671	0.375102	0.0658932	0.365112	0.0737244	7	0.278653	0.0525955	0.0481436	0.0441921	0.0503695	N	0.0170154
D125_C	0.145651	0.809307	0.0292412	0.463473	0.0650556	0.41529	0.0682536	10	0.344923	0.0876036	0.0633322	0.160806	0.0754679	N	0.122221
D126_A1B	0.0899036	0.646866	0.045522	0.324239	0.0425399	0.420142	0.0505217	9	0.287003	0.0439763	0.0458372	0.0207199	0.0449068	N	0.162246
D127_A	0.0507388	0.852943	0.031332	0.372965	0.0418148	0.413457	0.0476642	14	0.395568	0.0275807	0.0339468	0.103468	0.0307637	N	0.00572276
D128_C	0.161127	0.792143	0.0294968	0.487984	0.0628763	0.439809	0.0671446	10	0.355111	0.0838805	0.0629039	0.142907	0.0733922	Y	0.0515674
D129_A1B	0.0856739	0.643887	0.0449272	0.320377	0.043986	0.437625	0.0511884	9	0.291209	0.0468454	0.054486	0.0754015	0.0506657	Y	0.0840242
D130_C	0.302402	0.848469	0.026413	0.468737	0.0543716	0.443543	0.0632368	12	0.421733	0.0862457	0.0956235	0.0515632	0.0909346	N	0.128215
D131_C	0.130988	0.829894	0.0256711	0.353145	0.0492791	0.378608	0.0539812	10	0.301488	0.0753272	0.0757336	0.00268994	0.0755304	N	0.0712583
D132_A1B	0.0824382	0.415477	0.0644162	0.177261	0.0463555	0.193097	0.0533298	6	0.151557	0.0475521	0.0714337	0.20071	0.0594929	N	0.0830652
D134_C	0.245665	0.877392	0.0227342	0.435437	0.0513476	0.421702	0.0562558	10	0.341905	0.0775858	0.0805092	0.0184914	0.0790475	N	0.201273
D135_A	0.0186461	0.786817	0.0381792	0.310153	0.0432551	0.325494	0.0526787	6	0.238206	0.051549	0.0664051	0.125948	0.0589771	N	0
D135_C	0.205952	0.863353	0.0225609	0.353364	0.051917	0.35187	0.0591284	9	0.292683	0.0886021	0.0966077	0.0432244	0.0926049	N	0.0909179
D136_A1B	0.000381227	0.49143	0.0598843	0.253363	0.0501098	0.318612	0.0558628	8	0.221426	0.0751876	0.0965288	0.124282	0.0858582	N	0
D137_C	0.132131	0.772065	0.0287399	0.342609	0.0485877	0.356636	0.0546726	9	0.327031	0.061287	0.0797041	0.130625	0.0704956	N	0.0502887
D139_C	0.154652	0.753546	0.0302398	0.481838	0.0609879	0.478202	0.0708699	10	0.370093	0.0802863	0.0700137	0.0683477	0.07515	N	0.0266923
D14.1_A	0.0200973	0.447669	0.0500607	0.131898	0.0427672	0.144121	0.0530086	3	0.0695039	0.116445	0.120281	0.0162041	0.118363	N	0
D14.1_C	0.0159862	0.496597	0.0475948	0.132963	0.0424366	0.163163	0.0551119	4	0.0821661	0.113718	0.098502	0.0717001	0.10611	N	0.027561
D14.2_C	0.0224246	0.511881	0.0493567	0.116602	0.0441777	0.140513	0.0568398	4	0.0876382	0.108236	0.106409	0.00851064	0.107322	N	0
D14.3_A1B	0.0561146	0.43163	0.0585527	0.105229	0.0432797	0.130688	0.0559973	3	0.0776926	0.11457	0.0955233	0.0906587	0.105047	N	0
D14.3_C	0.00421494	0.493894	0.0494569	0.113849	0.0425875	0.142652	0.0550877	3	0.0557182	0.10644	0.0977072	0.0427755	0.102073	Y	0
D141_C	0.159766	0.803176	0.027265	0.446481	0.0659651	0.39169	0.0683448	9	0.319298	0.0981678	0.0718898	0.154524	0.0850288	N	0.088378
D142_A1B	0.0940221	0.631476	0.0464773	0.324999	0.0426897	0.438998	0.0513399	9	0.292644	0.0487287	0.0495451	0.00830741	0.0491369	N	0.0719428
D143_A1B	0.0878592	0.335784	0.0737541	0.110983	0.0488196	0.121427	0.0558341	2	0.0489966	0.0953088	0.150522	0.224598	0.122915	N	0.0209105
D143_C	0.291955	0.786192	0.0277441	0.476594	0.0634481	0.457224	0.0775104	10	0.412156	0.134869	0.128562	0.0239444	0.131715	N	0
D144_C	0.101386	0.751006	0.0297164	0.233381	0.0467328	0.267033	0.0564205	6	0.17972	0.104637	0.102721	0.00923738	0.103679	N	0.0853203
D145_A1B	0.102923	0.675486	0.0436583	0.254396	0.0431628	0.372399	0.0519444	7	0.244151	0.0585558	0.0753683	0.125538	0.066962	N	0.115122
D145_C	0.157136	0.651233	0.0348328	0.432726	0.059757	0.400449	0.0618088	6	0.256999	0.109122	0.0926808	0.0814733	0.100902	N	0.0977074
D146_C	0.182111	0.606828	0.038111	0.435279	0.058078	0.430156	0.0683625	8	0.310231	0.0903995	0.0949879	0.0247505	0.0926937	N	0.00485757
D147_A	0.00751025	0.743356	0.0287062	0.268042	0.0429734	0.302096	0.0525332	10	0.27583	0.0470216	0.0579096	0.103763	0.0524656	Y	0.0370677
D147_A1B	0.00789223	0.661504	0.0398018	0.235716	0.0482281	0.303329	0.0553496	8	0.254611	0.0446364	0.0859361	0.316297	0.0652863	N	0
D147_C	0.170143	0.811732	0.023551	0.342085	0.0568267	0.351524	0.0633639	7	0.28658	0.101425	0.0820129	0.105826	0.0917191	N	0.0162371
D148_A	0.00950047	0.80637	0.0224472	0.350639	0.0428737	0.367679	0.0520193	9	0.305682	0.0602544	0.0458602	0.135648	0.0530573	N	0
D148_A1B	0.0341212	0.609359	0.0410851	0.247727	0.0530879	0.302794	0.0558776	7	0.220192	0.0541657	0.0723059	0.143433	0.0632358	N	0
D148_C	0.18156	0.864839	0.0170996	0.358195	0.0538665	0.359162	0.0623378	8	0.30627	0.0859791	0.085328	0.00380085	0.0856536	N	0.03016
D149_C	0.141496	0.742337	0.029668	0.288605	0.0519151	0.309264	0.0609793	8	0.278735	0.0847837	0.0762055	0.053284	0.0804946	N	0.0359558
D15.1_A	0.0157354	0.610351	0.0421444	0.18682	0.0457025	0.151669	0.0497104	5	0.160467	0.197048	0.142723	0.159888	0.169886	N	0.0013308
D15.1_C	0.0139232	0.564952	0.0502831	0.0980317	0.0376282	0.10386	0.0419271	3	0.0811052	0.212137	0.144914	0.188273	0.178525	N	0
D15.2_C	0.0417249	0.607452	0.0464238	0.136997	0.041567	0.12616	0.0483518	4	0.116478	0.214798	0.166148	0.127709	0.190473	N	0
D15.3_A1B	0.0255194	0.470654	0.0717828	0.0714444	0.034532	0.0638514	0.0391329	3	0.0710113	0.176229	0.171354	0.0140241	0.173791	N	0.0920403
D15.3_C	0.0258851	0.586607	0.0479694	0.107561	0.0393444	0.105672	0.0437078	4	0.105013	0.209199	0.150595	0.162884	0.179897	Y	0
D150_C	0.16983	0.745732	0.0260025	0.343709	0.0565602	0.350845	0.0613405	10	0.337763	0.0668568	0.0662246	0.00475036	0.0665407	N	0.0193539
D151_C	0.198397	0.515791	0.0454869	0.297663	0.0547656	0.347323	0.0628685	7	0.257441	0.0764058	0.100067	0.134077	0.0882362	N	0
D152_A1B	0.00998951	0.393435	0.0568666	0.15777	0.0371178	0.231435	0.0501642	6	0.157806	0.162348	0.180525	0.0530142	0.171437	N	0
D152_C	0.29944	0.838309	0.0202907	0.576146	0.0672962	0.500216	0.0907385	7	0.409744	0.33508	0.282011	0.0859974	0.308546	N	0.0846358
D153_C	0.245457	0.774953	0.0322061	0.430706	0.0628917	0.440864	0.0686596	7	0.320614	0.252722	0.23289	0.0408393	0.242806	N	0.0352469
D154_A	0.0590549	0.633993	0.037464	0.405125	0.0508899	0.445838	0.0598436	10	0.371422	0.0789841	0.0959522	0.0969958	0.0874682	N	0.0209835
D154_A1B	0.10177	0.533009	0.0443839	0.302084	0.048422	0.432005	0.054323	6	0.279037	0.125833	0.120193	0.0229223	0.123013	N	0.0471928
D154_C	0.26446	0.581952	0.0425073	0.342851	0.0586727	0.367769	0.0759921	7	0.318819	0.113074	0.0741175	0.208109	0.0935956	N	0.0192844
D155_A	0.0814988	0.613649	0.0345911	0.457545	0.0528548	0.463676	0.0631576	11	0.389408	0.058278	0.0796868	0.155176	0.0689824	Y	0.0144129
D155_A1B	0.108374	0.518854	0.0567281	0.313892	0.0513438	0.397292	0.0579352	6	0.273963	0.12672	0.113708	0.0541216	0.120214	N	0.084608
D155_C	0.249362	0.567104	0.0434444	0.39576	0.0574552	0.398195	0.0758777	9	0.363558	0.0772537	0.0743662	0.0190447	0.07581	N	0.00953447
D156_C	0.182116	0.57486	0.0397748	0.247618	0.0532889	0.295375	0.05984	7	0.252112	0.0880511	0.0598504	0.190673	0.0739507	N	0
D157_C	0.201757	0.517821	0.0453663	0.298352	0.0587507	0.345749	0.072618	4	0.243015	0.0608147	0.0466559	0.131746	0.0537353	Y	0.0157541
D158_C	0.0107329	0.519842	0.0400386	0.21283	0.0465778	0.231861	0.0643958	6	0.14679	0.139225	0.122456	0.0640812	0.13084	Y	0.0446389
D159_C	0.0158761	0.519384	0.040192	0.226653	0.0476371	0.249357	0.0660363	6	0.149822	0.128252	0.121606	0.0266004	0.124929	N	0.0437182
D16.1_A	0.0845424	0.47805	0.0499686	0.195635	0.042541	0.196837	0.0608694	7	0.191732	0.168408	0.0833912	0.337638	0.1259	N	0.0221683
D16.1_C	0.0447548	0.450759	0.0555436	0.123753	0.0404066	0.126463	0.0516025	5	0.125724	0.1558	0.0955126	0.23989	0.125656	N	0
D16.2_C	0.0155605	0.446144	0.0512957	0.173677	0.0431264	0.21397	0.0556343	7	0.167902	0.153006	0.0975466	0.221348	0.125276	N	0.0431726
D16.3_A1B	0.0160627	0.321489	0.0584238	0.147214	0.0447917	0.181925	0.0631214	6	0.136801	0.174424	0.119743	0.185886	0.147083	N	0.0498475
D16.3_C	0.0265648	0.445573	0.0540792	0.123952	0.040178	0.143175	0.0512637	5	0.130513	0.152481	0.0954304	0.230126	0.123956	Y	0.0180231
D161_A1B	0.000391145	0.387408	0.0512588	0.0976753	0.0426221	0.124458	0.0566814	5	0.103331	0.0931364	0.0945022	0.0072787	0.0938193	N	NA
D162_C	0.141158	0.633236	0.0366948	0.393578	0.0473706	0.403679	0.0538763	13	0.378501	0.112754	0.0717289	0.22238	0.0922416	N	0.00444409
D163_C	0.155981	0.696556	0.0299967	0.413612	0.05184	0.4217	0.0606943	12	0.380113	0.0941005	0.0612725	0.211285	0.0776865	Y	0
D165_A1B	0.0538368	0.236016	0.0590891	0.0727023	0.0392086	0.109859	0.058855	3	0.0822218	0.106502	0.122664	0.0705253	0.114583	Y	NA
D166_C	0.0480519	0.479198	0.0528242	0.320071	0.0514003	0.361371	0.0707715	10	0.236736	0.109715	0.135784	0.106187	0.12275	N	0.0233845
D167_C	0.0815022	0.508158	0.0480783	0.334469	0.0541473	0.353815	0.07655	11	0.264207	0.0861664	0.114379	0.140678	0.100273	N	0.0202051
D169_A1B	0.0818676	0.623333	0.040748	0.239406	0.0435254	0.246046	0.0551639	7	0.23331	0.101695	0.117634	0.0726738	0.109665	N	0.0577905
D169_C	0.133936	0.749786	0.026995	0.341204	0.0493689	0.345153	0.0571352	9	0.346606	0.0792522	0.0818917	0.0163793	0.0805719	N	0.0171613
D17.1_A	0.0666829	0.731175	0.0278841	0.105026	0.0368766	0.0876104	0.0459377	4	0.121595	0.164427	0.192879	0.0796298	0.178653	N	0.106644
D17.1_C	0.0302231	0.776205	0.022146	0.108408	0.0351997	0.083068	0.0446772	4	0.113003	0.193767	0.245635	0.118042	0.219701	N	0.213848
D17.2_C	0.0160102	0.685099	0.0338591	0.0592895	0.0287225	0.041962	0.0354831	3	0.0610235	0.185179	0.151782	0.0991126	0.16848	Y	0.0822139
D17.3_A1B	0.136815	0.263721	0.0575804	0.174248	0.0486808	0.224546	0.0597761	3	0.113337	0.232196	0.302957	0.132225	0.267576	N	0.160738
D170_A1B	0.106826	0.549285	0.0495618	0.266579	0.0416589	0.289619	0.0535048	10	0.287288	0.0894148	0.0949194	0.0298618	0.0921671	N	0.048534
D170_C	0.154876	0.77945	0.022965	0.427699	0.0542318	0.415659	0.0649586	10	0.408035	0.092257	0.0878464	0.0244892	0.0900517	N	0.0163135
D172_A1B	0.0130037	0.221808	0.0602699	0.134409	0.0382479	0.235451	0.0557754	5	0.144763	0.0880984	0.170412	0.318415	0.129255	N	NA
D173_A	0.0353718	0.426603	0.0555931	0.224237	0.0454126	0.248601	0.0562104	5	0.141022	0.0546595	0.0536907	0.00894129	0.0541751	N	0
D173_C	0.0121881	0.460647	0.0527951	0.261568	0.0473421	0.300965	0.0594666	9	0.226349	0.0448922	0.0523801	0.0769792	0.0486362	N	0
D174_C	0.0347165	0.439165	0.0540462	0.229007	0.0500088	0.287431	0.0621708	5	0.149224	0.0482803	0.0463477	0.0204227	0.047314	N	0
D175_A1B	0.0964436	0.309225	0.0660731	0.185164	0.0445553	0.218908	0.0584328	2	0.0865988	0.0573299	0.0541368	0.0286466	0.0557334	Y	0
D176_A	0.0332606	0.430868	0.0544474	0.206981	0.0449492	0.227284	0.0552256	5	0.13095	0.0598719	0.0598377	0.000286301	0.0598548	N	0
D176_C	0.00591936	0.465643	0.0515165	0.240605	0.0471796	0.279994	0.0590831	8	0.199515	0.0484542	0.0555544	0.0682654	0.0520043	N	0
D177_C	0.0319961	0.450633	0.0541579	0.219517	0.0494664	0.268974	0.0609167	5	0.142838	0.0526718	0.0533979	0.00684538	0.0530348	N	0
D178_A1B	0.0924409	0.32769	0.0664359	0.178514	0.0447959	0.206091	0.0585835	2	0.0848424	0.0621792	0.0532763	0.0771106	0.0577278	N	0
D179_A	0.0115346	0.440159	0.0489961	0.0958811	0.042085	0.100887	0.0523984	2	0.0460919	0.0615403	0.0660342	0.0352254	0.0637873	N	0
D179_C	0.0308652	0.521604	0.0449444	0.0906314	0.0401572	0.111538	0.0540428	3	0.0606213	0.0703844	0.0552735	0.120254	0.0628289	N	0.0480719
D180_C	0.0116502	0.535918	0.0447062	0.0806711	0.0409721	0.0935536	0.0548063	2	0.0429822	0.0576527	0.0560587	0.0140176	0.0568557	N	0.185436
D181_A1B	0.00233985	0.47774	0.0539654	0.0584404	0.0396558	0.0809517	0.0507729	2	0.0489166	0.0595589	0.0588587	0.0059128	0.0592088	N	0.012137
D182_A	0.0783986	0.598163	0.0414269	0.204553	0.0407479	0.20693	0.0535162	4	0.210366	0.0164315	0.0207417	0.11595	0.0185866	N	0.110842
D182_C	0.0494969	0.703676	0.0336165	0.0968678	0.0285981	0.0948124	0.0357531	4	0.0975292	0.0405403	0.0445442	0.0470586	0.0425423	N	0.0168764
D183_C	0.0490678	0.653795	0.0365215	0.118588	0.0306252	0.129848	0.0373969	4	0.0994816	0.0303153	0.0192453	0.223363	0.0247803	N	0.0455389
D184_A1B	0.149368	0.200577	0.0646484	0.207088	0.0551969	0.308138	0.06963	4	0.130818	0.0522944	0.0778757	0.196522	0.0650851	N	0.0921653
D185_C	0.0784576	0.81062	0.0325436	0.429725	0.045848	0.443776	0.0510249	19	0.432832	0.0336724	0.0287759	0.0784086	0.0312241	N	0.167684
D186_C	0.0799085	0.806296	0.0326099	0.430237	0.045416	0.441763	0.0512004	18	0.418408	0.0331144	0.0284814	0.0752159	0.0307979	N	0.179275
D188_A	0.0849626	0.479789	0.0562612	0.255855	0.0476413	0.263397	0.0589978	5	0.199955	0.134631	0.109477	0.103044	0.122054	N	0.0593507
D188_C	0.0239477	0.527829	0.0464133	0.197445	0.0456091	0.20998	0.0588622	6	0.145662	0.0947638	0.145469	0.211069	0.120117	N	0.0576342
D189_C	0.0410207	0.363013	0.0548825	0.188532	0.0444036	0.267658	0.060732	8	0.186729	0.115188	0.108778	0.0286193	0.111983	N	0
D190_A1B	0.155229	0.266904	0.0608064	0.265003	0.0507914	0.350847	0.0576176	5	0.185777	0.158867	0.212572	0.144586	0.185719	N	NA
D191_A	0.0762016	0.43378	0.0531849	0.205883	0.0455684	0.211026	0.0638227	7	0.189081	0.172044	0.0825138	0.351709	0.127279	N	0.0105074
D191_C	0.0220691	0.412884	0.0573831	0.129173	0.0423362	0.137822	0.0533602	4	0.117897	0.158069	0.0922951	0.262713	0.125182	N	0
D192_C	0.00415624	0.398732	0.0559074	0.15919	0.0442529	0.189607	0.0556649	5	0.138923	0.156643	0.09347	0.252576	0.125056	N	0
D193_A1B	0.0462242	0.275759	0.0593933	0.158938	0.0460388	0.221365	0.0678059	5	0.124095	0.181329	0.115355	0.222372	0.148342	N	0.0673702
D193_C	0.0111116	0.406401	0.0567369	0.134204	0.0433302	0.153873	0.0542949	4	0.121025	0.156493	0.0922842	0.258098	0.124389	N	0
D194_A	0.123163	0.539886	0.0438054	0.0841584	0.0305936	0.07284	0.0395483	3	0.0666483	0.0186676	0.0302244	0.236374	0.024446	Y	0.096731
D194_C	0.131413	0.57224	0.0385997	0.121574	0.0420273	0.0937316	0.0499597	2	0.0721638	0.0265278	0.0308563	0.0754306	0.0286921	N	0
D195_C	0.0604207	0.489985	0.0476557	0.0945707	0.0370718	0.112401	0.0456458	2	0.0385642	0.023639	0.0310613	0.135689	0.0273502	N	0
D196_A1B	0.138321	0.510935	0.0455362	0.0148358	0.0324365	1e-09	1.73e-12	1	0.0169799	0.0259958	0.031556	0.0966113	0.0287759	N	0.102523
D196_C	0.0973268	0.507014	0.0430312	0.032167	0.0314521	0.0135068	0.0414226	NA	NA	0.0246917	0.0320461	0.129621	0.0283689	N	0
D197_C	0.0976797	0.470962	0.0503652	0.362752	0.058631	0.373937	0.0597155	6	0.282284	0.0700003	0.0508087	0.158859	0.0604045	Y	0.204303
D198_C	0.125045	0.420041	0.0533431	0.348057	0.0577705	0.347885	0.0603812	6	0.287931	0.0862117	0.051007	0.256559	0.0686094	N	0.192357
D199	0.190627	0.437707	0.0524706	0.30657	0.0587756	0.29145	0.0668926	10	0.219377	0.176563	0.212953	0.0934255	0.194758	N	NA
D200	0.00461016	0.3466	0.0593842	0.233772	0.0490922	0.273408	0.0602324	6	0.177515	0.283113	0.221716	0.12162	0.252414	Y	NA
D201	0.292539	0.355911	0.0517313	0.213471	0.0488359	0.247156	0.0662029	4	0.141522	0.342012	0.313664	0.0432361	0.327838	N	NA
D202	0.237022	0.535753	0.039784	0.276939	0.0550792	0.214716	0.0668541	11	0.239017	0.217574	0.269399	0.106423	0.243486	N	NA
D203	0.0317995	0.35862	0.0557461	0.0200365	0.0237629	0.0382662	0.0347561	2	0.0384211	0.675422	0.708785	0.0241027	0.692104	N	NA
D204	0.0320553	0.184456	0.0623425	0.0416756	0.0372987	0.0952355	0.0686739	2	0.0449948	1.00255	0.731497	0.156313	0.867024	N	NA
D205	0.0101196	0.14953	0.0580599	0.0915272	0.0369308	0.0589099	0.0580527	5	0.116399	1.24704	0.632041	0.327287	0.93954	N	NA
D206	0.0214608	0.208046	0.0615416	0.0626652	0.0413482	0.141579	0.0705537	2	0.0511203	0.0407575	0.0189147	0.366045	0.0298361	N	NA
D207	0.196516	0.516873	0.0456703	0.246931	0.0462988	0.27728	0.0598756	7	0.175203	0.121494	0.236087	0.320467	0.178791	N	NA
D208	0.247029	0.188028	0.0558405	0.214494	0.0437781	0.261264	0.0651667	5	0.139797	0.285019	0.273201	0.0211713	0.27911	N	NA
D209	0.117468	0.424255	0.0511054	0.173977	0.0436662	0.191475	0.0645982	6	0.145499	0.0922872	0.124948	0.150349	0.108618	N	NA
D210	0.185961	0.437994	0.0514154	0.299938	0.05888	0.267815	0.0654888	11	0.225905	0.174467	0.213582	0.100798	0.194025	N	NA
D211	0.00229335	0.347884	0.0592693	0.227101	0.0479602	0.268625	0.0607583	6	0.177937	0.28503	0.220535	0.12757	0.252782	N	NA
D212	0.293583	0.345637	0.0522111	0.215284	0.0486234	0.25347	0.0669825	3	0.129687	0.334778	0.315668	0.0293801	0.325223	Y	NA
D213	0.248005	0.558342	0.0384946	0.306829	0.0559627	0.243576	0.0673867	11	0.253446	0.212836	0.269298	0.117109	0.241067	Y	NA
D214	0.185594	0.511954	0.045703	0.225279	0.0449252	0.252616	0.0614437	7	0.169408	0.125121	0.235045	0.305202	0.180083	N	NA
D215	0.251395	0.172282	0.0559299	0.218559	0.043319	0.274916	0.0661306	5	0.145475	0.282211	0.273953	0.014848	0.278082	N	NA
D216	0.131186	0.460671	0.0477714	0.209653	0.0454323	0.22999	0.0618431	6	0.158564	0.0781008	0.122154	0.219984	0.100127	Y	NA
DCV102_A	0.0622912	0.688251	0.02996	0.354129	0.0595151	0.402796	0.0709392	8	0.24337	0.0702193	0.0594512	0.0830413	0.0648353	N	NA
DCV103_C	0.236034	0.794501	0.0204757	0.561241	0.0562462	0.575694	0.0639048	12	0.488846	0.169827	0.136477	0.108881	0.153152	N	NA
DCV104_A1B	0.0146859	0.328328	0.0520155	0.0576551	0.0394087	0.0642583	0.043404	1	0.0199814	0.167731	0.183032	0.0436238	0.175381	N	NA
DCV105_A	0.0557289	0.613359	0.0365802	0.256754	0.0415049	0.278437	0.0525653	7	0.212582	0.0516677	0.0817851	0.225678	0.0667264	N	NA
DCV106_C	0.271742	0.824036	0.0202507	0.549762	0.0614806	0.501423	0.0743316	8	0.429223	0.167486	0.14118	0.0852257	0.154333	Y	NA
DCV107_A1B	0.071427	0.213816	0.0608886	0.124379	0.0378501	0.176948	0.0440571	5	0.10749	0.243713	0.276772	0.063516	0.260243	N	NA
DCV108_C	0.0734366	0.54448	0.0452407	0.266854	0.0462994	0.352903	0.0572165	10	0.264233	0.125458	0.0826898	0.20547	0.104074	Y	NA
DCV109_C	0.0572246	0.417793	0.0500661	0.148879	0.0428031	0.143663	0.0436534	6	0.136452	0.122332	0.126438	0.0165032	0.124385	N	NA
DCV110_A1B	0.098631	0.193639	0.0598927	0.0869784	0.0411713	0.149316	0.0536886	1	0.0195546	0.19021	0.2073	0.0429905	0.198755	Y	NA
DCV112_C	0.0261345	0.583181	0.0380649	0.425744	0.0451424	0.470952	0.0551297	14	0.442859	0.0878411	0.0769128	0.0663312	0.0823769	N	NA
DCV113_C	0.0664675	0.504511	0.0435934	0.251816	0.0439024	0.267292	0.0495719	8	0.272927	0.055749	0.103882	0.301525	0.0798153	N	NA
DCV114_A1B	0.0941448	0.149199	0.0596926	0.123233	0.0514979	0.137931	0.0525346	6	0.115623	0.210852	0.199825	0.0268504	0.205338	N	NA
DCV116_C	0.0920855	0.622622	0.0403243	0.178342	0.0450302	0.22092	0.0522511	6	0.165813	0.0822182	0.125328	0.207711	0.103773	N	NA
DCV117_A	0.0078897	0.455935	0.0495306	0.177978	0.0411819	0.203283	0.0587338	6	0.175381	0.0512487	0.0624524	0.0985367	0.0568505	N	NA
DCV117_C	0.0616681	0.42536	0.0518571	0.141216	0.0441237	0.214784	0.0574151	3	0.0875164	0.0726046	0.0831132	0.0674849	0.0778589	N	NA
DCV118_A1B	0.0659969	0.329916	0.0547844	0.102628	0.0326787	0.158535	0.0512847	4	0.0989446	0.211725	0.203619	0.0195185	0.207672	N	NA
DCV119_C	0.0867526	0.350195	0.0572771	0.138965	0.0408102	0.168765	0.0546983	3	0.120198	0.100906	0.135413	0.146022	0.118159	N	NA
DCV121_C	0.19455	0.590218	0.0391553	0.381251	0.0687279	0.426229	0.0720125	8	0.344751	0.109215	0.0954221	0.067402	0.102319	N	NA
DCV123_C	0.198774	0.757719	0.0227895	0.287291	0.0560476	0.328135	0.0609575	4	0.244856	0.147297	0.14758	0.00096054	0.147438	N	NA
DCV125_C	0.238968	0.789125	0.0247881	0.600403	0.0541459	0.619262	0.0640907	10	0.496116	0.166203	0.146772	0.0620859	0.156487	N	NA
DCV126_A1B	0.0209003	0.322028	0.0523883	0.036214	0.0324909	0.0491621	0.0386618	1	0.0181818	0.170743	0.199283	0.0771298	0.185013	N	NA
DCV127_A	0.0759198	0.660392	0.0338962	0.370705	0.061601	0.401809	0.0754071	8	0.252258	0.0681211	0.0576443	0.0833048	0.0628827	N	NA
DCV128_C	0.244268	0.800204	0.0213108	0.561701	0.054371	0.556025	0.0652174	9	0.473733	0.158217	0.136606	0.0733023	0.147412	N	NA
DCV129_A1B	0.0391774	0.268638	0.0595808	0.0717663	0.0382644	0.109423	0.0507272	1	0.0309481	0.184768	0.208349	0.0599832	0.196559	N	NA
DCV130_C	0.0150393	0.504855	0.0422192	0.284284	0.043708	0.345561	0.0568213	13	0.302169	0.131792	0.0806984	0.240452	0.106245	N	NA
DCV131_C	0.0739314	0.335709	0.0538995	0.16615	0.0408132	0.160739	0.0437252	6	0.1601	0.109062	0.143231	0.135436	0.126146	Y	NA
DCV132_A1B	0.0230401	0.247482	0.0577769	0.0867438	0.0437147	0.16398	0.0520366	1	0.0337791	0.162101	0.188013	0.0740126	0.175057	N	NA
DCV134_C	0.084379	0.580924	0.0411883	0.217875	0.045713	0.267133	0.0532224	7	0.203406	0.0801847	0.0976983	0.0984559	0.0889415	N	NA
DCV135_A	0.0272591	0.469041	0.0475005	0.24096	0.0398206	0.228558	0.0512425	9	0.263042	0.050433	0.0593572	0.0812837	0.0548951	N	NA
DCV135_C	0.0551949	0.535113	0.040471	0.152797	0.0439642	0.205332	0.0583376	5	0.129309	0.0720517	0.0872513	0.0954129	0.0796515	Y	NA
DCV136_A1B	0.0408343	0.144806	0.0629337	0.0847857	0.0317741	0.153809	0.0488515	3	0.0826803	0.244456	0.249802	0.0108166	0.247129	N	NA
DCV137_C	0.0946857	0.249202	0.0624626	0.120512	0.0422244	0.123704	0.0538594	3	0.109812	0.0554628	0.13895	0.429434	0.0972066	N	NA
DCV139_C	0.206564	0.598758	0.0384482	0.458025	0.0672106	0.501226	0.0729419	7	0.367705	0.109659	0.105239	0.0205678	0.107449	N	NA
DCV14.1_A	0.0821278	0.370025	0.054488	0.241894	0.0461716	0.268404	0.0571692	5	0.158498	0.171308	0.122505	0.166101	0.146906	N	NA
DCV14.1_C	0.00737033	0.299103	0.0590867	0.160656	0.0465242	0.243624	0.0577691	4	0.107727	0.187212	0.125279	0.198194	0.156245	N	NA
DCV14.2_C	0.0182174	0.382118	0.0559958	0.0772418	0.0357463	0.0835614	0.0498103	1	0.0199062	0.149484	0.258064	0.266422	0.203774	N	NA
DCV14.3_A1B	0.130515	0.270554	0.0586097	0.144233	0.044774	0.219666	0.0635621	5	0.126898	0.182306	0.263718	0.182527	0.223012	N	NA
DCV14.3_C	0.102178	0.321075	0.0612791	0.206255	0.0471165	0.28359	0.0620956	5	0.151822	0.134701	0.14968	0.0526722	0.14219	N	NA
DCV141_C	0.246035	0.80457	0.0243897	0.598167	0.0541671	0.593792	0.0661873	7	0.485253	0.152889	0.142194	0.0362454	0.147541	N	NA
DCV142_A1B	0.0382071	0.239196	0.0596195	0.0665314	0.0355917	0.108788	0.0491728	2	0.049959	0.18509	0.216748	0.0787822	0.200919	Y	NA
DCV143_A1B	0.0745104	0.0662081	0.0634446	0.0227616	0.0322191	0.104089	0.0592428	1	0.0192682	0.184193	0.129687	0.173651	0.15694	N	NA
DCV143_C	0.082798	0.222211	0.0577893	0.176773	0.0504073	0.253537	0.0675831	4	0.116659	0.101244	0.145789	0.18032	0.123516	N	NA
DCV144_C	0.00275924	0.209468	0.0543622	0.0759264	0.0342646	0.12548	0.0541564	2	0.0687627	0.116204	0.165926	0.176238	0.141065	N	NA
DCV145_A1B	0.0376558	0.177698	0.0624907	0.0488658	0.0339253	0.102235	0.0477774	1	0.019955	0.166638	0.237218	0.174764	0.201928	N	NA
DCV145_C	0.258515	0.689328	0.0354214	0.424478	0.0572362	0.381682	0.0666701	6	0.347901	0.169347	0.174782	0.0157942	0.172064	N	NA
DCV146_C	0.256947	0.476945	0.0465819	0.385679	0.0649236	0.412969	0.0729722	8	0.333254	0.151389	0.176011	0.0752037	0.1637	N	NA
DCV147_A	0.0389102	0.564701	0.0405069	0.21538	0.0395081	0.280295	0.0520456	9	0.231671	0.0531793	0.0560787	0.0265375	0.054629	Y	NA
DCV147_A1B	0.0225385	0.341992	0.0551911	0.171989	0.0355793	0.288811	0.0572611	6	0.177265	0.189433	0.227896	0.0921635	0.208664	Y	NA
DCV147_C	0.0998328	0.475466	0.0502553	0.182968	0.0460795	0.256357	0.0585861	3	0.0914584	0.0616688	0.0735103	0.0875992	0.0675895	N	NA
DCV148_A	0.00270111	0.578477	0.0382139	0.287379	0.0420555	0.307069	0.0521449	9	0.288978	0.052072	0.0501529	0.0187739	0.0511125	N	NA
DCV148_A1B	0.0162057	0.352875	0.0555755	0.178102	0.0372166	0.257798	0.0512802	5	0.154229	0.176141	0.127909	0.15863	0.152025	N	NA
DCV148_C	0.0914274	0.59269	0.0368702	0.195492	0.0449468	0.246728	0.059124	6	0.148901	0.0609177	0.121953	0.333761	0.0914352	N	NA
DCV149_C	0.100035	0.461517	0.051695	0.166455	0.0440317	0.179031	0.0541744	3	0.124634	0.0759415	0.149923	0.327548	0.112932	Y	NA
DCV15.1_A	0.0382323	0.468055	0.0485446	0.228665	0.0446079	0.242307	0.0641435	5	0.187675	0.496938	0.129494	0.586566	0.313216	N	NA
DCV15.1_C	0.0120592	0.466279	0.0524517	0.180548	0.0492207	0.194036	0.0709261	4	0.112747	0.223628	0.154114	0.184023	0.188871	N	NA
DCV15.2_C	0.0498965	0.468369	0.0479174	0.129894	0.0455482	0.150377	0.0703273	3	0.096302	0.20977	0.17429	0.0923815	0.19203	N	NA
DCV15.3_A1B	0.0334298	0.269996	0.0544648	0.0891097	0.0436154	0.139192	0.0775433	4	0.0823736	0.66185	0.291587	0.388345	0.476718	N	NA
DCV15.3_C	0.0849972	0.416808	0.0530102	0.172981	0.0525914	0.221866	0.07805	4	0.12085	0.246653	0.182012	0.150796	0.214333	N	NA
DCV150_C	0.0812632	0.375987	0.0551031	0.147366	0.046701	0.145538	0.0584005	4	0.120565	0.0609722	0.16087	0.450309	0.110921	N	NA
DCV151_C	0.00650667	0.226955	0.0589807	0.0525484	0.0338578	0.0436264	0.0465678	2	0.0367511	0.170701	0.196393	0.0699881	0.183547	N	NA
DCV152_A1B	0.00512289	0.122618	0.0630683	0.0473178	0.0350593	0.0921108	0.057403	2	0.0421947	0.291222	0.295816	0.00782596	0.293519	N	NA
DCV152_C	0.121331	0.507871	0.0479425	0.371637	0.0503954	0.352954	0.0569569	9	0.370967	0.12423	0.12094	0.0134207	0.122585	N	NA
DCV153_C	0.201167	0.322494	0.0543707	0.306215	0.0495661	0.321568	0.0656963	6	0.326939	0.0824286	0.162114	0.325854	0.122271	N	NA
DCV154_A	0.0746053	0.539809	0.0428785	0.34102	0.0521217	0.393901	0.0599232	11	0.341837	0.0513435	0.0867223	0.256246	0.0690329	Y	NA
DCV154_A1B	0.0924624	0.368354	0.062983	0.253782	0.0518008	0.391125	0.0628882	8	0.250185	0.0756734	0.179226	0.406249	0.12745	N	NA
DCV154_C	0.233813	0.51787	0.0465212	0.307896	0.0539505	0.348144	0.0718173	6	0.295072	0.0949132	0.143289	0.203087	0.119101	N	NA
DCV155_A	0.0974323	0.488101	0.0452226	0.372722	0.0537779	0.412762	0.0583331	12	0.34838	0.0383874	0.0843313	0.374384	0.0613594	N	NA
DCV155_A1B	0.154614	0.368436	0.0576815	0.313706	0.053672	0.383662	0.0585556	8	0.261191	0.0621355	0.215663	0.552658	0.138899	N	NA
DCV155_C	0.224072	0.471293	0.049152	0.31564	0.0532135	0.351973	0.0741303	7	0.308043	0.0734152	0.148981	0.339779	0.111198	N	NA
DCV156_C	0.166505	0.475276	0.0437872	0.243162	0.0525369	0.31907	0.0612174	5	0.214197	0.102728	0.11733	0.0663567	0.110029	N	NA
DCV157_C	0.184531	0.403827	0.0531862	0.282594	0.0533298	0.342782	0.0655653	4	0.215524	0.081913	0.172546	0.356179	0.127229	N	NA
DCV158_C	0.0465493	0.335939	0.0537691	0.182035	0.0455881	0.192541	0.0565292	7	0.142844	0.10725	0.0575196	0.301817	0.0823847	N	NA
DCV159_C	0.0385615	0.315996	0.0551778	0.182891	0.0469195	0.194554	0.0583718	5	0.110376	0.129315	0.0547196	0.405334	0.0920173	N	NA
DCV16.1_A	0.0428551	0.409315	0.0493416	0.16922	0.0425277	0.177336	0.0652891	6	0.155561	0.263237	0.126038	0.35245	0.194637	N	NA
DCV16.1_C	0.00896517	0.458765	0.0517194	0.11913	0.0452379	0.152915	0.0695975	3	0.0764696	0.222863	0.16734	0.142292	0.195101	N	NA
DCV16.2_C	0.0177206	0.375195	0.0541485	0.129987	0.0454729	0.185254	0.0726439	4	0.111337	0.219121	0.173543	0.116074	0.196332	N	NA
DCV16.3_A1B	0.0127697	0.260741	0.0583188	0.11629	0.0412918	0.138894	0.0666624	4	0.111238	0.374019	0.199067	0.305281	0.286543	N	NA
DCV16.3_C	0.018171	0.427693	0.0526981	0.128374	0.0471356	0.160463	0.0722743	4	0.10383	0.252729	0.193881	0.131766	0.223305	N	NA
DCV161_A1B	0.0242258	0.313829	0.0523603	0.0557799	0.0361647	0.105134	0.05161	4	0.0842353	0.0783047	0.136532	0.27103	0.107418	N	NA
DCV162_C	0.120587	0.469673	0.0461347	0.195485	0.0462195	0.254592	0.0679082	4	0.194145	0.134053	0.0852078	0.222772	0.10963	N	NA
DCV163_C	0.132342	0.480448	0.0459201	0.201101	0.0463741	0.272342	0.0693447	3	0.198653	0.0881518	0.0934009	0.028912	0.0907763	Y	NA
DCV165_A1B	0.103375	0.220159	0.0604815	0.0575738	0.0372913	0.0966894	0.0591548	2	0.0547425	0.0690095	0.112422	0.239279	0.0907158	N	NA
DCV166_C	0.0217007	0.155457	0.0625408	0.0305739	0.0333904	0.117537	0.0558525	NA	NA	0.0749514	0.112323	0.199556	0.0936373	N	NA
DCV167_C	0.032018	0.14557	0.0647811	0.0464811	0.0347083	0.138631	0.061314	1	0.0182024	0.07377	0.108187	0.189149	0.0909786	Y	NA
DCV169_A1B	0.041961	0.152202	0.060141	0.0879667	0.0406009	0.120519	0.0537385	3	0.075447	0.138843	0.119475	0.0749783	0.129159	N	NA
DCV169_C	0.168596	0.496318	0.0464603	0.238781	0.0469889	0.266564	0.0639422	4	0.21315	0.0660917	0.18316	0.469679	0.124626	N	NA
DCV17.1_A	0.107364	0.551302	0.0454203	0.162126	0.038992	0.180388	0.0436468	5	0.191723	0.17566	0.230399	0.134804	0.20303	N	NA
DCV17.1_C	0.0429084	0.553342	0.0421417	0.165085	0.0372966	0.178029	0.0464352	6	0.190517	0.151029	0.25842	0.262283	0.204725	N	NA
DCV17.2_C	0.0460902	0.240077	0.060573	0.034491	0.0301546	0.0514171	0.0374952	1	0.0244597	0.21459	0.191118	0.0578553	0.202854	N	NA
DCV17.3_A1B	0.011371	0.242118	0.0637803	0.0201697	0.0292766	0.0350051	0.0433181	NA	NA	0.233784	0.274983	0.0809794	0.254384	N	NA
DCV170_A1B	0.0460856	0.154324	0.0579682	0.0808636	0.0450851	0.10958	0.0547487	2	0.03984	0.108666	0.159078	0.188282	0.133872	N	NA
DCV170_C	0.179673	0.500564	0.0449917	0.24275	0.0478963	0.238246	0.0686921	5	0.221706	0.0690695	0.165932	0.412179	0.117501	N	NA
DCV172_A1B	0.0869748	0.135717	0.0590759	0.0482181	0.0349964	0.111633	0.0560338	2	0.0390083	0.095825	0.107287	0.0564342	0.101556	N	NA
DCV173_A	0.110033	0.498012	0.0490368	0.250202	0.0463011	0.260403	0.0549562	5	0.212805	0.128158	0.123418	0.0188431	0.125788	Y	NA
DCV173_C	0.00938935	0.491404	0.0415693	0.0959562	0.0365439	0.136838	0.0432007	3	0.0782475	0.144984	0.168942	0.0763164	0.156963	Y	NA
DCV174_C	0.036839	0.353667	0.0673854	0.134859	0.0402691	0.157301	0.0513571	3	0.0640488	0.124953	0.219703	0.274911	0.172328	N	NA
DCV175_A1B	0.152784	0.184535	0.0598436	0.159278	0.0467128	0.23917	0.0608641	4	0.106077	0.156408	0.226086	0.182167	0.191247	N	NA
DCV176_A	0.113838	0.482259	0.0500352	0.254337	0.0479691	0.255756	0.0553694	4	0.186702	0.129972	0.119876	0.0404076	0.124924	N	NA
DCV176_C	0.00528667	0.50456	0.0407445	0.077081	0.0349326	0.116092	0.0421192	3	0.0715437	0.144004	0.158324	0.0473657	0.151164	N	NA
DCV177_C	0.0269244	0.365329	0.0607143	0.121931	0.03854	0.145605	0.0502891	2	0.0474117	0.133244	0.212482	0.229193	0.172863	Y	NA
DCV178_A1B	0.148287	0.219713	0.0614717	0.152971	0.045326	0.221742	0.0603191	5	0.117755	0.150358	0.136609	0.0479088	0.143484	Y	NA
DCV179_A	0.0022487	0.392944	0.0580513	0.168682	0.0438642	0.202884	0.0560009	4	0.0938058	0.156052	0.117281	0.141847	0.136667	N	NA
DCV179_C	0.00376063	0.346118	0.0582665	0.19642	0.0485577	0.211505	0.0621611	5	0.123609	0.100239	0.135667	0.150177	0.117953	N	NA
DCV180_C	0.0413569	0.325156	0.0578933	0.0656769	0.0339188	0.0766234	0.0445507	2	0.0516067	0.111756	0.16144	0.181862	0.136598	N	NA
DCV181_A1B	0.0661492	0.293912	0.0525267	0.141921	0.0459276	0.202287	0.0632292	5	0.121745	0.239255	0.16775	0.175687	0.203503	N	NA
DCV182_A	0.118692	0.499146	0.0497991	0.163479	0.0394255	0.173085	0.0489455	6	0.182103	0.102928	0.217336	0.35723	0.160132	N	NA
DCV182_C	0.0493983	0.532704	0.0461278	0.0757857	0.0280747	0.0816014	0.0387278	3	0.0678694	0.214992	0.262968	0.100377	0.23898	N	NA
DCV183_C	0.0438761	0.528842	0.0417607	0.0815975	0.0286079	0.0884558	0.0371041	2	0.0640032	0.174115	0.133034	0.133749	0.153574	N	NA
DCV184_A1B	0.0676182	0.122819	0.0662007	0.10849	0.0442787	0.182267	0.0509091	3	0.0750013	0.256587	0.19375	0.139532	0.225169	N	NA
DCV185_C	0.0140941	0.567604	0.040328	0.330195	0.0638875	0.308736	0.0681194	8	0.193109	0.104389	0.171923	0.244413	0.138156	N	NA
DCV186_C	0.0220399	0.548314	0.0423939	0.301294	0.0613239	0.292257	0.0678079	8	0.183483	0.0994423	0.173216	0.270573	0.136329	N	NA
DCV188_A	0.174735	0.310211	0.057969	0.192233	0.042626	0.189245	0.0494214	6	0.161434	0.0709941	0.150806	0.359837	0.1109	N	NA
DCV188_C	0.0320283	0.235392	0.057814	0.0562631	0.0364149	0.0625699	0.0407553	1	0.0182033	0.129769	0.0965312	0.146876	0.11315	N	NA
DCV189_C	0.0732236	0.116418	0.0627042	0.0575542	0.0304914	0.0792815	0.0447897	1	0.0195945	0.095983	0.139104	0.183427	0.117544	N	NA
DCV190_A1B	0.0737076	0.0988789	0.0607914	0.0849591	0.0432973	0.145088	0.0554481	1	0.0493101	0.205125	0.200887	0.0104378	0.203006	N	NA
DCV191_A	0.03106	0.393318	0.0489984	0.186064	0.0465214	0.207759	0.0719859	5	0.146222	0.295738	0.137476	0.365322	0.216607	N	NA
DCV191_C	0.0151501	0.435311	0.0510283	0.137438	0.0498585	0.188015	0.0774199	5	0.122244	0.266921	0.188243	0.172857	0.227582	N	NA
DCV192_C	0.0172623	0.379533	0.0534474	0.1525	0.0507049	0.218768	0.0778188	4	0.121486	0.284288	0.220737	0.125838	0.252513	N	NA
DCV193_A1B	0.0112304	0.260065	0.0581248	0.118461	0.0425009	0.147814	0.0720061	3	0.097153	0.410013	0.193967	0.357704	0.30199	N	NA
DCV193_C	0.0176584	0.415453	0.0515073	0.147434	0.0510561	0.204262	0.0788769	5	0.131784	0.28355	0.206284	0.157739	0.244917	Y	NA
DCV194_A	0.000913628	0.460578	0.0438485	0.0234369	0.0305162	0.00529948	0.0333731	NA	NA	0.185863	0.191277	0.0143559	0.18857	N	NA
DCV194_C	0.0556113	0.458307	0.0428303	0.0862218	0.0395105	0.0695088	0.0482949	3	0.0555824	0.129712	0.198186	0.208828	0.163949	Y	NA
DCV195_C	0.0223424	0.402658	0.0529094	0.0801694	0.0423605	0.0819701	0.0509628	2	0.0391255	0.12743	0.167577	0.136087	0.147503	N	NA
DCV196_A1B	0.0328897	0.287672	0.0586965	0.0118894	0.0310001	0.0358977	0.0423725	NA	NA	0.237295	0.25139	0.0288425	0.244343	N	NA
DCV196_C	0.0244308	0.376012	0.0513734	0.0612373	0.0400716	0.0525019	0.0493793	3	0.0645052	0.166969	0.147766	0.0610124	0.157368	N	NA
DCV197_C	0.0259338	0.373823	0.0541672	0.0891891	0.0372013	0.0711633	0.0495573	2	0.0397169	0.263085	0.202242	0.130753	0.232664	N	NA
DCV198_C	0.0290535	0.411507	0.0512768	0.0835767	0.0357737	0.0660532	0.0491706	1	0.0214489	0.317505	0.229478	0.160931	0.273491	N	NA
