# Supplementary material for: The Origin of Additive Genetic Variance Driven by Positive Selection
Source: Mol Biol Evol. 2020 Apr 3;37(8):2300–8. doi: 10.1093/molbev/msaa085 (PMC7403624; doi:10.1093/molbev/msaa085)
Supplement: msaa085_Supplementary_Data [file msaa085_supplementary_data.zip › msaa085-suppl_data/Table S3.xls]

## Sheet: Table S3
strainName	Normalized_growth_rate
A01_01	2.8365
A01_02	2.759
A01_03	2.6355
A01_04	2.8385
A01_05	2.978
A01_06	2.8455
A01_07	2.835
A01_08	2.85
A01_09	2.8245
A01_10	NA
A01_11	2.96
A01_12	2.7615
A01_13	2.7585
A01_14	2.783
A01_15	2.8165
A01_16	2.65
A01_17	2.828
A01_18	2.8195
A01_19	2.614
A01_20	NA
A01_21	2.805
A01_22	2.9505
A01_23	2.641
A01_24	2.5085
A01_25	2.6635
A01_26	2.631
A01_27	2.782
A01_28	2.8805
A01_29	2.686
A01_30	2.7755
A01_31	2.7655
A01_32	2.8675
A01_33	2.9585
A01_34	2.7375
A01_35	2.701
A01_36	2.6115
A01_37	2.892
A01_38	2.657
A01_39	2.964
A01_40	2.712
A01_41	2.8695
A01_42	2.839
A01_43	2.7895
A01_44	2.6015
A01_45	2.5455
A01_46	2.718
A01_47	2.6555
A01_48	2.615
A01_49	2.7815
A01_50	2.735
A01_51	3.058
A01_52	2.5485
A01_53	2.7615
A01_54	2.6315
A01_55	2.791
A01_56	2.782
A01_57	NA
A01_58	2.9605
A01_59	2.84
A01_60	2.856
A01_61	2.8365
A01_62	2.6795
A01_63	2.5895
A01_64	2.8065
A01_65	2.9445
A01_66	2.9275
A01_67	2.857
A01_69	3.0255
A01_70	2.802
A01_71	2.4205
A01_72	2.761
A01_73	2.964
A01_74	2.6805
A01_75	2.8275
A01_76	2.7285
A01_77	2.5375
A01_79	3.006
A01_80	2.5405
A01_81	2.575
A01_82	2.668
A01_83	2.745
A01_84	2.692
A01_85	NA
A01_86	2.933
A01_87	2.8155
A01_88	NA
A01_89	2.9565
A01_90	2.7295
A01_91	2.85
A01_92	2.8025
A01_93	2.959
A01_94	2.752
A01_95	2.8005
A01_96	2.5155
A02_01	2.9825
A02_02	2.8935
A02_03	2.6785
A02_04	2.8025
A02_06	2.792
A02_07	2.8095
A02_08	3.063
A02_09	2.7175
A02_10	2.833
A02_11	NA
A02_12	2.606
A02_13	2.548
A02_14	2.8705
A02_15	2.6675
A02_16	2.754
A02_17	2.768
A02_19	2.7615
A02_20	2.727
A02_21	2.9365
A02_22	2.8805
A02_23	2.718
A02_24	2.6135
A02_25	NA
A02_29	2.7905
A02_32	3.006
A02_33	2.841
A02_34	2.758
A02_35	2.8485
A02_36	2.7865
A02_37	2.8095
A02_38	2.8655
A02_39	2.845
A02_41	2.8035
A02_44	2.786
A02_45	2.985
A02_46	2.725
A02_47	2.771
A02_48	2.875
A02_49	2.7965
A02_50	2.868
A02_51	2.9235
A02_52	2.7475
A02_53	2.9345
A02_54	2.6345
A02_55	2.8335
A02_56	2.952
A02_57	2.8345
A02_58	NA
A02_59	2.7815
A02_60	2.6365
A02_61	2.7145
A02_62	2.967
A02_63	2.6955
A02_64	2.9
A02_65	2.848
A02_67	3.0075
A02_68	2.8855
A02_69	2.429
A02_70	NA
A02_71	2.9045
A02_72	2.7625
A02_73	2.8735
A02_74	2.559
A02_75	2.9805
A02_76	2.7825
A02_79	2.8125
A02_80	2.821
A02_81	2.754
A02_82	2.791
A02_83	2.7995
A02_84	2.572
A02_86	2.9745
A02_87	2.658
A02_88	2.7605
A02_89	2.5955
A02_90	2.836
A02_91	2.8855
A02_92	2.9185
A02_93	2.958
A02_94	NA
A02_95	2.9715
A02_96	2.904
A03_01	2.8605
A03_02	3.075
A03_03	3.067
A03_04	2.6175
A03_05	2.789
A03_06	3.007
A03_07	2.79
A03_08	2.845
A03_09	2.9115
A03_10	2.531
A03_11	2.5845
A03_12	2.5355
A03_13	2.8585
A03_15	2.844
A03_16	2.743
A03_17	2.72
A03_18	2.663
A03_19	3.0375
A03_20	2.643
A03_21	2.87
A03_22	2.9355
A03_23	2.688
A03_24	2.53
A03_25	2.992
A03_26	2.5835
A03_27	3.0305
A03_28	2.8355
A03_29	2.5315
A03_31	2.929
A03_32	2.7995
A03_33	2.557
A03_34	2.6935
A03_35	2.945
A03_36	2.576
A03_37	2.8775
A03_38	2.793
A03_39	3.0895
A03_40	2.747
A03_41	2.8315
A03_42	2.6515
A03_43	2.736
A03_44	2.757
A03_45	2.8435
A03_46	2.8845
A03_47	2.616
A03_48	2.449
A03_49	3.017
A03_50	3.0855
A03_51	NA
A03_52	2.931
A03_53	2.8735
A03_54	2.8115
A03_55	2.8775
A03_56	2.8535
A03_57	2.808
A03_58	2.886
A03_59	NA
A03_60	2.799
A03_61	2.845
A03_62	2.8305
A03_63	2.826
A03_64	2.64
A03_65	2.9165
A03_66	2.5785
A03_67	2.748
A03_68	2.8905
A03_69	2.839
A03_70	2.8045
A03_71	2.9035
A03_72	2.6465
A03_73	2.9165
A03_74	2.6015
A03_75	2.6735
A03_76	2.542
A03_77	2.8065
A03_79	NA
A03_80	2.81
A03_81	2.715
A03_82	2.654
A03_83	2.766
A03_84	2.796
A03_85	2.8415
A03_86	NA
A03_87	2.895
A03_88	2.573
A03_89	2.843
A03_90	2.8
A03_91	2.717
A03_93	2.835
A04_01	2.676
A04_02	2.852
A04_03	2.8905
A04_04	2.8645
A04_05	2.776
A04_06	NA
A04_07	2.9865
A04_08	NA
A04_09	2.805
A04_10	2.7105
A04_11	3.05
A04_12	2.778
A04_13	2.958
A04_15	2.704
A04_16	2.756
A04_17	2.8065
A04_18	2.564
A04_19	2.9835
A04_20	2.8155
A04_21	2.8765
A04_22	2.581
A04_23	2.6535
A04_24	2.705
A04_25	2.766
A04_26	2.952
A04_27	2.819
A04_28	2.8915
A04_29	2.946
A04_30	2.7625
A04_31	2.943
A04_32	2.6135
A04_33	2.483
A04_34	2.728
A04_35	2.705
A04_36	2.8085
A04_37	2.787
A04_38	2.741
A04_39	2.6945
A04_40	2.7155
A04_41	2.819
A04_43	2.8555
A04_44	2.695
A04_45	2.7945
A04_46	2.919
A04_47	2.6205
A04_48	NA
A04_49	2.7715
A04_50	2.6265
A04_51	2.7305
A04_52	2.6885
A04_53	2.741
A04_54	2.965
A04_55	2.969
A04_56	2.742
A04_77	2.912
A04_78	2.9955
A04_79	2.7865
A04_80	2.569
A04_81	2.5905
A04_82	2.889
A04_84	2.9115
A04_85	2.67
A04_86	2.821
A04_87	2.7065
A04_88	2.805
A04_89	2.9395
A04_90	2.9925
A04_91	2.9515
A04_92	2.905
A04_93	2.9155
A04_94	2.6055
A04_95	NA
A04_96	2.8275
A05_01	NA
A05_02	2.827
A05_03	2.9145
A05_04	2.87
A05_05	2.806
A05_07	2.815
A05_08	2.8805
A05_09	2.834
A05_10	2.9125
A05_11	NA
A05_12	2.955
A05_13	2.714
A05_14	2.652
A05_17	2.565
A05_19	2.5705
A05_20	2.77
A05_21	2.7325
A05_22	2.8965
A05_23	2.667
A05_24	3.007
A05_25	2.753
A05_26	2.742
A05_27	NA
A05_28	2.585
A05_30	2.728
A05_31	2.8935
A05_33	2.8435
A05_34	2.687
A05_35	2.941
A05_36	2.764
A05_37	2.9
A05_38	2.4735
A05_39	2.861
A05_40	2.6495
A05_41	2.712
A05_42	2.674
A05_43	2.639
A05_44	2.933
A05_45	NA
A05_47	2.5965
A05_48	2.6555
A05_49	2.6665
A05_50	2.8795
A05_51	2.6695
A05_53	2.5865
A05_55	2.7755
A05_56	2.4685
A05_57	2.8005
A05_59	NA
A05_60	2.6945
A05_61	2.8295
A05_62	2.697
A05_63	2.7615
A05_65	2.9445
A05_66	2.8345
A05_67	2.847
A05_68	2.533
A05_70	2.644
A05_71	2.691
A05_72	2.6075
A05_73	2.8695
A05_74	2.8935
A05_75	2.651
A05_76	NA
A05_77	2.9005
A05_81	NA
A05_82	2.894
A05_83	2.578
A05_84	2.643
A05_85	3.0155
A05_86	2.9035
A05_88	NA
A05_89	2.8065
A05_90	2.9745
A05_91	NA
A05_92	2.782
A05_93	2.6695
A05_94	2.9015
A05_95	2.684
A05_96	2.818
A06_01	NA
A06_02	2.9575
A06_03	2.8055
A06_04	2.8185
A06_05	2.761
A06_06	2.828
A06_07	2.813
A06_08	2.76
A06_09	2.557
A06_10	2.6425
A06_11	2.882
A06_12	2.8265
A06_13	2.94
A06_14	2.856
A06_15	2.889
A06_16	2.8055
A06_17	2.7175
A06_18	2.833
A06_19	2.8755
A06_20	2.8255
A06_21	2.707
A06_22	2.761
A06_23	2.5735
A06_24	2.8255
A06_25	2.7515
A06_26	2.868
A06_28	2.9955
A06_29	2.5525
A06_30	2.7935
A06_31	2.7135
A06_32	2.737
A06_33	2.7865
A06_34	2.725
A06_35	2.969
A06_36	2.683
A06_38	2.92
A06_39	2.8745
A06_40	NA
A06_44	2.5945
A06_45	2.8275
A06_46	2.709
A06_47	NA
A06_48	2.8365
A06_49	2.7955
A06_50	2.7635
A06_51	2.779
A06_52	2.757
A06_53	2.8535
A06_54	2.733
A06_56	2.6525
A06_58	2.688
A06_59	2.646
A06_60	2.8515
A06_61	2.7515
A06_62	2.468
A06_64	NA
A06_65	2.8465
A06_67	NA
A06_68	2.862
A06_69	2.6775
A06_70	2.7975
A06_71	2.859
A06_73	NA
A06_76	2.9285
A06_77	2.861
A06_78	2.8355
A06_79	2.887
A06_80	2.661
A06_81	2.6825
A06_82	2.779
A06_83	2.805
A06_84	NA
A06_85	2.758
A06_86	2.906
A06_89	2.7475
A06_94	2.9595
A06_95	2.8375
A06_96	2.7485
A07_01	2.641
A07_02	2.87
A07_03	2.785
A07_04	2.8415
A07_05	2.806
A07_06	2.998
A07_07	2.8785
A07_08	2.895
A07_09	2.868
A07_10	2.809
A07_12	2.8855
A07_13	2.7985
A07_14	2.523
A07_15	2.887
A07_16	2.78
A07_17	2.885
A07_18	2.662
A07_19	2.837
A07_20	2.715
A07_21	2.7995
A07_24	2.619
A07_25	2.73
A07_26	2.782
A07_27	2.661
A07_28	2.493
A07_29	2.8685
A07_30	2.779
A07_31	2.9555
A07_32	2.6345
A07_33	2.982
A07_34	2.7275
A07_35	2.7575
A07_36	2.685
A07_37	NA
A07_38	2.5055
A07_39	2.85
A07_40	NA
A07_41	2.7795
A07_42	2.659
A07_43	2.7295
A07_44	2.7125
A07_45	3.015
A07_48	2.5695
A07_49	2.9035
A07_50	2.5945
A07_51	2.7685
A07_52	2.806
A07_53	2.7715
A07_54	2.6615
A07_55	3.0355
A07_56	2.7405
A07_57	2.5545
A07_58	NA
A07_59	2.51
A07_61	2.958
A07_63	2.891
A07_64	2.631
A07_65	NA
A07_66	2.6415
A07_67	NA
A07_68	NA
A07_69	2.652
A07_70	NA
A07_72	2.7785
A07_73	2.8065
A07_74	2.932
A07_75	2.89
A07_76	2.543
A07_77	2.9725
A07_78	2.932
A07_79	3.0395
A07_80	2.7265
A07_82	3.0165
A07_83	2.962
A07_84	2.84
A07_85	2.817
A07_86	2.868
A07_87	NA
A07_88	2.749
A07_89	3.0335
A07_90	2.819
A07_91	2.8675
A07_92	2.6355
A07_93	2.823
A07_94	3.0205
A07_95	2.9105
A10_01	2.827
A10_03	3.0075
A10_04	2.9615
A10_05	2.8585
A10_06	2.728
A10_08	2.8565
A10_09	2.594
A10_10	2.918
A10_13	2.6485
A10_15	2.743
A10_17	2.5195
A10_18	2.6905
A10_19	2.843
A10_21	2.5725
A10_25	3.051
A10_29	2.6675
A10_30	2.683
A10_33	2.716
A10_34	2.822
A10_38	2.73
A10_40	2.7815
A10_41	2.8155
A10_42	2.834
A10_43	2.719
A10_44	2.8415
A10_45	2.814
A10_46	2.785
A10_50	2.7565
A10_51	NA
A10_54	2.7075
A10_55	2.556
A10_56	2.907
A10_57	2.78
A10_60	2.861
A10_61	2.651
A10_63	2.634
A10_64	2.8685
A10_66	2.7655
A10_68	2.806
A10_69	2.748
A10_70	NA
A10_73	2.8215
A10_74	2.783
A10_77	2.604
A10_78	2.8
A10_80	2.8345
A10_81	2.8965
A10_82	2.6225
A10_83	2.7055
A10_85	2.951
A10_86	2.8715
A10_90	2.693
A10_91	2.9695
A10_92	2.6385
A10_93	NA
A10_94	2.808
A10_95	2.8065
A10_96	2.8425
A11_01	2.917
A11_02	2.6715
A11_03	2.6305
A11_04	2.884
A11_05	2.628
A11_06	2.5245
A11_07	2.5495
A11_08	2.6635
A11_09	2.7415
A11_10	2.736
A11_11	NA
A11_12	2.836
A11_13	2.528
A11_14	2.5735
A11_15	2.798
A11_16	2.77
A11_17	2.558
A11_18	2.724
A11_19	2.6655
A11_20	3.0125
A11_21	2.659
A11_22	2.6425
A11_23	2.9295
A11_24	2.5795
A11_25	2.735
A11_26	2.792
A11_27	2.914
A11_28	2.417
A11_29	2.7575
A11_30	2.6665
A11_31	2.752
A11_32	2.849
A11_33	2.626
A11_34	2.6255
A11_35	NA
A11_36	2.7025
A11_37	2.992
A11_38	2.5015
A11_39	2.753
A11_40	2.567
A11_41	2.8775
A11_42	2.715
A11_43	2.5465
A11_44	2.902
A11_45	2.7615
A11_46	2.816
A11_47	2.804
A11_48	2.5205
A11_49	2.931
A11_50	2.803
A11_51	2.795
A11_52	2.902
A11_53	2.7965
A11_54	3.0245
A11_55	2.9985
A11_56	2.9485
A11_57	2.7235
A11_58	2.7725
A11_59	2.8745
A11_60	2.879
A11_61	2.789
A11_62	2.686
A11_63	2.7605
A11_64	2.996
A11_65	2.912
A11_66	2.7
A11_67	2.736
A11_68	2.9315
A11_69	2.664
A11_70	2.6895
A11_71	2.8745
A11_72	2.719
A11_73	2.7095
A11_74	2.5545
A11_75	2.6095
A11_76	2.5345
A11_77	2.8915
A11_78	2.835
A11_79	2.9175
A11_80	2.8985
A11_81	2.612
A11_82	2.6645
A11_83	2.884
A11_84	2.673
A11_85	2.493
A11_87	2.782
A11_88	2.8605
A11_89	2.811
A11_91	2.963
A11_92	2.8115
A11_93	2.862
A11_94	2.8955
A11_95	2.908
A11_96	2.8325
