# Supplementary material for: The Origin of Additive Genetic Variance Driven by Positive Selection
Source: Mol Biol Evol. 2020 Apr 3;37(8):2300–8. doi: 10.1093/molbev/msaa085 (PMC7403624; doi:10.1093/molbev/msaa085)
Supplement: msaa085_Supplementary_Data [file msaa085_supplementary_data.zip › msaa085-suppl_data/Table S4.xls]

## Sheet: Table S4
trait	QTL	%var
C12.1_C	4989117_chr08_159231_T_G	0.234811
C11.1_C	4989117_chr08_159231_T_G	0.447003
C114_C	193446_chr01_193446_G_A	0.581125
DCV103_C	7949404_chr12_704795_A_G	0.583297
D163_C	7901502_chr12_656893_G_A	0.594217
D16.2_C	3309429_chr05_417507_G_A	0.657607
C115_A	10202467_chr15_170921_A_G	0.70387
D163_C	3356411_chr05_464489_G_A	0.719808
C11.1_C	7849024_chr12_604415_G_A	0.746485
D143_C	6029135_chr10_196721_A_C	0.751486
DCV130_C	3600103_chr06_131312_T_A	0.756742
C115_A	5979312_chr10_146898_A_G	0.759674
D130_C	11506193_chr16_383358_T_C	0.769409
C11.2_C	7849024_chr12_604415_G_A	0.773809
C111_C	8888800_chr13_566016_A_G	0.795162
D119_C	7947601_chr12_702992_T_C	0.799094
DCV125_C	3266733_chr05_374811_G_A	0.842938
C12.1_A	5995462_chr10_163048_G_C	0.851864
D149_C	3293463_chr05_401541_A_G	0.862817
DCV148_A	3601345_chr06_132554_A_G	0.870356
DCV147_A	3309429_chr05_417507_G_A	0.885683
D162_C	3285686_chr05_393764_C_T	0.887163
DCV16.1_A	3309429_chr05_417507_G_A	0.890015
C107_C	2063522_chr04_703519_G_A	0.89244
D108_C	11506193_chr16_383358_T_C	0.913513
DCV103_C	3266733_chr05_374811_G_A	0.916734
C12.1_C	3297335_chr05_405413_A_G	0.917722
D108_C	3249794_chr05_357872_C_T	0.918574
D127_A	5992616_chr10_160202_G_C	0.919338
C124_C	811525_chr02_581317_A_G	0.921647
C104_C	1181038_chr03_137652_G_T	0.933447
DCV152_C	2426022_chr04_1066019_T_C	0.933873
C125_C	811525_chr02_581317_A_G	0.947971
CCV12.1_A	797900_chr02_567692_A_G	0.949458
C118_C	5455033_chr09_62504_C_G	0.949713
D167_C	3285686_chr05_393764_C_T	0.951998
D192_C	3310422_chr05_418500_A_G	0.966318
D163_C	9143229_chr13_820445_C_T	0.966867
D145_A1B	1516595_chr04_156592_G_A	0.967907
D147_A	3293463_chr05_401541_A_G	0.973919
CCV116_C	7346337_chr12_101728_A_T	0.974177
DCV113_C	581541_chr02_351333_G_A	0.977064
C13_C	8748681_chr13_425897_T_C	0.979747
C101_C	7849024_chr12_604415_G_A	0.980602
C12.1_C	7849024_chr12_604415_G_A	0.986779
DCV112_C	6190243_chr10_357829_A_G	0.987406
CCV115_A	8437088_chr13_114304_T_C	0.990723
D130_C	3251210_chr05_359288_C_T	0.995912
D126_A1B	1523741_chr04_163738_G_A	0.996249
C11.1_A1B	3249794_chr05_357872_C_T	1.00064
D169_A1B	5643408_chr09_250879_T_C	1.00106
D156_C	3295475_chr05_403553_T_C	1.00641
D123_C	5211072_chr08_381186_G_T	1.00682
CCV101_C	10236076_chr15_204530_T_C	1.00808
D169_C	3630836_chr06_162045_A_G	1.0089
DCV17.1_A	5696116_chr09_303587_T_C	1.01147
C101_C	3297335_chr05_405413_A_G	1.01218
DCV155_C	7479942_chr12_235333_G_A	1.01276
C12.1_A	9482572_chr14_235359_T_C	1.02778
C115_C	5997254_chr10_164840_C_T	1.03615
D197_C	7340429_chr12_95820_G_T	1.03683
C11.1_C	12016842_chr16_894007_T_C	1.03984
D162_C	3602041_chr06_133250_A_G	1.04186
C115_A1B	10947637_chr15_916091_C_G	1.04306
CCV115_A	10202467_chr15_170921_A_G	1.0479
DCV153_C	3312210_chr05_420288_C_T	1.05068
CCV115_A	11509000_chr16_386165_T_C	1.05405
DCV15.1_A	3309429_chr05_417507_G_A	1.0561
D150_C	3293463_chr05_401541_A_G	1.05661
C101_C	6850004_chr11_271849_C_T	1.05973
DCV125_C	11527386_chr16_404551_T_C	1.06222
D153_C	5211386_chr08_381500_T_C	1.06622
D105_A	3629300_chr06_160509_G_A	1.07829
DCV191_C	3309429_chr05_417507_G_A	1.07996
C114_A1B	2088919_chr04_728916_C_T	1.08344
D198_C	7340429_chr12_95820_G_T	1.08585
DCV135_A	3601345_chr06_132554_A_G	1.08955
D185_C	5997254_chr10_164840_C_T	1.09034
C104_A	1181038_chr03_137652_G_T	1.09284
CCV115_A	10947637_chr15_916091_C_G	1.09408
CCV102_C	9519379_chr14_272166_C_T	1.09486
D117_C	391021_chr02_160813_T_G	1.0977
D152_C	10345734_chr15_314188_C_G	1.09894
DCV155_A	6918030_chr11_339875_G_C	1.09914
C102_C	9709078_chr14_461865_C_G	1.10013
C112_C	5997254_chr10_164840_C_T	1.10061
DCV103_C	5268950_chr08_439064_C_T	1.10087
DCV185_C	4226595_chr07_487656_T_C	1.10238
C102_C	7849024_chr12_604415_G_A	1.10359
D155_C	7479942_chr12_235333_G_A	1.10967
D149_C	7265861_chr12_21252_T_C	1.11322
D135_A	3627625_chr06_158834_G_T	1.11322
DCV154_A1B	11428126_chr16_305291_C_T	1.11332
D155_C	1905049_chr04_545046_G_A	1.11603
C128_C	3901888_chr07_162949_C_T	1.11872
DCV125_C	5980471_chr10_148057_G_A	1.11921
C13_C	7529204_chr12_284595_G_A	1.12572
DCV141_C	5980703_chr10_148289_G_A	1.1275
C114_C	2728620_chr04_1368617_T_C	1.13047
DCV178_A1B	11571239_chr16_448404_A_G	1.13204
D186_C	5997254_chr10_164840_C_T	1.13258
D169_C	5476667_chr09_84138_T_C	1.1348
C126_A	1211106_chr03_167720_T_C	1.13517
D105_A	3293463_chr05_401541_A_G	1.1355
D135_A	9482572_chr14_235359_T_C	1.13691
D116_C	9335313_chr14_88100_C_A	1.13872
DCV106_C	6428724_chr10_596310_C_T	1.13981
D117_A	1516595_chr04_156592_G_A	1.14373
DCV147_A	3598246_chr06_129455_T_C	1.14659
DCV145_C	5980471_chr10_148057_G_A	1.14741
D150_C	5211386_chr08_381500_T_C	1.14964
D127_A	3931082_chr07_192143_C_T	1.14981
C119	11770553_chr16_647718_T_C	1.15029
D127_A	1516595_chr04_156592_G_A	1.15483
D152_C	1907462_chr04_547459_C_T	1.15783
DCV191_A	3309429_chr05_417507_G_A	1.15895
D116_C	11622468_chr16_499633_C_T	1.16247
D113_C	11506193_chr16_383358_T_C	1.16403
C117_C	5455033_chr09_62504_C_G	1.16514
C115_A1B	1562233_chr04_202230_T_G	1.1654
DCV117_A	3808153_chr07_69214_A_T	1.16818
D16.2_C	58074_chr01_58074_G_A	1.17216
C13_A	10748498_chr15_716952_G_C	1.17309
C123	5976541_chr10_144127_T_C	1.17367
D166_C	5476046_chr09_83517_C_G	1.17664
C12.2_C	8377447_chr13_54663_C_T	1.1771
D154_A	6918030_chr11_339875_G_C	1.1786
D183_C	3368726_chr05_476804_G_A	1.18036
DCV146_C	8375710_chr13_52926_C_A	1.18194
C115_A	7379375_chr12_134766_A_G	1.18315
CCV11.1_C	9519379_chr14_272166_C_T	1.18328
D136_A1B	8886579_chr13_563795_G_T	1.1834
DCV186_C	4226595_chr07_487656_T_C	1.18854
D163_C	3624467_chr06_155676_G_T	1.19062
D199	11770553_chr16_647718_T_C	1.19826
D102_A	1516595_chr04_156592_G_A	1.19827
D186_C	7849024_chr12_604415_G_A	1.20104
D162_C	1906038_chr04_546035_G_A	1.20213
CCV115_C	11536726_chr16_413891_T_A	1.20261
C109_C	421155_chr02_190947_T_C	1.20274
C101_C	1181038_chr03_137652_G_T	1.20375
CCV116_C	8650552_chr13_327768_G_A	1.20589
CCV11.1_A	9060566_chr13_737782_T_C	1.20767
DCV148_A1B	5648831_chr09_256302_T_C	1.2079
DCV125_C	6428400_chr10_595986_T_C	1.20896
D108_C	8736435_chr13_413651_A_G	1.21326
DCV118_A1B	8375119_chr13_52335_G_A	1.21337
D143_C	6495417_chr10_663003_A_C	1.21369
CCV114_C	4252097_chr07_513158_C_A	1.21717
C102_C	5997254_chr10_164840_C_T	1.22086
DCV135_A	3808153_chr07_69214_A_T	1.22126
DCV106_C	3266733_chr05_374811_G_A	1.22235
C115_A1B	8984650_chr13_661866_C_G	1.22293
DCV106_C	2116843_chr04_756840_T_C	1.22507
C120	1955529_chr04_595526_A_G	1.22577
C11.1_A1B	12046925_chr16_924090_G_A	1.22707
D199	8629791_chr13_307007_C_T	1.22756
DCV176_C	437382_chr02_207174_C_T	1.23028
D150_C	7949603_chr12_704994_T_G	1.23069
C115_A1B	10403602_chr15_372056_C_T	1.23236
C111_A1B	9734073_chr14_486860_T_A	1.2344
CCV107_C	2092995_chr04_732992_C_G	1.2346
D170_C	5476667_chr09_84138_T_C	1.23576
D137_C	7947601_chr12_702992_T_C	1.23688
C12.2_C	10835693_chr15_804147_T_C	1.23807
DCV128_C	6029135_chr10_196721_A_C	1.2393
D186_C	11506610_chr16_383775_A_G	1.24346
DCV102_A	7736296_chr12_491687_T_G	1.24534
C103_A	8376011_chr13_53227_G_C	1.24618
D16.3_A1B	3308710_chr05_416788_C_T	1.2477
CCV107_C	7177332_chr11_599177_A_G	1.24861
D151_C	601760_chr02_371552_C_T	1.25359
D166_C	4532244_chr07_793305_C_T	1.26022
CCV107_C	793730_chr02_563522_T_C	1.26046
C13_A1B	3504377_chr06_35586_G_A	1.26264
D210	8641919_chr13_319135_A_C	1.26266
DCV117_A	3602041_chr06_133250_A_G	1.26283
D148_A	601760_chr02_371552_C_T	1.26302
D185_C	11506610_chr16_383775_A_G	1.26315
C114_C	8984459_chr13_661675_T_C	1.26463
C107_C	3931082_chr07_192143_C_T	1.26787
D185_C	10917213_chr15_885667_A_G	1.27
DCV128_C	4576358_chr07_837419_A_C	1.27062
DCV182_A	7760061_chr12_515452_G_A	1.27653
C119	8641919_chr13_319135_A_C	1.27691
D105_A	7276160_chr12_31551_C_A	1.2781
D167_C	5476046_chr09_83517_C_G	1.27835
DCV15.3_A1B	3293463_chr05_401541_A_G	1.27897
D17.2_C	5712197_chr09_319668_C_T	1.28221
D154_C	604354_chr02_374146_G_C	1.2869
DCV16.3_C	3308710_chr05_416788_C_T	1.28738
D141_C	2115102_chr04_755099_T_C	1.28969
D150_C	3627625_chr06_158834_G_T	1.29105
C124	2162859_chr04_802856_G_A	1.29142
D148_A	3284415_chr05_392493_C_G	1.292
CCV13_A	3383723_chr05_491801_T_C	1.29268
C128_C	3090047_chr05_198125_G_A	1.29437
C113_C	3919952_chr07_181013_T_C	1.29511
DCV16.3_C	7851686_chr12_607077_C_A	1.29632
D130_C	8752724_chr13_429940_A_T	1.29663
C12.1_C	3089243_chr05_197321_A_G	1.29854
D147_A	601760_chr02_371552_C_T	1.29926
D125_C	2115102_chr04_755099_T_C	1.29969
D155_A	9706880_chr14_459667_G_A	1.3015
DCV112_C	10991363_chr15_959817_G_A	1.30543
D119_C	1516595_chr04_156592_G_A	1.30648
DCV155_A1B	2431689_chr04_1071686_A_G	1.30667
C122	3836559_chr07_97620_T_C	1.30727
D119_C	3627625_chr06_158834_G_T	1.30844
C115_A	10947637_chr15_916091_C_G	1.30901
C101_C	8036106_chr12_791497_G_T	1.30925
DCV141_C	2727394_chr04_1367391_A_C	1.30988
DCV130_C	8375710_chr13_52926_C_A	1.31108
DCV192_C	7851686_chr12_607077_C_A	1.31341
CCV108_C	10217019_chr15_185473_C_T	1.31387
DCV109_C	3566525_chr06_97734_C_T	1.31587
D185_C	7346857_chr12_102248_G_A	1.31851
DCV103_C	5980703_chr10_148289_G_A	1.32243
D15.3_C	9536037_chr14_288824_C_T	1.32408
D167_C	1173626_chr03_130240_G_A	1.32494
DCV152_C	391276_chr02_161068_G_A	1.32567
DCV156_C	3295475_chr05_403553_T_C	1.32832
D170_A1B	7207308_chr11_629153_C_G	1.32834
D113_C	6029429_chr10_197015_G_C	1.32976
C103_A	5992165_chr10_159751_G_T	1.33288
DCV139_C	10164256_chr15_132710_A_G	1.33447
C13_A	8437747_chr13_114963_G_A	1.33464
DCV155_A1B	1410369_chr04_50366_C_T	1.33528
D185_C	4931376_chr08_101490_G_A	1.33631
DCV125_C	2727394_chr04_1367391_A_C	1.33698
DCV148_C	391021_chr02_160813_T_G	1.33991
C126_C	777761_chr02_547553_C_T	1.3435
DCV130_C	11237963_chr16_115128_T_C	1.34442
D148_C	1516595_chr04_156592_G_A	1.34461
D147_A	10853205_chr15_821659_T_C	1.34601
C11.2_C	1572226_chr04_212223_A_G	1.34725
D215	4714209_chr07_975270_A_C	1.34782
DCV157_C	3295475_chr05_403553_T_C	1.34961
D166_C	600913_chr02_370705_T_C	1.34982
C126_A	7478988_chr12_234379_G_C	1.34994
C115_C	8962975_chr13_640191_T_C	1.35138
D208	8379532_chr13_56748_T_A	1.35348
C109_C	4931376_chr08_101490_G_A	1.35364
C115_A	10477999_chr15_446453_T_C	1.35395
DCV154_A	6918030_chr11_339875_G_C	1.35589
D123_C	6029429_chr10_197015_G_C	1.35726
C115_A1B	7366948_chr12_122339_A_G	1.35774
D104_A1B	9521789_chr14_274576_G_A	1.35914
CCV126_C	4787302_chr07_1048363_C_T	1.36023
D172_A1B	1775050_chr04_415047_T_C	1.3618
DCV154_A	11455901_chr16_333066_G_C	1.36218
D163_C	8068375_chr12_823766_A_G	1.36356
DCV191_A	7894448_chr12_649839_A_G	1.36624
DCV108_C	8375119_chr13_52335_G_A	1.36759
D108_C	2680896_chr04_1320893_C_T	1.36762
DCV128_C	1620731_chr04_260728_A_G	1.36785
D137_C	1516595_chr04_156592_G_A	1.37082
D136_A1B	3293463_chr05_401541_A_G	1.37249
D193_A1B	3308710_chr05_416788_C_T	1.37523
D127_A	8036812_chr12_792203_C_T	1.37724
DCV143_C	4620527_chr07_881588_C_T	1.38041
DCV147_A	9325700_chr14_78487_A_G	1.38099
D208	4714209_chr07_975270_A_C	1.38216
D147_A	3602041_chr06_133250_A_G	1.38273
D103_C	2115102_chr04_755099_T_C	1.38389
DCV193_C	7851686_chr12_607077_C_A	1.38475
D210	11770553_chr16_647718_T_C	1.38642
C103_A	9713318_chr14_466105_G_A	1.38697
C13_C	1181038_chr03_137652_G_T	1.3874
D213	5976541_chr10_144127_T_C	1.38744
D17.1_A	4969563_chr08_139677_G_C	1.38748
D167_C	4532244_chr07_793305_C_T	1.38824
D170_C	2373882_chr04_1013879_G_C	1.38965
C115_A	9720517_chr14_473304_T_C	1.39014
D137_C	3627625_chr06_158834_G_T	1.39019
DCV105_A	3293463_chr05_401541_A_G	1.39154
C13_C	10097919_chr15_66373_A_G	1.39365
C103_A1B	11472402_chr16_349567_C_T	1.39433
D149_C	6913228_chr11_335073_C_T	1.39438
D137_C	8769067_chr13_446283_T_C	1.39563
D202	5976541_chr10_144127_T_C	1.39707
CCV127_A	5708150_chr09_315621_C_T	1.39748
C101_A1B	12045128_chr16_922293_T_C	1.39985
DCV173_C	437382_chr02_207174_C_T	1.4016
D119_C	4638840_chr07_899901_G_A	1.40231
C114_C	10516800_chr15_485254_A_G	1.40302
D185_C	9709078_chr14_461865_C_G	1.40316
DCV105_A	576842_chr02_346634_A_G	1.40351
C104_A	6493157_chr10_660743_C_T	1.4046
D148_A	5643408_chr09_250879_T_C	1.40914
DCV15.1_C	10190915_chr15_159369_G_A	1.4127
DCV191_C	7851686_chr12_607077_C_A	1.41284
DCV185_C	8641919_chr13_319135_A_C	1.41364
C104_A	7207308_chr11_629153_C_G	1.41388
C13_A	10477999_chr15_446453_T_C	1.41476
D143_C	8733066_chr13_410282_C_A	1.41503
CCV11.1_C	1982260_chr04_622257_A_G	1.41525
C11.2_C	10917213_chr15_885667_A_G	1.41529
D106_C	3360095_chr05_468173_A_G	1.41599
C112_C	3884395_chr07_145456_T_C	1.41619
C101_C	5997254_chr10_164840_C_T	1.41626
D205	3310422_chr05_418500_A_G	1.417
DCV193_C	3309429_chr05_417507_G_A	1.41888
CCV103_C	782609_chr02_552401_A_G	1.41939
C104_A	11627983_chr16_505148_G_A	1.42062
DCV135_A	601760_chr02_371552_C_T	1.42143
D213	10580236_chr15_548690_A_C	1.42193
C112_A1B	12046925_chr16_924090_G_A	1.42301
DCV155_C	10195236_chr15_163690_C_T	1.42331
CCV103_A1B	4179637_chr07_440698_T_A	1.42421
C110_A1B	9748461_chr14_501248_C_T	1.42495
D148_C	4600600_chr07_861661_A_G	1.42497
D162_C	9143229_chr13_820445_C_T	1.42499
C103_C	4222410_chr07_483471_T_G	1.42688
D118_A1B	8892569_chr13_569785_G_A	1.42925
D170_C	3630836_chr06_162045_A_G	1.42929
D153_C	6038113_chr10_205699_A_G	1.42965
D166_C	7819561_chr12_574952_T_C	1.43003
CCV103_A1B	6983159_chr11_405004_A_C	1.43084
C111_A1B	1500812_chr04_140809_T_C	1.43253
CCV115_C	401781_chr02_171573_A_G	1.43357
D207	1936259_chr04_576256_C_T	1.43403
D16.3_C	10183453_chr15_151907_C_T	1.43506
DCV16.2_C	7851955_chr12_607346_C_T	1.43996
CCV115_C	3295475_chr05_403553_T_C	1.44107
C11.1_A1B	5997254_chr10_164840_C_T	1.44121
CCV115_A	1572226_chr04_212223_A_G	1.44171
C117_C	5925042_chr10_92628_G_A	1.44429
D135_C	1516595_chr04_156592_G_A	1.44451
D127_A	9713318_chr14_466105_G_A	1.4454
DCV162_C	10188393_chr15_156847_T_C	1.44635
C115_A1B	11509000_chr16_386165_T_C	1.4467
C104_A	5007212_chr08_177326_A_G	1.44712
C104_C	2319283_chr04_959280_C_T	1.44836
DCV103_C	2693466_chr04_1333463_C_T	1.44989
D185_C	3931082_chr07_192143_C_T	1.45022
D130_C	1181038_chr03_137652_G_T	1.45053
D106_C	599863_chr02_369655_G_A	1.45063
D112_C	10215837_chr15_184291_A_C	1.45091
D191_A	1641969_chr04_281966_T_A	1.45107
D155_C	11346715_chr16_223880_G_A	1.45191
CCV12.1_C	4161331_chr07_422392_C_T	1.4528
C11.1_C	3249794_chr05_357872_C_T	1.45452
D144_C	1516595_chr04_156592_G_A	1.45476
D135_C	3266733_chr05_374811_G_A	1.45481
C115_A1B	5979312_chr10_146898_A_G	1.45494
DCV156_C	11505035_chr16_382200_G_A	1.45597
CCV106_A1B	11196661_chr16_73826_G_A	1.4562
C12.1_A1B	1591263_chr04_231260_G_A	1.45816
D141_C	3114925_chr05_223003_G_A	1.46004
C11.1_A	9482572_chr14_235359_T_C	1.46023
DCV17.1_C	433777_chr02_203569_T_C	1.46138
DCV155_A	9700304_chr14_453091_C_A	1.46145
D154_C	7922511_chr12_677902_T_C	1.46187
D155_A	10065648_chr15_34102_C_G	1.46378
D132_A1B	665178_chr02_434970_G_T	1.46554
D158_C	8426145_chr13_103361_A_G	1.46558
CCV114_A1B	6919552_chr11_341397_A_T	1.46619
D186_C	4930123_chr08_100237_A_G	1.4663
C115_C	8072389_chr12_827780_T_C	1.46641
D106_C	10514156_chr15_482610_G_A	1.46724
D108_C	1181038_chr03_137652_G_T	1.4678
C11.1_C	9479722_chr14_232509_A_G	1.47039
CCV111_C	6198215_chr10_365801_G_C	1.47094
D190_A1B	3093909_chr05_201987_T_C	1.4716
CCV115_C	5992616_chr10_160202_G_C	1.47182
DCV185_C	2003152_chr04_643149_G_C	1.47448
C113_A1B	5531742_chr09_139213_C_G	1.47787
D214	1936259_chr04_576256_C_T	1.47844
DCV147_A1B	8374142_chr13_51358_G_T	1.47957
D126_A1B	9521789_chr14_274576_G_A	1.47967
DCV155_C	11346715_chr16_223880_G_A	1.47972
CCV12.1_C	6380580_chr10_548166_T_C	1.47974
D121_C	3090590_chr05_198668_G_T	1.48034
D149_C	3627625_chr06_158834_G_T	1.48041
DCV148_A	9361360_chr14_114147_G_A	1.4807
D152_A1B	2432384_chr04_1072381_G_C	1.48214
D210	6198531_chr10_366117_C_T	1.48362
C105_A1B	614661_chr02_384453_C_T	1.48412
D198_C	7207308_chr11_629153_C_G	1.48625
CCV12.1_A	7735880_chr12_491271_A_G	1.48636
D170_A1B	3639206_chr06_170415_T_C	1.48686
DCV158_C	3755844_chr07_16905_T_C	1.48748
D147_A	7265861_chr12_21252_T_C	1.48766
D105_A	601760_chr02_371552_C_T	1.48837
D205	2419459_chr04_1059456_A_C	1.48855
C110_C	10202696_chr15_171150_T_C	1.49212
CCV107_C	10467076_chr15_435530_A_G	1.49282
D107_A1B	6879896_chr11_301741_T_C	1.49339
D128_C	388802_chr02_158594_C_T	1.49351
D15.2_C	9525299_chr14_278086_T_C	1.49419
C103_A	3931082_chr07_192143_C_T	1.49449
DCV16.1_A	1641969_chr04_281966_T_A	1.49492
D116_C	4901870_chr08_71984_A_G	1.49632
D146_C	7372991_chr12_128382_C_T	1.4974
C115_C	709403_chr02_479195_G_A	1.49777
D106_C	1622978_chr04_262975_A_G	1.49852
DCV159_C	3755844_chr07_16905_T_C	1.50026
D17.1_A	5696116_chr09_303587_T_C	1.50145
D103_C	9506097_chr14_258884_C_T	1.50217
D131_C	9479722_chr14_232509_A_G	1.50231
C128_C	5997254_chr10_164840_C_T	1.50246
D155_A	5441672_chr09_49143_G_A	1.50304
C109_C	4252097_chr07_513158_C_A	1.50326
CCV116_A1B	5642844_chr09_250315_C_G	1.50434
CCV116_C	401644_chr02_171436_A_G	1.50435
CCV114_A1B	7921496_chr12_676887_G_A	1.50625
C107_C	10917213_chr15_885667_A_G	1.50688
D149_C	4638840_chr07_899901_G_A	1.5069
DCV147_A1B	9696190_chr14_448977_C_G	1.50788
D166_C	3285686_chr05_393764_C_T	1.51004
C103_C	3089243_chr05_197321_A_G	1.51089
D104_A1B	5995462_chr10_163048_G_C	1.51125
CCV116_C	7206926_chr11_628771_C_A	1.51281
CCV103_A1B	7347960_chr12_103351_C_T	1.51386
DCV170_C	10164511_chr15_132965_G_A	1.51418
D147_A	9095443_chr13_772659_T_G	1.51499
D173_A	6859476_chr11_281321_T_C	1.51511
D147_C	1516595_chr04_156592_G_A	1.51643
DCV154_A1B	6493575_chr10_661161_T_C	1.51684
D16.1_C	10183453_chr15_151907_C_T	1.5183
DCV15.3_A1B	10177065_chr15_145519_T_C	1.5185
D147_A1B	8881269_chr13_558485_T_C	1.51874
CCV12.2_C	11568257_chr16_445422_T_C	1.51878
CCV126_C	4866127_chr08_36241_G_A	1.52052
DCV136_A1B	7912855_chr12_668246_C_T	1.52139
C107_C	3086419_chr05_194497_C_T	1.52185
D117_C	3284415_chr05_392493_C_G	1.52203
DCV186_C	8641919_chr13_319135_A_C	1.52308
D131_C	11622468_chr16_499633_C_T	1.52352
C127_C	5713136_chr09_320607_T_C	1.52368
DCV108_C	6488971_chr10_656557_C_T	1.52373
D214	5976541_chr10_144127_T_C	1.52386
D207	5976541_chr10_144127_T_C	1.52447
C115_C	2701689_chr04_1341686_C_T	1.52555
C11.1_A1B	704381_chr02_474173_C_T	1.52577
DCV186_C	2003152_chr04_643149_G_C	1.52621
D176_A	6859476_chr11_281321_T_C	1.52704
D155_A	10957669_chr15_926123_C_T	1.52853
C101_A1B	6850004_chr11_271849_C_T	1.52863
D159_C	4109583_chr07_370644_G_T	1.53043
C110_A1B	5713136_chr09_320607_T_C	1.53159
D209	1949442_chr04_589439_T_C	1.53333
C115_A	2727394_chr04_1367391_A_C	1.53383
CCV114_C	7140223_chr11_562068_T_C	1.53418
D126_A1B	5995462_chr10_163048_G_C	1.5355
DCV137_C	9807527_chr14_560314_A_T	1.53766
D162_C	5476046_chr09_83517_C_G	1.53936
C119	6198531_chr10_366117_C_T	1.53947
DCV158_C	9594690_chr14_347477_C_G	1.53974
D186_C	8736435_chr13_413651_A_G	1.5406
DCV112_C	3600103_chr06_131312_T_A	1.54168
C112_C	3089243_chr05_197321_A_G	1.5423
C12.1_A	6493157_chr10_660743_C_T	1.54324
C102_A1B	6474510_chr10_642096_A_T	1.5462
DCV16.3_A1B	7851686_chr12_607077_C_A	1.54859
DCV194_C	6476501_chr10_644087_G_C	1.54952
CCV105_C	8426145_chr13_103361_A_G	1.54978
D194_A	1647412_chr04_287409_T_C	1.55015
C103_C	11506610_chr16_383775_A_G	1.5505
D152_A1B	6857116_chr11_278961_A_T	1.55329
C112_C	1203276_chr03_159890_A_T	1.55437
CCV111_C	55146_chr01_55146_C_T	1.55466
CCV114_A1B	5667044_chr09_274515_C_T	1.55564
C115_A1B	4846617_chr08_16731_G_A	1.55672
C120	8568356_chr13_245572_C_T	1.55718
D162_C	6820272_chr11_242117_C_T	1.55766
CCV115_C	7181562_chr11_603407_T_C	1.55848
CCV112_A1B	5989897_chr10_157483_A_G	1.55855
D156_C	10187325_chr15_155779_C_T	1.55859
D119_C	8769067_chr13_446283_T_C	1.55874
D142_A1B	5995462_chr10_163048_G_C	1.55968
D128_C	11200275_chr16_77440_A_G	1.55994
C13_A1B	8961810_chr13_639026_G_A	1.56262
D156_C	1871130_chr04_511127_C_T	1.56317
DCV121_C	391021_chr02_160813_T_G	1.56321
D106_C	4945858_chr08_115972_A_T	1.56442
D16.2_C	10191373_chr15_159827_A_G	1.56684
C119	3861177_chr07_122238_G_C	1.56716
D129_A1B	3297335_chr05_405413_A_G	1.56739
C112_A1B	11472402_chr16_349567_C_T	1.56771
DCV158_C	619788_chr02_389580_C_T	1.56837
D202	10580236_chr15_548690_A_C	1.56866
D109_C	11622468_chr16_499633_C_T	1.56871
DCV155_A1B	11428126_chr16_305291_C_T	1.56953
C101_A1B	3945455_chr07_206516_A_G	1.56985
C103_A	8011852_chr12_767243_G_A	1.57046
D139_C	3090590_chr05_198668_G_T	1.57248
C104_C	11623516_chr16_500681_C_T	1.57374
D189_C	3090590_chr05_198668_G_T	1.57391
CCV11.1_A	5980471_chr10_148057_G_A	1.57395
D154_A1B	6950628_chr11_372473_G_A	1.57397
CCV126_A	5542062_chr09_149533_G_T	1.57554
C112_A1B	1562233_chr04_202230_T_G	1.57799
D129_A1B	8071062_chr12_826453_T_C	1.57869
C121	8419616_chr13_96832_A_G	1.57871
C122	7921220_chr12_676611_G_A	1.57911
C13_A1B	7156279_chr11_578124_A_G	1.57954
DCV131_C	3012718_chr05_120796_T_C	1.5796
D155_A1B	6950628_chr11_372473_G_A	1.5799
D137_C	4637269_chr07_898330_A_G	1.58055
C114_A1B	5454967_chr09_62438_A_G	1.58127
CCV108_C	6958762_chr11_380607_G_T	1.58182
DCV112_C	7756162_chr12_511553_A_G	1.58206
CCV11.1_A	2052324_chr04_692321_G_A	1.58316
D152_A1B	8132281_chr12_887672_T_C	1.58358
D148_A	9084101_chr13_761317_T_A	1.584
CCV11.1_C	6381073_chr10_548659_A_T	1.58422
D109_C	9510250_chr14_263037_A_G	1.5854
D105_A	10861859_chr15_830313_G_A	1.58553
D132_A1B	10572420_chr15_540874_A_G	1.58653
D158_C	4109583_chr07_370644_G_T	1.58728
C122	136669_chr01_136669_G_A	1.58806
DCV15.3_C	9713318_chr14_466105_G_A	1.5903
D210	3861177_chr07_122238_G_C	1.59034
D17.2_C	10164511_chr15_132965_G_A	1.59146
D169_C	9095443_chr13_772659_T_G	1.59154
C114_C	1539138_chr04_179135_C_T	1.59246
D152_A1B	9704458_chr14_457245_A_G	1.59251
CCV116_C	11536726_chr16_413891_T_A	1.59251
C101_C	9479722_chr14_232509_A_G	1.59334
DCV153_C	3695149_chr06_226358_T_C	1.59358
D147_A1B	5648572_chr09_256043_C_T	1.59509
DCV175_A1B	11571239_chr16_448404_A_G	1.59548
C12.1_C	3931082_chr07_192143_C_T	1.59758
D159_C	8426145_chr13_103361_A_G	1.59869
C13_C	5957576_chr10_125162_T_C	1.59876
DCV130_C	7754879_chr12_510270_C_T	1.59895
C12.1_C	11196052_chr16_73217_G_A	1.60076
CCV115_A1B	8962975_chr13_640191_T_C	1.60189
C105_C	7803276_chr12_558667_C_T	1.60269
DCV147_C	5094068_chr08_264182_G_C	1.60323
CCV101_C	4144390_chr07_405451_T_A	1.60446
D125_C	9506097_chr14_258884_C_T	1.60474
D173_C	6815324_chr11_237169_C_T	1.60566
C127_A1B	1950828_chr04_590825_A_G	1.60578
C12.1_A1B	6493575_chr10_661161_T_C	1.60586
C118_C	5312893_chr08_483007_T_C	1.60634
DCV16.1_A	7902665_chr12_658056_A_T	1.60732
D179_C	6815324_chr11_237169_C_T	1.60769
C111_C	10917213_chr15_885667_A_G	1.60947
DCV114_A1B	4934834_chr08_104948_G_A	1.61037
C103_A	4945858_chr08_115972_A_T	1.6111
DCV148_C	4044870_chr07_305931_G_C	1.61114
DCV152_C	6471445_chr10_639031_T_C	1.61255
D210	7921220_chr12_676611_G_A	1.61268
D216	1951131_chr04_591128_A_G	1.61298
C109_C	5419658_chr09_27129_A_G	1.61407
CCV113_A1B	5639484_chr09_246955_T_C	1.6147
D193_A1B	7851955_chr12_607346_C_T	1.61545
D15.3_A1B	8386350_chr13_63566_A_G	1.61685
C12.1_C	5997254_chr10_164840_C_T	1.61721
C11.1_C	8036106_chr12_791497_G_T	1.61819
C13_A1B	1153931_chr03_110545_G_A	1.61894
CCV115_A1B	5997254_chr10_164840_C_T	1.62018
DCV151_C	7888686_chr12_644077_A_G	1.62072
D186_C	3089243_chr05_197321_A_G	1.62144
D129_A1B	5995462_chr10_163048_G_C	1.62163
C12.1_A1B	12046925_chr16_924090_G_A	1.62224
D201	3114925_chr05_223003_G_A	1.62335
D148_A1B	10862478_chr15_830932_A_G	1.6239
CCV12.1_C	1982260_chr04_622257_A_G	1.62499
D167_C	600913_chr02_370705_T_C	1.62557
D114_A1B	8132281_chr12_887672_T_C	1.62568
C101_C	3931082_chr07_192143_C_T	1.62581
C102_A1B	11198958_chr16_76123_C_T	1.62593
C126_A	5433041_chr09_40512_G_A	1.62615
CCV11.1_C	4032196_chr07_293257_T_C	1.62628
DCV113_C	3294386_chr05_402464_G_A	1.62707
C124_C	10216798_chr15_185252_G_C	1.62723
D184_A1B	11573262_chr16_450427_G_A	1.62831
C11.1_C	5997254_chr10_164840_C_T	1.62882
DCV135_C	4040266_chr07_301327_G_A	1.62947
D142_A1B	8071062_chr12_826453_T_C	1.63108
D117_C	8736435_chr13_413651_A_G	1.63255
C126_A1B	4140580_chr07_401641_T_C	1.63295
D15.2_C	3928855_chr07_189916_T_G	1.63469
CCV103_A	2678841_chr04_1318838_T_C	1.6349
C118_A1B	2800114_chr04_1440111_C_T	1.63559
DCV154_A1B	10962105_chr15_930559_G_C	1.63574
D16.1_A	1641969_chr04_281966_T_A	1.63641
D125_C	3114925_chr05_223003_G_A	1.63671
C101_A1B	1181038_chr03_137652_G_T	1.63701
C107_C	8371598_chr13_48814_A_G	1.63754
D198_C	8079667_chr12_835058_G_A	1.63841
D170_A1B	2109760_chr04_749757_A_G	1.63929
C111_C	8049799_chr12_805190_A_G	1.63997
C117_C	3381344_chr05_489422_G_A	1.64048
CCV105_C	3753676_chr07_14737_T_A	1.64153
D103_C	3090590_chr05_198668_G_T	1.64246
CCV11.1_C	1562121_chr04_202118_T_C	1.64358
D15.1_A	9536037_chr14_288824_C_T	1.64393
D118_A1B	3293463_chr05_401541_A_G	1.64412
DCV182_C	8011852_chr12_767243_G_A	1.64536
C103_A	10917213_chr15_885667_A_G	1.64641
DCV135_C	4597169_chr07_858230_G_T	1.64796
DCV193_C	11203669_chr16_80834_T_C	1.6481
CCV103_A	7954969_chr12_710360_T_G	1.64829
DCV128_C	6478900_chr10_646486_T_C	1.64852
C122	10514801_chr15_483255_T_C	1.64935
D128_C	3114925_chr05_223003_G_A	1.65003
D193_A1B	10171558_chr15_140012_T_C	1.65067
C114_A1B	10463106_chr15_431560_G_T	1.65137
DCV185_C	7738190_chr12_493581_A_G	1.65203
CCV128_C	9623528_chr14_376315_C_T	1.65388
D146_C	421681_chr02_191473_A_T	1.65394
C106_A1B	9772433_chr14_525220_A_G	1.65454
DCV119_C	9689863_chr14_442650_T_A	1.6562
C118_A1B	5455033_chr09_62504_C_G	1.65652
C111_C	7850148_chr12_605539_C_A	1.65925
CCV128_A1B	5989897_chr10_157483_A_G	1.66027
DCV145_C	8376011_chr13_53227_G_C	1.66065
DCV109_C	3012718_chr05_120796_T_C	1.66144
D170_A1B	9084101_chr13_761317_T_A	1.66184
D215	8379532_chr13_56748_T_A	1.66208
D179_A	9536037_chr14_288824_C_T	1.66277
D141_C	11200275_chr16_77440_A_G	1.66329
D156_C	5587800_chr09_195271_C_G	1.66423
C112_C	7849024_chr12_604415_G_A	1.66471
DCV134_C	581541_chr02_351333_G_A	1.66541
D154_C	11346715_chr16_223880_G_A	1.66596
C110_C	8426145_chr13_103361_A_G	1.667
D197_C	7194510_chr11_616355_T_C	1.66766
DCV186_C	7738190_chr12_493581_A_G	1.66826
C104_C	9333943_chr14_86730_A_G	1.6684
C128_A1B	8733066_chr13_410282_C_A	1.66917
D142_A1B	3381344_chr05_489422_G_A	1.66923
CCV101_C	7738190_chr12_493581_A_G	1.66975
C114_A1B	8427294_chr13_104510_T_G	1.66991
C114_C	8376011_chr13_53227_G_C	1.67007
DCV182_A	10966059_chr15_934513_G_A	1.67041
CCV13_A	7371950_chr12_127341_C_T	1.67041
C11.2_C	3297335_chr05_405413_A_G	1.67083
D145_A1B	4944815_chr08_114929_A_G	1.67285
D102_A	9482572_chr14_235359_T_C	1.6732
D117_C	1516595_chr04_156592_G_A	1.67515
D190_A1B	6824377_chr11_246222_G_C	1.67537
CCV104_A	8377700_chr13_54916_A_G	1.67824
D185_C	4270805_chr07_531866_T_C	1.67908
C103_A1B	8733066_chr13_410282_C_A	1.67957
D114_A1B	4138436_chr07_399497_T_C	1.67992
C112_C	8036106_chr12_791497_G_T	1.68053
D183_C	8424888_chr13_102104_C_G	1.68207
D114_A1B	10962105_chr15_930559_G_C	1.68279
CCV115_A	648652_chr02_418444_A_G	1.68365
C110_C	3362713_chr05_470791_T_C	1.68468
DCV154_A1B	8136484_chr12_891875_T_C	1.68744
DCV103_C	1517428_chr04_157425_T_C	1.6885
C11.1_C	4122515_chr07_383576_G_T	1.68875
CCV104_A1B	9060566_chr13_737782_T_C	1.69059
D105_A	7947601_chr12_702992_T_C	1.69125
C106_C	4107288_chr07_368349_A_C	1.69182
DCV155_A	10966059_chr15_934513_G_A	1.6927
DCV107_A1B	7813060_chr12_568451_A_T	1.69316
DCV118_A1B	7902665_chr12_658056_A_T	1.69391
D189_C	8981925_chr13_659141_G_C	1.69518
C12.1_A1B	698166_chr02_467958_C_T	1.69556
DCV117_C	8370691_chr13_47907_A_G	1.69764
D196_A1B	7814643_chr12_570034_G_A	1.69799
D148_A1B	3293463_chr05_401541_A_G	1.69875
C119	7921220_chr12_676611_G_A	1.69896
DCV170_A1B	10174191_chr15_142645_A_G	1.69925
D153_C	11506193_chr16_383358_T_C	1.70026
CCV108_A1B	7282160_chr12_37551_C_T	1.70106
D177_C	3090047_chr05_198125_G_A	1.70142
D17.1_C	5712197_chr09_319668_C_T	1.70162
CCV114_C	2726746_chr04_1366743_G_A	1.70189
D134_C	4945858_chr08_115972_A_T	1.70206
D174_C	3090047_chr05_198125_G_A	1.70472
D163_C	5476046_chr09_83517_C_G	1.7053
DCV179_C	4119612_chr07_380673_A_T	1.70577
D112_C	1496520_chr04_136517_C_G	1.70624
D173_C	9506097_chr14_258884_C_T	1.70667
C117_A1B	4904514_chr08_74628_C_G	1.70784
CCV128_C	427123_chr02_196915_T_C	1.70799
C125_A1B	5480739_chr09_88210_T_C	1.70904
D131_C	689830_chr02_459622_A_G	1.70973
CCV115_A	5979312_chr10_146898_A_G	1.71207
D173_C	663176_chr02_432968_G_C	1.71408
D207	974266_chr02_744058_G_A	1.71417
D173_A	9536037_chr14_288824_C_T	1.71454
CCV103_A	11363049_chr16_240214_G_A	1.71489
DCV15.3_C	3309429_chr05_417507_G_A	1.71514
C119	3082204_chr05_190282_A_G	1.71742
C102_C	3297335_chr05_405413_A_G	1.71766
D186_C	10917213_chr15_885667_A_G	1.71822
CCV127_A	9961434_chr14_714221_A_C	1.71838
CCV104_C	6404057_chr10_571643_G_A	1.71852
D109_C	681981_chr02_451773_T_C	1.71893
DCV142_A1B	10173547_chr15_142001_C_T	1.71915
C104_A	3406240_chr05_514318_G_A	1.71922
D14.3_C	9536037_chr14_288824_C_T	1.71957
CCV105_A1B	1599646_chr04_239643_T_C	1.72064
CCV106_C	619788_chr02_389580_C_T	1.72067
D109_C	6027761_chr10_195347_T_C	1.72097
D127_A	9482572_chr14_235359_T_C	1.72111
D186_C	4270805_chr07_531866_T_C	1.72186
DCV178_A1B	10949432_chr15_917886_C_A	1.72186
DCV172_A1B	6967096_chr11_388941_G_A	1.72214
DCV16.1_C	7853650_chr12_609041_T_C	1.72229
C128_C	9524548_chr14_277335_A_T	1.72467
DCV154_A	10952357_chr15_920811_A_C	1.72474
C123	169825_chr01_169825_A_G	1.72557
C112_A1B	4928166_chr08_98280_G_A	1.72676
CCV111_A1B	2852824_chr04_1492821_C_T	1.72697
CCV114_C	3373487_chr05_481565_A_G	1.72705
D113_C	8376011_chr13_53227_G_C	1.72718
D176_A	9536037_chr14_288824_C_T	1.72839
C12.2_C	3931082_chr07_192143_C_T	1.72858
D16.3_A1B	1300372_chr03_256986_G_A	1.73008
DCV107_A1B	6179051_chr10_346637_C_T	1.73116
DCV127_A	478765_chr02_248557_G_T	1.73135
D116_C	2658069_chr04_1298066_C_T	1.73148
DCV153_C	1606451_chr04_246448_G_C	1.73213
C123	1272608_chr03_229222_C_T	1.73227
D169_A1B	8139061_chr12_894452_T_C	1.73378
D202	3107783_chr05_215861_A_G	1.73386
D116_C	6495417_chr10_663003_A_C	1.73469
DCV15.2_C	3308710_chr05_416788_C_T	1.73511
CCV106_A1B	1598829_chr04_238826_G_T	1.73518
D161_A1B	7853919_chr12_609310_G_A	1.73586
C105_C	4721962_chr07_983023_C_T	1.73603
CCV12.1_C	393708_chr02_163500_A_G	1.73634
C124	10542133_chr15_510587_C_T	1.73659
DCV182_A	5418729_chr09_26200_A_G	1.73675
D117_A	8765669_chr13_442885_T_A	1.73953
CCV101_C	1982260_chr04_622257_A_G	1.73972
D14.1_C	6491316_chr10_658902_C_T	1.73982
DCV102_A	5955780_chr10_123366_C_G	1.74063
C103_A1B	12046925_chr16_924090_G_A	1.74173
DCV192_C	3309429_chr05_417507_G_A	1.74199
D213	3107783_chr05_215861_A_G	1.7423
D15.3_A1B	3886137_chr07_147198_T_C	1.74293
DCV146_C	7505106_chr12_260497_G_A	1.74436
C12.1_A1B	3249794_chr05_357872_C_T	1.74506
CCV103_A1B	5955780_chr10_123366_C_G	1.7452
D14.1_A	6859476_chr11_281321_T_C	1.74723
DCV154_A	4931739_chr08_101853_G_A	1.74798
C104_A1B	3999857_chr07_260918_T_C	1.74832
C113_A1B	2144283_chr04_784280_T_C	1.74919
CCV127_C	8881915_chr13_559131_G_T	1.74981
C127_A	8390199_chr13_67415_T_C	1.75246
C112_A1B	8733066_chr13_410282_C_A	1.75304
DCV135_A	7266302_chr12_21693_C_G	1.75381
D135_C	415587_chr02_185379_G_A	1.75396
D155_C	10195236_chr15_163690_C_T	1.75466
C103_A	6493157_chr10_660743_C_T	1.75621
D136_A1B	5646788_chr09_254259_T_C	1.75639
D105_A	9095443_chr13_772659_T_G	1.75656
CCV118_C	3383723_chr05_491801_T_C	1.75664
D186_C	3931082_chr07_192143_C_T	1.757
CCV106_A1B	5153343_chr08_323457_G_A	1.75715
C13_C	5522785_chr09_130256_T_C	1.75724
D185_C	8733896_chr13_411112_C_T	1.75732
DCV170_C	601760_chr02_371552_C_T	1.75804
CCV114_A1B	2807678_chr04_1447675_G_A	1.75816
D14.2_C	9536037_chr14_288824_C_T	1.75819
C128_C	4222410_chr07_483471_T_G	1.75923
CCV126_C	978607_chr02_748399_T_C	1.75923
C115_A	6820186_chr11_242031_A_G	1.75925
C115_A	1539700_chr04_179697_A_C	1.75968
C125_C	10195236_chr15_163690_C_T	1.76104
D161_A1B	1631632_chr04_271629_C_G	1.76222
C12.1_A	3931082_chr07_192143_C_T	1.76223
C116_A1B	5660704_chr09_268175_G_A	1.76232
C11.1_A	3931082_chr07_192143_C_T	1.7634
C128_C	7850148_chr12_605539_C_A	1.76344
DCV191_C	11203669_chr16_80834_T_C	1.7638
DCV136_A1B	3296235_chr05_404313_T_C	1.76411
D123_C	11505035_chr16_382200_G_A	1.76468
CCV112_A1B	4930123_chr08_100237_A_G	1.76478
DCV121_C	7738190_chr12_493581_A_G	1.7648
DCV181_A1B	10947637_chr15_916091_C_G	1.7651
DCV177_C	4095335_chr07_356396_A_T	1.76513
D14.1_C	4030867_chr07_291928_T_C	1.7652
C104_C	5004891_chr08_175005_C_T	1.76552
D214	974266_chr02_744058_G_A	1.76639
DCV159_C	6799482_chr11_221327_T_C	1.76899
DCV130_C	1592551_chr04_232548_A_C	1.76902
CCV109_A1B	4926008_chr08_96122_A_G	1.7706
D17.1_C	436491_chr02_206283_T_C	1.7716
D118_A1B	6486159_chr10_653745_T_C	1.77184
D127_A	3381344_chr05_489422_G_A	1.77352
D195_C	10140652_chr15_109106_G_A	1.77402
CCV104_A1B	1541982_chr04_181979_T_G	1.77486
CCV112_C	427123_chr02_196915_T_C	1.77588
DCV195_C	7814643_chr12_570034_G_A	1.77654
CCV105_C	10601237_chr15_569691_G_A	1.77668
D114_A1B	11331581_chr16_208746_G_A	1.77674
D151_C	7195292_chr11_617137_T_C	1.77675
DCV117_C	4600600_chr07_861661_A_G	1.77733
C11.2_A1B	605575_chr02_375367_T_A	1.77749
C102_C	3931082_chr07_192143_C_T	1.77858
DCV169_A1B	7760061_chr12_515452_G_A	1.77863
C128_A1B	10202696_chr15_171150_T_C	1.77894
DCV155_A	10064762_chr15_33216_A_C	1.77939
CCV101_C	428993_chr02_198785_C_T	1.7808
CCV11.1_A	450266_chr02_220058_C_T	1.78172
CCV118_A1B	7276160_chr12_31551_C_A	1.78202
DCV150_C	1541982_chr04_181979_T_G	1.7833
DCV112_C	390008_chr02_159800_C_T	1.78598
C103_A	9482572_chr14_235359_T_C	1.78734
D194_A	7814643_chr12_570034_G_A	1.7875
CCV103_C	6929551_chr11_351396_A_G	1.78789
D180_C	694407_chr02_464199_T_A	1.78814
C12.1_C	9477104_chr14_229891_C_T	1.78866
D184_A1B	3405341_chr05_513419_A_T	1.78893
C127_C	9720517_chr14_473304_T_C	1.78899
CCV11.1_A	7735880_chr12_491271_A_G	1.78935
C116_A1B	4493592_chr07_754653_C_G	1.78945
D152_C	8052105_chr12_807496_A_G	1.78988
CCV12.1_A	2055577_chr04_695574_A_C	1.78994
D199	6198531_chr10_366117_C_T	1.7929
C11.1_C	1181038_chr03_137652_G_T	1.79512
C13_C	2705535_chr04_1345532_T_C	1.79571
C105_A1B	10195236_chr15_163690_C_T	1.79589
D162_C	581541_chr02_351333_G_A	1.79685
CCV13_C	3732778_chr06_263987_A_C	1.79898
DCV184_A1B	9157445_chr13_834661_C_T	1.79907
D110_A1B	661431_chr02_431223_A_G	1.79907
DCV102_A	797900_chr02_567692_A_G	1.79939
C112_C	4268225_chr07_529286_A_G	1.80016
C126_C	10249794_chr15_218248_T_C	1.80128
C11.1_A	698166_chr02_467958_C_T	1.80178
C110_C	622989_chr02_392781_T_G	1.80206
CCV115_A	7346337_chr12_101728_A_T	1.803
D170_A1B	5643408_chr09_250879_T_C	1.80392
CCV110_A1B	11199385_chr16_76550_G_A	1.80491
C11.1_A1B	3945455_chr07_206516_A_G	1.80617
CCV110_C	8426145_chr13_103361_A_G	1.80656
C127_A	3545231_chr06_76440_G_A	1.80746
D135_C	6480835_chr10_648421_T_C	1.80779
DCV112_C	11311716_chr16_188881_A_G	1.80951
D203	10189620_chr15_158074_T_C	1.80984
DCV113_C	3602041_chr06_133250_A_G	1.81006
C102_C	4224128_chr07_485189_G_A	1.81295
D169_A1B	9084391_chr13_761607_A_C	1.81327
D117_A	9713318_chr14_466105_G_A	1.81335
C125_C	7739955_chr12_495346_A_C	1.81362
DCV16.2_C	3308710_chr05_416788_C_T	1.81436
C128_C	8736435_chr13_413651_A_G	1.81449
DCV108_C	4956452_chr08_126566_T_C	1.81452
DCV169_C	10188393_chr15_156847_T_C	1.81453
D197_C	8079667_chr12_835058_G_A	1.81499
CCV108_C	8662426_chr13_339642_C_T	1.81727
CCV111_A1B	9324738_chr14_77525_A_G	1.81758
CCV128_A1B	9049840_chr13_727056_A_G	1.81772
DCV126_A1B	4931739_chr08_101853_G_A	1.81818
D104_A1B	11509000_chr16_386165_T_C	1.8186
D191_A	7902665_chr12_658056_A_T	1.8186
D156_C	11505035_chr16_382200_G_A	1.8189
CCV11.1_A1B	10172753_chr15_141207_C_T	1.81901
D113_C	1603000_chr04_242997_G_A	1.81963
C107_A1B	1537164_chr04_177161_T_C	1.81998
D182_C	8011852_chr12_767243_G_A	1.82016
DCV167_C	9706880_chr14_459667_G_A	1.82024
D170_C	404184_chr02_173976_T_C	1.82032
DCV188_C	4893967_chr08_64081_C_T	1.82033
DCV155_A	11455901_chr16_333066_G_C	1.8207
D186_C	9709078_chr14_461865_C_G	1.82074
D195_C	7814643_chr12_570034_G_A	1.82303
D16.1_C	3886137_chr07_147198_T_C	1.82316
C11.1_C	9732763_chr14_485550_T_C	1.82369
DCV117_A	605508_chr02_375300_T_C	1.82404
DCV155_A	4931739_chr08_101853_G_A	1.82493
D127_A	8735817_chr13_413033_A_G	1.82513
D150_C	2116843_chr04_756840_T_C	1.82621
D206	2227547_chr04_867544_G_A	1.82636
D102_A	8376011_chr13_53227_G_C	1.82667
D131_C	6027761_chr10_195347_T_C	1.82747
D186_C	11201526_chr16_78691_T_A	1.82777
CCV115_C	8962975_chr13_640191_T_C	1.82897
C12.1_A1B	5997254_chr10_164840_C_T	1.82944
C11.1_A1B	9732763_chr14_485550_T_C	1.83011
C114_A1B	6879896_chr11_301741_T_C	1.83104
D145_A1B	11507541_chr16_384706_A_G	1.83112
D14.2_C	7753890_chr12_509281_G_A	1.83132
D143_C	2728018_chr04_1368015_C_T	1.83159
D167_C	7853650_chr12_609041_T_C	1.83255
C13_A	2707433_chr04_1347430_G_A	1.83393
D110_A1B	4046441_chr07_307502_T_C	1.8348
C103_A1B	10202696_chr15_171150_T_C	1.83531
D203	9749506_chr14_502293_G_C	1.83544
C107_A1B	2001151_chr04_641148_C_T	1.83665
DCV114_A1B	6213114_chr10_380700_T_C	1.83837
D117_A	3293463_chr05_401541_A_G	1.83855
C103_A1B	4928166_chr08_98280_G_A	1.83874
C114_A1B	11496893_chr16_374058_A_G	1.83942
D179_C	6490965_chr10_658551_G_A	1.83965
CCV107_A1B	11498525_chr16_375690_G_A	1.84121
D105_A	9713803_chr14_466590_T_G	1.8431
C126_C	11503953_chr16_381118_T_C	1.84344
CCV102_C	10211396_chr15_179850_A_G	1.84377
D159_C	5951182_chr10_118768_A_G	1.84417
D167_C	6930145_chr11_351990_T_A	1.8447
CCV105_A1B	9078539_chr13_755755_G_A	1.84801
DCV196_C	7814643_chr12_570034_G_A	1.84825
C110_A1B	9066283_chr13_743499_C_A	1.8484
C105_C	6786984_chr11_208829_T_A	1.84896
D134_C	6495417_chr10_663003_A_C	1.84899
C12.1_A	695695_chr02_465487_C_T	1.85082
DCV157_C	11505035_chr16_382200_G_A	1.85151
DCV114_A1B	11313641_chr16_190806_G_C	1.85167
DCV174_C	4166424_chr07_427485_C_T	1.85206
D139_C	11201526_chr16_78691_T_A	1.85309
D161_A1B	6485430_chr10_653016_T_C	1.85319
D126_A1B	11509000_chr16_386165_T_C	1.85488
CCV102_C	1562121_chr04_202118_T_C	1.85502
D185_C	7849024_chr12_604415_G_A	1.85532
D102_A	4945858_chr08_115972_A_T	1.85539
D107_A1B	4138436_chr07_399497_T_C	1.85543
C11.1_A1B	6493575_chr10_661161_T_C	1.85595
DCV148_A	601760_chr02_371552_C_T	1.85671
DCV107_A1B	3334486_chr05_442564_T_G	1.85707
C114_C	8052064_chr12_807455_A_T	1.85711
C102_C	6493575_chr10_661161_T_C	1.85809
DCV105_A	10861859_chr15_830313_G_A	1.8582
D204	11200275_chr16_77440_A_G	1.85941
D114_A1B	6889301_chr11_311146_A_G	1.85966
D205	7894448_chr12_649839_A_G	1.86067
D14.3_C	6859476_chr11_281321_T_C	1.8608
C123_A1B	10512856_chr15_481310_C_T	1.86101
D199	7921220_chr12_676611_G_A	1.86154
D112_C	4945858_chr08_115972_A_T	1.8621
C124_C	7739955_chr12_495346_A_C	1.86222
CCV115_A1B	10962105_chr15_930559_G_C	1.86275
D142_A1B	3297335_chr05_405413_A_G	1.86595
CCV12.1_A	450266_chr02_220058_C_T	1.86797
DCV154_C	11383971_chr16_261136_C_G	1.86862
CCV127_C	11492580_chr16_369745_G_A	1.87101
D202	4976701_chr08_146815_C_A	1.87159
DCV184_A1B	2858523_chr04_1498520_G_A	1.87311
C114_A1B	3293463_chr05_401541_A_G	1.87416
C13_A	11550890_chr16_428055_T_C	1.8749
DCV116_C	8376011_chr13_53227_G_C	1.87512
D114_A1B	3294386_chr05_402464_G_A	1.87671
D134_C	3295475_chr05_403553_T_C	1.87731
CCV105_A1B	5153343_chr08_323457_G_A	1.87803
C103_A	1591263_chr04_231260_G_A	1.87895
C125	1951739_chr04_591736_T_C	1.87912
CCV126_A	9706880_chr14_459667_G_A	1.8806
CCV103_C	5989386_chr10_156972_A_T	1.88101
DCV193_A1B	10171558_chr15_140012_T_C	1.88216
C113_C	4268225_chr07_529286_A_G	1.88243
D170_C	9095443_chr13_772659_T_G	1.88249
D16.3_A1B	7851686_chr12_607077_C_A	1.8825
D14.3_A1B	4046810_chr07_307871_C_T	1.88393
C105_A1B	11199385_chr16_76550_G_A	1.88507
CCV12.1_A1B	4179637_chr07_440698_T_A	1.88596
C125_C	10548575_chr15_517029_A_G	1.88653
DCV186_C	7882698_chr12_638089_C_T	1.88788
DCV17.1_A	4969563_chr08_139677_G_C	1.88807
D128_C	2115102_chr04_755099_T_C	1.88845
DCV158_C	6799482_chr11_221327_T_C	1.88972
C118_C	10835693_chr15_804147_T_C	1.89173
C102_A1B	1562121_chr04_202118_T_C	1.89196
DCV154_A	10064762_chr15_33216_A_C	1.89203
DCV103_C	6428724_chr10_596310_C_T	1.89207
CCV105_C	8050788_chr12_806179_A_G	1.89314
D154_A	10064762_chr15_33216_A_C	1.89324
C128_A1B	698166_chr02_467958_C_T	1.89325
C101_C	4224128_chr07_485189_G_A	1.89433
C111_A1B	11509000_chr16_386165_T_C	1.89437
C12.2_C	695695_chr02_465487_C_T	1.89456
D148_A1B	6488971_chr10_656557_C_T	1.89469
D148_C	10177065_chr15_145519_T_C	1.89492
D16.3_C	3886137_chr07_147198_T_C	1.89716
CCV114_C	3301088_chr05_409166_T_C	1.89959
D166_C	3631657_chr06_162866_A_G	1.9
D158_C	5951182_chr10_118768_A_G	1.90206
DCV105_A	9713803_chr14_466590_T_G	1.90225
C128_A1B	8075849_chr12_831240_G_A	1.90265
DCV150_C	9689863_chr14_442650_T_A	1.9051
DCV179_C	4969923_chr08_140037_C_T	1.90551
D162_C	9729110_chr14_481897_A_G	1.90557
D210	6471445_chr10_639031_T_C	1.90559
C112_A1B	6491316_chr10_658902_C_T	1.9058
C107_C	11201526_chr16_78691_T_A	1.90655
C116_C	795356_chr02_565148_A_G	1.90717
D112_C	404184_chr02_173976_T_C	1.9073
DCV114_A1B	9542265_chr14_295052_T_C	1.90837
CCV115_A	2680896_chr04_1320893_C_T	1.90952
CCV103_C	393708_chr02_163500_A_G	1.90999
CCV110_A1B	5640124_chr09_247595_A_C	1.91055
D137_C	3293463_chr05_401541_A_G	1.91093
C128_C	11196052_chr16_73217_G_A	1.91144
C123_A1B	7265295_chr12_20686_C_T	1.91226
D185_C	3089243_chr05_197321_A_G	1.91235
D110_A1B	6838710_chr11_260555_A_G	1.91311
CCV110_C	5975310_chr10_142896_G_A	1.9136
D158_C	9875845_chr14_628632_G_C	1.91475
DCV175_A1B	3114925_chr05_223003_G_A	1.91489
C118_C	411490_chr02_181282_C_T	1.91563
C101_A1B	6493575_chr10_661161_T_C	1.91568
D102_A	11507541_chr16_384706_A_G	1.91571
DCV14.3_C	6859476_chr11_281321_T_C	1.91694
C118_C	9729110_chr14_481897_A_G	1.91897
DCV15.1_C	7853650_chr12_609041_T_C	1.91899
D110_A1B	1620731_chr04_260728_A_G	1.91975
CCV109_A1B	764839_chr02_534631_C_T	1.91975
C102_C	8036106_chr12_791497_G_T	1.9202
DCV155_A	8368995_chr13_46211_C_T	1.92069
DCV147_C	9715703_chr14_468490_A_G	1.9211
CCV109_C	4033053_chr07_294114_G_A	1.92118
CCV115_A	8967756_chr13_644972_T_G	1.9215
D169_C	601760_chr02_371552_C_T	1.92281
D213	4976701_chr08_146815_C_A	1.92468
D150_C	5587800_chr09_195271_C_G	1.92601
D185_C	11201526_chr16_78691_T_A	1.92647
DCV154_C	7922511_chr12_677902_T_C	1.92652
DCV143_A1B	6501831_chr10_669417_G_A	1.92682
D102_A	9713318_chr14_466105_G_A	1.92683
D147_A1B	7947601_chr12_702992_T_C	1.92687
C102_C	3086419_chr05_194497_C_T	1.92697
C102_C	1562121_chr04_202118_T_C	1.92829
D117_C	5619827_chr09_227298_A_T	1.92964
C107_A1B	10483154_chr15_451608_A_G	1.92964
DCV173_A	10570680_chr15_539134_C_T	1.93018
D182_C	5712197_chr09_319668_C_T	1.9307
C101_C	1562121_chr04_202118_T_C	1.9307
D153_C	2177855_chr04_817852_C_T	1.93194
C101_C	6493575_chr10_661161_T_C	1.93196
C115_C	3254920_chr05_362998_C_T	1.93238
D199	3393681_chr05_501759_T_C	1.93291
C115_C	1572226_chr04_212223_A_G	1.933
D210	3390451_chr05_498529_G_A	1.93346
C113_A1B	9662196_chr14_414983_T_C	1.93406
C115_A1B	2731000_chr04_1370997_T_C	1.93455
D151_C	3356411_chr05_464489_G_A	1.93456
CCV128_A1B	4931376_chr08_101490_G_A	1.93463
D107_A1B	3293463_chr05_401541_A_G	1.93526
C113_A1B	862950_chr02_632742_T_C	1.9354
C114_A1B	1521425_chr04_161422_C_T	1.93569
DCV169_A1B	10177749_chr15_146203_C_T	1.93612
D202	9548505_chr14_301292_T_C	1.93634
DCV154_A	8392947_chr13_70163_A_G	1.93668
D169_A1B	6488971_chr10_656557_C_T	1.93806
CCV11.1_C	393708_chr02_163500_A_G	1.93914
CCV11.1_A1B	4179637_chr07_440698_T_A	1.93924
CCV12.2_C	1573702_chr04_213699_C_T	1.9396
CCV128_C	8004049_chr12_759440_A_G	1.94063
C124	5976541_chr10_144127_T_C	1.94602
C112_C	3295475_chr05_403553_T_C	1.94631
C101_C	11196052_chr16_73217_G_A	1.94775
D186_C	8049292_chr12_804683_G_A	1.94794
C104_A1B	4261074_chr07_522135_C_T	1.94851
DCV148_A1B	7782182_chr12_537573_A_G	1.94911
DCV188_A	10202467_chr15_170921_A_G	1.94967
D127_A	11507541_chr16_384706_A_G	1.94975
C12.1_A	4945858_chr08_115972_A_T	1.95043
DCV14.1_C	4119612_chr07_380673_A_T	1.95046
CCV103_A	4931376_chr08_101490_G_A	1.95067
D176_C	6491316_chr10_658902_C_T	1.95108
C112_C	11196052_chr16_73217_G_A	1.95152
DCV121_C	5587800_chr09_195271_C_G	1.95235
D17.3_A1B	4969563_chr08_139677_G_C	1.95284
C128_C	3295475_chr05_403553_T_C	1.95333
DCV146_C	2371936_chr04_1011933_A_T	1.95455
C12.1_C	8036106_chr12_791497_G_T	1.95483
DCV110_A1B	6487879_chr10_655465_C_T	1.95546
D116_C	5992616_chr10_160202_G_C	1.95556
C108_A1B	3360095_chr05_468173_A_G	1.95603
DCV16.3_A1B	10171558_chr15_140012_T_C	1.95634
DCV102_A	2691498_chr04_1331495_G_A	1.95742
C103_A	11507541_chr16_384706_A_G	1.95909
DCV189_C	4967729_chr08_137843_G_A	1.95945
DCV194_C	4140851_chr07_401912_G_T	1.96002
D116_C	8376011_chr13_53227_G_C	1.9608
CCV118_C	411490_chr02_181282_C_T	1.96124
D17.3_A1B	10966059_chr15_934513_G_A	1.96186
DCV178_A1B	3113824_chr05_221902_T_C	1.96281
D125_C	11195341_chr16_72506_G_T	1.9629
D102_A	3381344_chr05_489422_G_A	1.96291
DCV151_C	526120_chr02_295912_T_C	1.96349
DCV197_C	4166545_chr07_427606_A_G	1.96402
D191_A	4012369_chr07_273430_C_T	1.96561
C13_C	1521425_chr04_161422_C_T	1.96645
C127_A1B	5470803_chr09_78274_A_G	1.96861
C103_C	7850148_chr12_605539_C_A	1.96948
CCV101_A1B	7893869_chr12_649260_C_T	1.97182
D155_C	5583730_chr09_191201_A_G	1.97292
DCV179_A	4930902_chr08_101016_G_A	1.9734
D117_A	7947601_chr12_702992_T_C	1.97609
DCV174_C	4967522_chr08_137636_C_T	1.97858
C116_A1B	5997254_chr10_164840_C_T	1.9795
CCV12.1_A	5989897_chr10_157483_A_G	1.98047
C116_A1B	9603576_chr14_356363_G_A	1.98145
C101_A1B	7977046_chr12_732437_G_A	1.98189
C104_C	8986863_chr13_664079_T_C	1.98301
D110_A1B	2261107_chr04_901104_T_A	1.98343
D117_C	6486159_chr10_653745_T_C	1.98364
DCV154_A1B	6950628_chr11_372473_G_A	1.98366
CCV11.1_A	1573702_chr04_213699_C_T	1.98369
C125	10068587_chr15_37041_T_G	1.98388
C104_A1B	11627095_chr16_504260_G_A	1.98567
CCV12.2_C	10836241_chr15_804695_C_T	1.98638
DCV121_C	10164256_chr15_132710_A_G	1.98783
DCV130_C	10198890_chr15_167344_T_A	1.98826
D147_C	10177065_chr15_145519_T_C	1.98958
DCV14.2_C	8377447_chr13_54663_C_T	1.99062
C103_C	1181038_chr03_137652_G_T	1.99173
C12.2_C	1572226_chr04_212223_A_G	1.99183
CCV115_A1B	7181029_chr11_602874_C_G	1.99183
DCV158_C	5976541_chr10_144127_T_C	1.99188
DCV196_C	5021127_chr08_191241_A_G	1.99194
C105_C	9734073_chr14_486860_T_A	1.99271
D191_C	3886137_chr07_147198_T_C	1.99292
C112_A1B	5997254_chr10_164840_C_T	1.99303
DCV197_C	8377447_chr13_54663_C_T	1.99364
C128_A1B	12046925_chr16_924090_G_A	1.99374
DCV145_A1B	446731_chr02_216523_A_G	1.9955
DCV104_A1B	4931739_chr08_101853_G_A	1.99814
D147_A	9713803_chr14_466590_T_G	1.99817
D14.1_A	9536037_chr14_288824_C_T	1.99883
DCV116_C	8011852_chr12_767243_G_A	2.00077
D176_C	6815324_chr11_237169_C_T	2.001
D144_C	8376011_chr13_53227_G_C	2.00168
DCV135_A	9351663_chr14_104450_C_T	2.00261
D188_C	7891316_chr12_646707_A_G	2.00265
CCV105_C	7885056_chr12_640447_G_A	2.00348
DCV139_C	392462_chr02_162254_A_G	2.0042
C13_A	1183343_chr03_139957_G_A	2.0057
DCV108_C	569717_chr02_339509_G_A	2.00577
CCV101_C	10459789_chr15_428243_G_C	2.00681
C128_A1B	4928166_chr08_98280_G_A	2.00813
C114_A1B	3368726_chr05_476804_G_A	2.00877
C11.2_C	4222410_chr07_483471_T_G	2.00933
C11.2_C	8049292_chr12_804683_G_A	2.00975
C111_A1B	2835641_chr04_1475638_G_A	2.00997
CCV115_A1B	1572226_chr04_212223_A_G	2.01117
D15.1_A	3928855_chr07_189916_T_G	2.01277
C106_C	9597716_chr14_350503_A_G	2.01406
D16.2_C	6905827_chr11_327672_C_G	2.01612
D15.3_C	3928855_chr07_189916_T_G	2.01626
C117_C	10515880_chr15_484334_T_C	2.01649
D16.1_A	7851686_chr12_607077_C_A	2.01867
DCV188_A	4969923_chr08_140037_C_T	2.01923
DCV152_A1B	6480835_chr10_648421_T_C	2.01935
D16.1_A	6905827_chr11_327672_C_G	2.02166
CCV112_A1B	9069834_chr13_747050_T_C	2.02199
DCV188_A	7162835_chr11_584680_C_A	2.02227
D202	136669_chr01_136669_G_A	2.02323
D129_A1B	4944815_chr08_114929_A_G	2.02352
DCV127_A	797900_chr02_567692_A_G	2.03004
D135_C	10099320_chr15_67774_G_A	2.03066
C119	6471445_chr10_639031_T_C	2.03122
D108_C	5992616_chr10_160202_G_C	2.03271
DCV143_C	7872826_chr12_628217_G_T	2.03281
CCV12.2_C	7737186_chr12_492577_T_C	2.03298
D127_A	4945858_chr08_115972_A_T	2.03316
C103_A	7888449_chr12_643840_G_A	2.03325
D14.1_C	6815324_chr11_237169_C_T	2.03386
D191_A	6928500_chr11_350345_T_G	2.03611
DCV185_C	438400_chr02_208192_C_T	2.03791
C118_A1B	4904514_chr08_74628_C_G	2.03837
D198_C	10577745_chr15_546199_G_A	2.04036
C101_A1B	8736435_chr13_413651_A_G	2.04184
C102_C	9525299_chr14_278086_T_C	2.04247
DCV155_A1B	8136484_chr12_891875_T_C	2.04315
C128_C	1181038_chr03_137652_G_T	2.04762
DCV114_A1B	10493631_chr15_462085_T_C	2.04918
D209	5976541_chr10_144127_T_C	2.04921
D216	5976541_chr10_144127_T_C	2.05016
D130_C	5989386_chr10_156972_A_T	2.05054
DCV172_A1B	9689605_chr14_442392_C_A	2.0509
C102_A1B	3249794_chr05_357872_C_T	2.05101
D193_C	3901888_chr07_162949_C_T	2.05474
C124_C	10548575_chr15_517029_A_G	2.05506
C13_C	3504377_chr06_35586_G_A	2.05641
C12.1_C	1181038_chr03_137652_G_T	2.0566
DCV186_C	438400_chr02_208192_C_T	2.05884
D209	10064762_chr15_33216_A_C	2.05952
C104_A	6940045_chr11_361890_C_T	2.06105
C115_C	7346337_chr12_101728_A_T	2.06175
C115_C	11340855_chr16_218020_T_C	2.06264
D183_C	7891316_chr12_646707_A_G	2.06502
D185_C	8049292_chr12_804683_G_A	2.06585
CCV102_C	7177332_chr11_599177_A_G	2.06783
D142_A1B	4944815_chr08_114929_A_G	2.06798
CCV103_A	10220777_chr15_189231_G_A	2.06877
C108_C	11201526_chr16_78691_T_A	2.06971
C119	3390451_chr05_498529_G_A	2.07011
CCV105_C	9594690_chr14_347477_C_G	2.07025
C11.1_A	4945858_chr08_115972_A_T	2.07106
D208	9478248_chr14_231035_G_A	2.07431
DCV147_A	7265861_chr12_21252_T_C	2.07469
DCV148_A1B	7937485_chr12_692876_T_C	2.07537
D103_C	11196052_chr16_73217_G_A	2.07653
C11.1_A1B	8733896_chr13_411112_C_T	2.07866
C101_A1B	698166_chr02_467958_C_T	2.08044
CCV103_A	783091_chr02_552883_G_A	2.08156
CCV127_C	10174947_chr15_143401_A_G	2.08304
C125	6196436_chr10_364022_T_C	2.08413
C124	7373698_chr12_129089_C_T	2.08429
D215	9443329_chr14_196116_A_G	2.08534
DCV152_A1B	6875079_chr11_296924_G_A	2.08727
C116_A1B	346729_chr02_116521_C_T	2.08809
D15.1_C	8386350_chr13_63566_A_G	2.08858
DCV148_C	5092506_chr08_262620_T_C	2.08876
CCV13_C	4931739_chr08_101853_G_A	2.08909
DCV148_C	9333943_chr14_86730_A_G	2.09159
D105_A	8375119_chr13_52335_G_A	2.09185
C107_A1B	5454586_chr09_62057_A_C	2.09203
DCV113_C	6913228_chr11_335073_C_T	2.09341
D147_A1B	8375119_chr13_52335_G_A	2.09343
CCV102_C	7738190_chr12_493581_A_G	2.09389
DCV161_A1B	8369542_chr13_46758_C_T	2.0939
DCV121_C	2109760_chr04_749757_A_G	2.09597
CCV12.2_C	6497854_chr10_665440_A_C	2.09782
DCV179_A	4095335_chr07_356396_A_T	2.09786
D14.3_C	7869566_chr12_624957_T_C	2.09866
DCV109_C	7999802_chr12_755193_A_G	2.09883
DCV14.1_A	10570680_chr15_539134_C_T	2.09906
DCV135_C	9335065_chr14_87852_G_A	2.10068
DCV161_A1B	7813157_chr12_568548_G_A	2.10094
CCV13_C	9299871_chr14_52658_G_T	2.10168
CCV115_A1B	702521_chr02_472313_A_C	2.10169
CCV103_A1B	4931376_chr08_101490_G_A	2.10266
DCV14.3_A1B	3296235_chr05_404313_T_C	2.10319
D151_C	8398557_chr13_75773_A_T	2.10327
C12.2_C	3086802_chr05_194880_C_T	2.10465
D202	3834075_chr07_95136_G_T	2.10493
D16.1_A	4012369_chr07_273430_C_T	2.10727
CCV114_A1B	9509727_chr14_262514_T_G	2.10775
CCV113_A1B	4444158_chr07_705219_C_T	2.10814
D148_A	3629829_chr06_161038_G_C	2.10842
C115_A1B	3255751_chr05_363829_T_C	2.10926
D132_A1B	4046810_chr07_307871_C_T	2.10949
DCV130_C	589677_chr02_359469_A_G	2.10962
D213	3834075_chr07_95136_G_T	2.11039
C112_C	9525299_chr14_278086_T_C	2.11138
DCV179_A	9680363_chr14_433150_G_A	2.11182
D170_C	601760_chr02_371552_C_T	2.11283
DCV108_C	8011852_chr12_767243_G_A	2.11538
DCV107_A1B	10947637_chr15_916091_C_G	2.11643
C118_C	10529749_chr15_498203_A_G	2.11645
CCV106_A1B	5669460_chr09_276931_C_T	2.11661
C116_A1B	8397830_chr13_75046_C_A	2.11676
D173_C	4138436_chr07_399497_T_C	2.1182
D188_C	10583968_chr15_552422_A_T	2.12009
DCV194_C	7814643_chr12_570034_G_A	2.12098
D213	9548505_chr14_301292_T_C	2.12231
DCV159_C	5976541_chr10_144127_T_C	2.12318
DCV170_A1B	8374142_chr13_51358_G_T	2.12352
CCV110_C	9597716_chr14_350503_A_G	2.12368
D119_C	3294386_chr05_402464_G_A	2.1245
C112_A1B	698166_chr02_467958_C_T	2.12578
C11.1_A	6493157_chr10_660743_C_T	2.12649
C128_A1B	7888449_chr12_643840_G_A	2.1265
DCV105_A	8622626_chr13_299842_C_T	2.12785
C114_C	9509479_chr14_262266_G_A	2.12849
C105_C	4109583_chr07_370644_G_T	2.13233
DCV147_A	605508_chr02_375300_T_C	2.13265
D154_A	5441672_chr09_49143_G_A	2.13524
C102_C	11196052_chr16_73217_G_A	2.1355
C11.1_A1B	4928166_chr08_98280_G_A	2.13636
DCV112_C	7894448_chr12_649839_A_G	2.13714
CCV102_C	410590_chr02_180382_A_G	2.13989
DCV134_C	10158786_chr15_127240_G_A	2.14052
D134_C	11506193_chr16_383358_T_C	2.14132
D118_A1B	11311716_chr16_188881_A_G	2.14135
D202	10214492_chr15_182946_T_C	2.14206
CCV104_A1B	10175143_chr15_143597_C_T	2.14257
DCV188_A	7529373_chr12_284764_G_A	2.14341
DCV125_C	8377447_chr13_54663_C_T	2.14343
DCV198_C	8377447_chr13_54663_C_T	2.14489
C11.2_A1B	5454586_chr09_62057_A_C	2.14747
C11.2_C	9525299_chr14_278086_T_C	2.14771
CCV116_C	2676637_chr04_1316634_A_G	2.14917
C11.1_C	4928366_chr08_98480_A_T	2.1494
C13_A1B	5964815_chr10_132401_C_T	2.15068
DCV146_C	393708_chr02_163500_A_G	2.15288
D129_A1B	3381344_chr05_489422_G_A	2.15335
CCV114_A1B	3301088_chr05_409166_T_C	2.15462
CCV106_C	6800885_chr11_222730_G_A	2.15498
D134_C	681981_chr02_451773_T_C	2.15576
C103_C	3295475_chr05_403553_T_C	2.15744
DCV127_A	5980471_chr10_148057_G_A	2.15811
DCV155_A1B	10962105_chr15_930559_G_C	2.15813
DCV158_C	8426145_chr13_103361_A_G	2.15981
D201	8414269_chr13_91485_G_A	2.16216
C103_C	10202696_chr15_171150_T_C	2.16217
C13_A1B	728550_chr02_498342_G_A	2.16242
D147_A1B	3293463_chr05_401541_A_G	2.16354
D16.3_C	6905827_chr11_327672_C_G	2.16559
D130_C	680219_chr02_450011_A_T	2.16602
DCV144_C	1604141_chr04_244138_T_G	2.16678
D167_C	11389563_chr16_266728_G_T	2.16745
D129_A1B	11509000_chr16_386165_T_C	2.16746
D127_A	8375119_chr13_52335_G_A	2.16774
C12.1_C	4930123_chr08_100237_A_G	2.16786
CCV105_A1B	5696116_chr09_303587_T_C	2.16851
D199	6471445_chr10_639031_T_C	2.16862
DCV127_A	7953786_chr12_709177_G_C	2.16979
C11.2_C	3086802_chr05_194880_C_T	2.17138
C12.1_A1B	9713318_chr14_466105_G_A	2.17183
DCV117_A	4930123_chr08_100237_A_G	2.17494
D142_A1B	11509000_chr16_386165_T_C	2.17699
CCV101_C	1572226_chr04_212223_A_G	2.17701
C12.1_C	695695_chr02_465487_C_T	2.1772
CCV115_C	7346337_chr12_101728_A_T	2.17826
C11.2_C	11201526_chr16_78691_T_A	2.17833
D209	971030_chr02_740822_G_A	2.17861
D157_C	11505035_chr16_382200_G_A	2.17882
C11.1_A1B	8036732_chr12_792123_A_T	2.17922
DCV130_C	3293463_chr05_401541_A_G	2.17933
C103_A1B	1562233_chr04_202230_T_G	2.17941
C13_A	4355429_chr07_616490_T_A	2.18031
C12.1_A	4223669_chr07_484730_G_A	2.18081
C11.1_C	1591320_chr04_231317_A_G	2.18313
CCV109_A1B	10064762_chr15_33216_A_C	2.1838
CCV12.1_A1B	9069834_chr13_747050_T_C	2.18382
C110_C	5976541_chr10_144127_T_C	2.18464
DCV195_C	4120459_chr07_381520_C_G	2.18476
CCV13_A	9299455_chr14_52242_C_T	2.18606
D176_A	10200698_chr15_169152_A_G	2.18612
D16.2_C	3886137_chr07_147198_T_C	2.18616
DCV139_C	2116843_chr04_756840_T_C	2.1863
CCV107_C	10836241_chr15_804695_C_T	2.18657
DCV156_C	10102440_chr15_70894_C_T	2.18729
C128_A1B	5997254_chr10_164840_C_T	2.18791
C11.2_C	695695_chr02_465487_C_T	2.18829
DCV119_C	10178708_chr15_147162_G_A	2.1896
D134_C	8376011_chr13_53227_G_C	2.18994
D176_C	4138436_chr07_399497_T_C	2.19147
D123_C	2177855_chr04_817852_C_T	2.19313
DCV102_A	6490114_chr10_657700_C_T	2.19363
C109_A1B	5423453_chr09_30924_C_T	2.19596
DCV123_C	5587800_chr09_195271_C_G	2.19659
D199	10212080_chr15_180534_A_G	2.19671
C103_A1B	698166_chr02_467958_C_T	2.19707
CCV12.1_C	9516821_chr14_269608_G_C	2.19998
DCV148_A	7271531_chr12_26922_C_T	2.20061
DCV112_C	8377700_chr13_54916_A_G	2.20166
DCV155_A	5442917_chr09_50388_T_A	2.20214
C13_A1B	2727394_chr04_1367391_A_C	2.20242
D189_C	9548505_chr14_301292_T_C	2.20311
D181_A1B	4046810_chr07_307871_C_T	2.20514
D16.1_C	6905827_chr11_327672_C_G	2.20988
C104_C	4123983_chr07_385044_A_C	2.21022
DCV181_A1B	1443182_chr04_83179_G_A	2.21236
C12.1_C	4268225_chr07_529286_A_G	2.21571
D157_C	7949404_chr12_704795_A_G	2.21754
CCV110_A1B	5153343_chr08_323457_G_A	2.21786
CCV108_C	6497854_chr10_665440_A_C	2.21811
DCV14.1_A	4969923_chr08_140037_C_T	2.2187
D159_C	9749506_chr14_502293_G_C	2.22325
D214	10064762_chr15_33216_A_C	2.22507
D123_C	1604141_chr04_244138_T_G	2.22517
CCV102_C	3382466_chr05_490544_C_T	2.22578
DCV182_C	10164256_chr15_132710_A_G	2.22589
D114_A1B	9700304_chr14_453091_C_A	2.22669
C104_A	8982854_chr13_660070_T_C	2.22689
C104_C	7207308_chr11_629153_C_G	2.22698
D213	10214492_chr15_182946_T_C	2.22707
C115_A1B	619788_chr02_389580_C_T	2.22884
C110_C	4022719_chr07_283780_C_T	2.22897
DCV154_A	5441672_chr09_49143_G_A	2.22959
D143_C	591674_chr02_361466_T_C	2.22972
C101_C	3086419_chr05_194497_C_T	2.2301
C117_C	411490_chr02_181282_C_T	2.2315
DCV127_A	6480835_chr10_648421_T_C	2.23461
C128_A1B	1562233_chr04_202230_T_G	2.23527
C128_C	8036106_chr12_791497_G_T	2.23537
C110_C	6767878_chr11_189723_G_A	2.23651
C107_C	1572226_chr04_212223_A_G	2.23654
D186_C	1562121_chr04_202118_T_C	2.23765
C12.1_A	11627983_chr16_505148_G_A	2.2386
D173_C	6491316_chr10_658902_C_T	2.23861
CCV11.2_C	7738190_chr12_493581_A_G	2.2414
D131_C	1591263_chr04_231260_G_A	2.24315
C116_C	478765_chr02_248557_G_T	2.2432
CCV110_C	6800885_chr11_222730_G_A	2.24445
DCV147_A1B	8004453_chr12_759844_T_C	2.24453
D202	6181792_chr10_349378_C_T	2.24483
DCV17.1_C	4947385_chr08_117499_G_A	2.24675
C112_C	8733066_chr13_410282_C_A	2.24707
D134_C	5992616_chr10_160202_G_C	2.24989
C115_A	8984459_chr13_661675_T_C	2.25132
D132_A1B	1606451_chr04_246448_G_C	2.25323
C103_C	9713318_chr14_466105_G_A	2.25327
D211	10841910_chr15_810364_G_T	2.25373
C113_C	11496778_chr16_373943_G_A	2.25386
D188_A	7871033_chr12_626424_T_A	2.25468
D139_C	7889162_chr12_644553_A_G	2.25706
D192_C	6905827_chr11_327672_C_G	2.26019
D143_C	390008_chr02_159800_C_T	2.26053
C12.1_A1B	8733066_chr13_410282_C_A	2.26169
C107_C	11496778_chr16_373943_G_A	2.26369
D155_A1B	10962105_chr15_930559_G_C	2.2638
D143_A1B	2229652_chr04_869649_C_T	2.26472
C11.1_C	661048_chr02_430840_C_A	2.26646
D192_C	3928855_chr07_189916_T_G	2.26695
DCV112_C	3294386_chr05_402464_G_A	2.26841
C103_A	3381344_chr05_489422_G_A	2.26859
C111_A1B	11198958_chr16_76123_C_T	2.26956
C111_A1B	611569_chr02_381361_C_G	2.27167
C103_A1B	5997254_chr10_164840_C_T	2.27171
CCV106_C	9594690_chr14_347477_C_G	2.27252
C12.2_C	9525299_chr14_278086_T_C	2.27397
D121_C	11201526_chr16_78691_T_A	2.27479
D112_C	7901502_chr12_656893_G_A	2.27514
D170_A1B	6488971_chr10_656557_C_T	2.27588
D192_C	7853650_chr12_609041_T_C	2.27628
D154_A	11455901_chr16_333066_G_C	2.27834
CCV111_C	6786984_chr11_208829_T_A	2.27929
D214	9709078_chr14_461865_C_G	2.27984
DCV146_C	5587800_chr09_195271_C_G	2.28174
D163_C	591068_chr02_360860_T_C	2.2819
C112_A1B	10183687_chr15_152141_G_A	2.28591
D116_C	3295475_chr05_403553_T_C	2.28662
CCV102_C	10467076_chr15_435530_A_G	2.28756
DCV134_C	3294386_chr05_402464_G_A	2.28767
D193_C	6905827_chr11_327672_C_G	2.28978
DCV106_C	8378535_chr13_55751_G_A	2.29527
D212	8414269_chr13_91485_G_A	2.2955
D169_C	411490_chr02_181282_C_T	2.29564
DCV161_A1B	6485430_chr10_653016_T_C	2.29644
D176_C	9506097_chr14_258884_C_T	2.29742
D16.3_A1B	10171558_chr15_140012_T_C	2.29803
CCV11.2_C	1573702_chr04_213699_C_T	2.29811
DCV17.1_C	10557937_chr15_526391_T_C	2.3005
D213	136669_chr01_136669_G_A	2.30081
D150_C	4625437_chr07_886498_G_T	2.30306
D210	10214492_chr15_182946_T_C	2.30328
D167_C	3631657_chr06_162866_A_G	2.30652
DCV188_A	10835693_chr15_804147_T_C	2.30859
DCV130_C	8018705_chr12_774096_G_C	2.30969
C103_C	4929961_chr08_100075_A_G	2.31016
D166_C	11389563_chr16_266728_G_T	2.31017
D128_C	7874052_chr12_629443_C_T	2.3116
D144_C	3294386_chr05_402464_G_A	2.31198
D205	6910492_chr11_332337_A_G	2.31231
DCV17.1_A	10966059_chr15_934513_G_A	2.31363
C115_A1B	4931739_chr08_101853_G_A	2.31431
CCV117_C	411490_chr02_181282_C_T	2.31713
DCV116_C	7760061_chr12_515452_G_A	2.3177
C103_A1B	9713318_chr14_466105_G_A	2.31854
C115_A	7189378_chr11_611223_C_A	2.32117
D200	10838507_chr15_806961_G_T	2.32208
DCV15.1_A	7894448_chr12_649839_A_G	2.32218
D191_C	6905827_chr11_327672_C_G	2.32219
DCV131_C	3568519_chr06_99728_A_G	2.32757
D161_A1B	8369542_chr13_46758_C_T	2.3279
D108_C	408562_chr02_178354_C_T	2.32939
DCV141_C	8376011_chr13_53227_G_C	2.33095
D154_A	8368995_chr13_46211_C_T	2.331
C103_C	8036106_chr12_791497_G_T	2.33347
CCV116_C	3295475_chr05_403553_T_C	2.33348
CCV108_C	9692981_chr14_445768_G_A	2.3338
C13_A	5970823_chr10_138409_C_T	2.33464
C113_C	8736435_chr13_413651_A_G	2.33884
C13_A	5531893_chr09_139364_A_G	2.33907
D108_C	669072_chr02_438864_T_C	2.34116
C104_C	6493157_chr10_660743_C_T	2.34131
CCV107_C	1573702_chr04_213699_C_T	2.34266
DCV114_A1B	6488971_chr10_656557_C_T	2.34297
D212	6358679_chr10_526265_T_G	2.34406
DCV135_C	5634418_chr09_241889_A_G	2.34502
D162_C	8073877_chr12_829268_C_T	2.34542
D201	6358679_chr10_526265_T_G	2.34622
CCV126_A1B	5424433_chr09_31904_G_A	2.34717
DCV108_C	408562_chr02_178354_C_T	2.34998
D207	10064762_chr15_33216_A_C	2.35023
D209	5420900_chr09_28371_C_T	2.35124
CCV109_A1B	7874052_chr12_629443_C_T	2.35273
D15.1_C	3928855_chr07_189916_T_G	2.35404
D165_A1B	7747804_chr12_503195_A_G	2.35457
DCV14.3_A1B	10947637_chr15_916091_C_G	2.35567
D147_C	4945858_chr08_115972_A_T	2.35604
C102_A1B	698166_chr02_467958_C_T	2.35618
D211	975996_chr02_745788_G_A	2.35635
CCV116_A1B	3301088_chr05_409166_T_C	2.35848
D216	10064762_chr15_33216_A_C	2.35921
C125_C	411490_chr02_181282_C_T	2.36006
CCV116_C	1602004_chr04_242001_G_C	2.36088
CCV103_C	8004049_chr12_759440_A_G	2.36121
D173_A	10200698_chr15_169152_A_G	2.36214
D200	975996_chr02_745788_G_A	2.36399
DCV109_C	8376011_chr13_53227_G_C	2.36415
C111_C	4222410_chr07_483471_T_G	2.36557
D202	9715703_chr14_468490_A_G	2.36669
D16.2_C	7853650_chr12_609041_T_C	2.36753
DCV14.3_C	10962105_chr15_930559_G_C	2.36778
C11.1_C	4223669_chr07_484730_G_A	2.37131
DCV15.3_A1B	8375119_chr13_52335_G_A	2.37131
C108_C	3089243_chr05_197321_A_G	2.3715
C104_A1B	8735817_chr13_413033_A_G	2.37346
C116_C	5955920_chr10_123506_G_A	2.37481
D118_A1B	4944815_chr08_114929_A_G	2.37538
D211	8584039_chr13_261255_A_G	2.37673
C122	3107783_chr05_215861_A_G	2.37804
D189_C	670422_chr02_440214_A_T	2.37984
C114_A1B	7177668_chr11_599513_G_A	2.38454
C12.1_A	11507541_chr16_384706_A_G	2.3854
C114_C	7204811_chr11_626656_C_T	2.38576
DCV14.1_C	10912333_chr15_880787_C_T	2.38644
C112_C	1562121_chr04_202118_T_C	2.38758
D116_C	681981_chr02_451773_T_C	2.39079
C119	10200254_chr15_168708_C_T	2.39337
D14.2_C	694407_chr02_464199_T_A	2.39568
D130_C	408562_chr02_178354_C_T	2.39573
DCV157_C	7986594_chr12_741985_G_A	2.3974
D15.1_A	10193314_chr15_161768_T_G	2.39874
D139_C	9506412_chr14_259199_T_A	2.40152
D188_C	4122515_chr07_383576_G_T	2.40621
C124_C	411490_chr02_181282_C_T	2.40835
C127_A1B	10073333_chr15_41787_A_T	2.40838
DCV112_C	583816_chr02_353608_A_G	2.41067
D16.1_C	7853650_chr12_609041_T_C	2.41643
DCV165_A1B	9696190_chr14_448977_C_G	2.41686
C125	5976541_chr10_144127_T_C	2.41733
C115_C	7181562_chr11_603407_T_C	2.41787
D148_A1B	5646788_chr09_254259_T_C	2.41888
D177_C	9536037_chr14_288824_C_T	2.42157
C118_C	3381344_chr05_489422_G_A	2.42389
C11.2_C	3931082_chr07_192143_C_T	2.42584
D189_C	10962105_chr15_930559_G_C	2.42883
C116_C	8376011_chr13_53227_G_C	2.42906
D117_C	8376011_chr13_53227_G_C	2.43
DCV16.1_A	6931076_chr11_352921_T_C	2.43221
DCV16.1_C	6931076_chr11_352921_T_C	2.43456
D121_C	9506412_chr14_259199_T_A	2.43558
D189_C	10200698_chr15_169152_A_G	2.43905
C115_A	11509000_chr16_386165_T_C	2.44111
D148_A1B	7947601_chr12_702992_T_C	2.44145
DCV137_C	10178708_chr15_147162_G_A	2.44212
C124_A1B	7284727_chr12_40118_G_A	2.44309
DCV17.2_C	10166821_chr15_135275_C_G	2.44597
D116_C	5587800_chr09_195271_C_G	2.45017
D174_C	9536037_chr14_288824_C_T	2.45252
D200	8661214_chr13_338430_A_G	2.45364
D210	9713803_chr14_466590_T_G	2.45377
DCV108_C	10184468_chr15_152922_C_T	2.45597
D216	971030_chr02_740822_G_A	2.4563
DCV14.1_A	10093240_chr15_61694_A_G	2.45814
DCV180_C	10564458_chr15_532912_G_A	2.4619
DCV146_C	4945858_chr08_115972_A_T	2.46225
DCV185_C	7882698_chr12_638089_C_T	2.46356
CCV11.2_C	10216798_chr15_185252_G_C	2.46485
CCV115_C	701204_chr02_470996_A_G	2.46537
DCV105_A	8377700_chr13_54916_A_G	2.4666
CCV103_C	4931376_chr08_101490_G_A	2.46812
C11.1_A	3297335_chr05_405413_A_G	2.46855
D16.3_C	7853650_chr12_609041_T_C	2.46951
D180_C	7869566_chr12_624957_T_C	2.4696
D207	5420900_chr09_28371_C_T	2.46966
DCV186_C	783605_chr02_553397_A_G	2.47146
D185_C	695695_chr02_465487_C_T	2.47159
D143_A1B	6494192_chr10_661778_C_T	2.47445
C109_A1B	6850004_chr11_271849_C_T	2.48338
CCV116_A1B	6919552_chr11_341397_A_T	2.48384
DCV15.2_C	6913228_chr11_335073_C_T	2.48437
D186_C	9506097_chr14_258884_C_T	2.48482
D173_C	7869566_chr12_624957_T_C	2.48578
CCV109_C	5713136_chr09_320607_T_C	2.48642
DCV116_C	3294386_chr05_402464_G_A	2.48679
DCV183_C	8424888_chr13_102104_C_G	2.48746
D135_A	7947601_chr12_702992_T_C	2.48751
CCV12.2_C	411490_chr02_181282_C_T	2.48897
D135_A	3293463_chr05_401541_A_G	2.49026
D214	5420900_chr09_28371_C_T	2.49132
D216	5420900_chr09_28371_C_T	2.49151
DCV134_C	8011852_chr12_767243_G_A	2.49154
DCV147_A	6490965_chr10_658551_G_A	2.49409
C11.1_A	4223669_chr07_484730_G_A	2.49648
DCV127_A	2678841_chr04_1318838_T_C	2.49651
D109_C	1591263_chr04_231260_G_A	2.49668
D121_C	7889162_chr12_644553_A_G	2.49749
C13_A1B	3383723_chr05_491801_T_C	2.49831
CCV111_C	2855546_chr04_1495543_G_A	2.5028
C108_C	3904379_chr07_165440_G_A	2.50534
DCV131_C	8376011_chr13_53227_G_C	2.50536
C123	10062030_chr15_30484_G_A	2.50688
D106_C	8059702_chr12_815093_T_C	2.51011
D189_C	7737186_chr12_492577_T_C	2.51165
D154_A1B	10962105_chr15_930559_G_C	2.51365
D136_A1B	11311716_chr16_188881_A_G	2.51636
CCV115_A	3295475_chr05_403553_T_C	2.51728
D176_C	10564458_chr15_532912_G_A	2.51766
C12.2_C	3297335_chr05_405413_A_G	2.52001
CCV110_A1B	7874052_chr12_629443_C_T	2.52019
CCV11.2_C	10836241_chr15_804695_C_T	2.52066
C12.1_C	1593918_chr04_233915_A_C	2.52195
C103_A	8733066_chr13_410282_C_A	2.52276
DCV176_C	9764848_chr14_517635_G_A	2.52491
D134_C	5587800_chr09_195271_C_G	2.52758
DCV148_A1B	6490965_chr10_658551_G_A	2.52906
C116_C	10173547_chr15_142001_C_T	2.53133
C109_C	6839935_chr11_261780_C_A	2.53202
C103_C	8733066_chr13_410282_C_A	2.53363
DCV128_C	8376011_chr13_53227_G_C	2.53443
C12.2_C	11196052_chr16_73217_G_A	2.53651
DCV14.3_A1B	4930123_chr08_100237_A_G	2.53741
CCV11.2_C	6486159_chr10_653745_T_C	2.53762
C109_C	8744253_chr13_421469_C_G	2.53772
DCV155_A	2126887_chr04_766884_C_T	2.5385
C111_C	3297335_chr05_405413_A_G	2.53985
C126_C	4140851_chr07_401912_G_T	2.54209
C128_C	10202467_chr15_170921_A_G	2.54364
CCV107_C	3382466_chr05_490544_C_T	2.54481
D17.1_A	10971635_chr15_940089_G_A	2.54792
D136_A1B	9700304_chr14_453091_C_A	2.55174
D179_C	9715703_chr14_468490_A_G	2.55548
D145_C	7874052_chr12_629443_C_T	2.5556
D155_A	11455901_chr16_333066_G_C	2.56151
C101_C	695695_chr02_465487_C_T	2.56194
CCV106_C	5975310_chr10_142896_G_A	2.56346
D117_C	10177065_chr15_145519_T_C	2.56763
CCV11.2_C	411490_chr02_181282_C_T	2.56803
C102_A1B	7977046_chr12_732437_G_A	2.56882
C123	1953643_chr04_593640_T_C	2.57197
D16.3_A1B	6913228_chr11_335073_C_T	2.57336
CCV11.1_A	9715703_chr14_468490_A_G	2.57651
DCV150_C	10110466_chr15_78920_A_G	2.57681
D182_A	10966059_chr15_934513_G_A	2.57861
DCV15.1_C	6931076_chr11_352921_T_C	2.58025
C111_C	9860482_chr14_613269_G_A	2.58052
CCV115_A1B	7346337_chr12_101728_A_T	2.58132
C113_C	9480128_chr14_232915_A_G	2.58394
CCV107_C	6483678_chr10_651264_C_T	2.58537
CCV115_A	7183419_chr11_605264_C_T	2.58559
D113_C	2115102_chr04_755099_T_C	2.58616
C124	6195495_chr10_363081_G_A	2.59133
DCV134_C	8376011_chr13_53227_G_C	2.59215
DCV103_C	8377447_chr13_54663_C_T	2.59227
D197_C	10577745_chr15_546199_G_A	2.59324
D211	4908453_chr08_78567_C_T	2.59698
C114_C	10173547_chr15_142001_C_T	2.60125
D108_C	5583730_chr09_191201_A_G	2.60649
D204	8368585_chr13_45801_T_C	2.60688
C12.1_C	9713318_chr14_466105_G_A	2.60771
C128_A1B	9713318_chr14_466105_G_A	2.60806
D102_A	8733066_chr13_410282_C_A	2.60913
D132_A1B	6837084_chr11_258929_C_A	2.60915
C104_A1B	10186822_chr15_155276_A_T	2.60953
C113_C	7830320_chr12_585711_A_T	2.60995
CCV115_A1B	6933998_chr11_355843_A_G	2.61111
D148_A1B	8375119_chr13_52335_G_A	2.61294
D199	5483641_chr09_91112_G_C	2.61948
C122	10200254_chr15_168708_C_T	2.62074
D185_C	9506097_chr14_258884_C_T	2.62394
C114_C	11496778_chr16_373943_G_A	2.62481
D176_C	7869566_chr12_624957_T_C	2.62618
D147_A	6488971_chr10_656557_C_T	2.62769
C113_C	3297335_chr05_405413_A_G	2.62834
C120	3391980_chr05_500058_G_T	2.63023
C106_A1B	10195236_chr15_163690_C_T	2.63229
D208	5925344_chr10_92930_T_C	2.63313
D17.1_C	10971635_chr15_940089_G_A	2.63355
C107_C	3381344_chr05_489422_G_A	2.6338
C124_C	3382466_chr05_490544_C_T	2.63426
D141_C	10204502_chr15_172956_A_G	2.63972
D165_A1B	8368995_chr13_46211_C_T	2.64281
D193_C	7853650_chr12_609041_T_C	2.64346
DCV135_A	7893869_chr12_649260_C_T	2.64361
D155_C	6497854_chr10_665440_A_C	2.64452
DCV159_C	8426145_chr13_103361_A_G	2.64625
DCV185_C	783605_chr02_553397_A_G	2.6491
C125_A1B	4928366_chr08_98480_A_T	2.64934
C115_C	11509000_chr16_386165_T_C	2.64989
D135_C	5586270_chr09_193741_A_G	2.65028
C12.2_C	8733896_chr13_411112_C_T	2.65062
C115_A1B	9704458_chr14_457245_A_G	2.65097
D191_C	7853650_chr12_609041_T_C	2.65216
D156_C	7947967_chr12_703358_C_A	2.65501
D194_C	9720517_chr14_473304_T_C	2.65777
C127_A1B	5727870_chr09_335341_C_T	2.65916
C119	9713803_chr14_466590_T_G	2.65961
C105_A1B	9729110_chr14_481897_A_G	2.66371
DCV109_C	6913228_chr11_335073_C_T	2.66389
C103_C	5997254_chr10_164840_C_T	2.66513
D185_C	3297335_chr05_405413_A_G	2.6656
DCV155_C	6490965_chr10_658551_G_A	2.66675
D207	9709078_chr14_461865_C_G	2.66806
DCV156_C	7947967_chr12_703358_C_A	2.66864
C102_C	8733896_chr13_411112_C_T	2.66908
DCV149_C	9696190_chr14_448977_C_G	2.66989
D152_C	4945858_chr08_115972_A_T	2.67014
D155_A	4931739_chr08_101853_G_A	2.67189
D186_C	3297335_chr05_405413_A_G	2.67281
D154_A	4931739_chr08_101853_G_A	2.67382
DCV108_C	3293463_chr05_401541_A_G	2.67404
CCV116_A1B	7921496_chr12_676887_G_A	2.67437
C104_A1B	8987301_chr13_664517_T_C	2.67437
C125	10544273_chr15_512727_G_A	2.67605
DCV116_C	10177065_chr15_145519_T_C	2.67648
DCV130_C	9720517_chr14_473304_T_C	2.67693
D175_A1B	6859476_chr11_281321_T_C	2.68009
D185_C	1571279_chr04_211276_G_A	2.68051
D14.3_A1B	9689605_chr14_442392_C_A	2.68219
CCV110_C	7888449_chr12_643840_G_A	2.68247
C12.1_A1B	7888449_chr12_643840_G_A	2.68368
D170_A1B	8139061_chr12_894452_T_C	2.68387
D106_C	10215837_chr15_184291_A_C	2.68814
CCV128_C	782609_chr02_552401_A_G	2.68882
C12.2_A1B	5454586_chr09_62057_A_C	2.68898
D104_A1B	4944815_chr08_114929_A_G	2.68913
DCV131_C	6913228_chr11_335073_C_T	2.69656
C112_A1B	3297335_chr05_405413_A_G	2.69662
DCV154_A	2113138_chr04_753135_T_A	2.70486
DCV178_A1B	9711332_chr14_464119_A_T	2.70838
CCV115_A1B	7871033_chr12_626424_T_A	2.72117
DCV182_C	8424888_chr13_102104_C_G	2.72414
DCV159_C	7885056_chr12_640447_G_A	2.72562
DCV14.3_A1B	6913228_chr11_335073_C_T	2.72945
D169_A1B	10876744_chr15_845198_G_A	2.73341
DCV107_A1B	8132746_chr12_888137_G_A	2.7366
CCV127_A1B	10064762_chr15_33216_A_C	2.73736
C103_C	695695_chr02_465487_C_T	2.74202
D143_C	1497414_chr04_137411_A_G	2.7428
D188_C	10966059_chr15_934513_G_A	2.74472
C123_A1B	9713318_chr14_466105_G_A	2.74486
D147_A1B	9696190_chr14_448977_C_G	2.74517
CCV107_C	7738190_chr12_493581_A_G	2.74576
DCV15.1_A	6931076_chr11_352921_T_C	2.7535
CCV115_C	9713318_chr14_466105_G_A	2.75681
C109_C	10202467_chr15_170921_A_G	2.75716
CCV111_C	9875845_chr14_628632_G_C	2.75848
CCV101_A1B	4930123_chr08_100237_A_G	2.76143
D15.3_C	8386350_chr13_63566_A_G	2.76144
C125	5420900_chr09_28371_C_T	2.76371
DCV147_A	10177749_chr15_146203_C_T	2.76473
D139_C	2115102_chr04_755099_T_C	2.76554
C11.2_C	8733896_chr13_411112_C_T	2.76618
D188_C	9717516_chr14_470303_C_T	2.76878
DCV181_A1B	6879320_chr11_301165_A_G	2.77074
C110_A1B	10189785_chr15_158239_A_G	2.77093
DCV102_A	7953786_chr12_709177_G_C	2.77695
D148_A	6488971_chr10_656557_C_T	2.77698
D194_A	10139791_chr15_108245_A_G	2.778
DCV179_C	10947637_chr15_916091_C_G	2.78155
CCV112_C	782609_chr02_552401_A_G	2.78307
D193_A1B	6913228_chr11_335073_C_T	2.78322
D143_C	5583730_chr09_191201_A_G	2.78853
D173_C	10564458_chr15_532912_G_A	2.78995
DCV15.3_C	6913228_chr11_335073_C_T	2.7977
DCV130_C	6494192_chr10_661778_C_T	2.79814
C102_C	695695_chr02_465487_C_T	2.79987
D14.1_C	9715703_chr14_468490_A_G	2.80072
CCV103_C	9620981_chr14_373768_C_A	2.80168
D186_C	695695_chr02_465487_C_T	2.80203
D131_C	3295475_chr05_403553_T_C	2.80208
D177_C	7736296_chr12_491687_T_G	2.80249
C13_A	6928500_chr11_350345_T_G	2.8027
D215	5925344_chr10_92930_T_C	2.8043
DCV176_A	10093240_chr15_61694_A_G	2.8114
C128_A1B	3297335_chr05_405413_A_G	2.81161
DCV103_C	5583730_chr09_191201_A_G	2.81407
C103_A1B	3297335_chr05_405413_A_G	2.81439
D108_C	1497414_chr04_137411_A_G	2.81461
C112_C	10202467_chr15_170921_A_G	2.81633
DCV181_A1B	3296235_chr05_404313_T_C	2.81732
C13_A	3383723_chr05_491801_T_C	2.81833
C122	6471445_chr10_639031_T_C	2.8189
D154_A	2113138_chr04_753135_T_A	2.82033
DCV16.3_C	6930145_chr11_351990_T_A	2.82144
D191_A	3928855_chr07_189916_T_G	2.82312
DCV149_C	10184468_chr15_152922_C_T	2.82496
DCV112_C	4931739_chr08_101853_G_A	2.82864
D146_C	2115102_chr04_755099_T_C	2.83029
C117_A1B	10512856_chr15_481310_C_T	2.83212
D144_C	11507541_chr16_384706_A_G	2.83283
CCV115_A1B	9704458_chr14_457245_A_G	2.83423
D130_C	6495417_chr10_663003_A_C	2.83648
DCV134_C	7760061_chr12_515452_G_A	2.83702
DCV130_C	4956452_chr08_126566_T_C	2.83703
D179_A	7869566_chr12_624957_T_C	2.83907
DCV191_A	10190451_chr15_158905_G_T	2.83964
D176_A	9716439_chr14_469226_A_G	2.84093
CCV106_C	7888449_chr12_643840_G_A	2.8421
D176_C	7737186_chr12_492577_T_C	2.84272
C124_C	6471445_chr10_639031_T_C	2.84305
DCV181_A1B	9689605_chr14_442392_C_A	2.84339
C118_A1B	10512856_chr15_481310_C_T	2.84609
D141_C	3356411_chr05_464489_G_A	2.85379
DCV145_C	4945858_chr08_115972_A_T	2.85429
C118_C	6497228_chr10_664814_A_G	2.8554
DCV152_C	3294386_chr05_402464_G_A	2.85736
D181_A1B	6859476_chr11_281321_T_C	2.85853
D182_C	10164256_chr15_132710_A_G	2.86157
DCV148_C	5634418_chr09_241889_A_G	2.86284
C119	5483641_chr09_91112_G_C	2.86428
C13_A	9620981_chr14_373768_C_A	2.86601
C126_A1B	5440445_chr09_47916_T_C	2.87127
C113_C	11196052_chr16_73217_G_A	2.87567
DCV118_A1B	3295475_chr05_403553_T_C	2.88023
D17.2_C	9758830_chr14_511617_G_A	2.88173
CCV116_C	8984650_chr13_661866_C_G	2.88241
D178_A1B	6859476_chr11_281321_T_C	2.88292
D169_C	8377700_chr13_54916_A_G	2.88717
D147_A1B	6488971_chr10_656557_C_T	2.89026
CCV106_A1B	7874052_chr12_629443_C_T	2.89029
DCV175_A1B	9720517_chr14_473304_T_C	2.89634
D155_A	2113138_chr04_753135_T_A	2.89879
D182_C	8424888_chr13_102104_C_G	2.90164
C13_A	8984650_chr13_661866_C_G	2.90316
DCV173_C	9680363_chr14_433150_G_A	2.90357
DCV118_A1B	10174568_chr15_143022_A_G	2.90577
DCV147_A1B	3293463_chr05_401541_A_G	2.90587
D172_A1B	10864350_chr15_832804_A_G	2.90866
DCV196_C	6476501_chr10_644087_G_C	2.90899
DCV143_C	9680363_chr14_433150_G_A	2.90907
CCV115_C	3382466_chr05_490544_C_T	2.9124
C12.1_A1B	10204014_chr15_172468_A_G	2.91314
D166_C	6930145_chr11_351990_T_A	2.91389
D155_A	8369542_chr13_46758_C_T	2.91954
DCV135_A	10914455_chr15_882909_G_C	2.9261
D213	6196436_chr10_364022_T_C	2.92899
D169_C	9710769_chr14_463556_A_T	2.92904
DCV173_C	10564458_chr15_532912_G_A	2.92956
DCV147_A1B	6474157_chr10_641743_G_A	2.93113
C109_C	3406240_chr05_514318_G_A	2.93213
D188_A	4969923_chr08_140037_C_T	2.93264
C109_C	10062030_chr15_30484_G_A	2.93422
DCV158_C	7885056_chr12_640447_G_A	2.93637
C123	5420900_chr09_28371_C_T	2.93791
DCV154_C	6490965_chr10_658551_G_A	2.93857
C13_C	3408152_chr05_516230_A_T	2.93937
C107_C	3297335_chr05_405413_A_G	2.94313
D213	9715703_chr14_468490_A_G	2.94562
D108_C	6495417_chr10_663003_A_C	2.94755
D159_C	6790803_chr11_212648_C_G	2.94783
C108_C	8736435_chr13_413651_A_G	2.9505
D199	39145_chr01_39145_G_A	2.95327
DCV15.3_A1B	6913228_chr11_335073_C_T	2.95407
DCV179_C	9680363_chr14_433150_G_A	2.95619
D210	5483641_chr09_91112_G_C	2.95678
C105_A1B	3375919_chr05_483997_T_C	2.95701
DCV146_C	2116843_chr04_756840_T_C	2.95743
C115_C	6928500_chr11_350345_T_G	2.95874
C117_C	9729110_chr14_481897_A_G	2.96058
DCV165_A1B	8379532_chr13_56748_T_A	2.96914
D125_C	3356411_chr05_464489_G_A	2.97024
D174_C	7736296_chr12_491687_T_G	2.97385
D130_C	1593918_chr04_233915_A_C	2.97734
C12.1_A	3297335_chr05_405413_A_G	2.9775
C107_C	8068969_chr12_824360_A_G	2.98113
C112_A1B	9713318_chr14_466105_G_A	2.98202
D125_C	10204502_chr15_172956_A_G	2.98213
D165_A1B	9696190_chr14_448977_C_G	2.98684
C124	9729110_chr14_481897_A_G	2.98706
C125_A1B	10512856_chr15_481310_C_T	2.98941
D147_C	5619827_chr09_227298_A_T	2.99264
D128_C	3359470_chr05_467548_T_C	2.99315
D200	4908453_chr08_78567_C_T	2.99392
D158_C	6790803_chr11_212648_C_G	2.99726
C128_C	695695_chr02_465487_C_T	2.99755
D116_C	11506193_chr16_383358_T_C	2.99838
C103_C	6494192_chr10_661778_C_T	3.00039
D153_C	8376011_chr13_53227_G_C	3.00105
D170_A1B	10876744_chr15_845198_G_A	3.00135
CCV117_C	6492806_chr10_660392_A_G	3.00137
C12.1_C	8736435_chr13_413651_A_G	3.00216
D114_A1B	10164256_chr15_132710_A_G	3.00955
C128_C	6492806_chr10_660392_A_G	3.0121
DCV117_A	10177749_chr15_146203_C_T	3.01316
DCV176_C	10564458_chr15_532912_G_A	3.01525
C114_A1B	7878830_chr12_634221_C_T	3.01652
D141_C	7874052_chr12_629443_C_T	3.01923
DCV152_C	4956452_chr08_126566_T_C	3.02178
C122	6196436_chr10_364022_T_C	3.0231
DCV131_C	10164256_chr15_132710_A_G	3.02684
D127_A	3297335_chr05_405413_A_G	3.02773
C111_C	10181936_chr15_150390_G_C	3.03109
DCV121_C	8375710_chr13_52926_C_A	3.03614
D199	9713803_chr14_466590_T_G	3.0377
DCV154_C	4930123_chr08_100237_A_G	3.03772
D14.1_A	7869566_chr12_624957_T_C	3.03811
CCV107_C	411490_chr02_181282_C_T	3.03997
C12.1_C	10202696_chr15_171150_T_C	3.04193
D136_A1B	7947196_chr12_702587_C_G	3.04304
DCV14.3_C	10583968_chr15_552422_A_T	3.04885
D173_A	7887426_chr12_642817_A_G	3.05006
CCV114_C	7891316_chr12_646707_A_G	3.05273
D126_A1B	4944815_chr08_114929_A_G	3.05301
DCV180_C	4166424_chr07_427485_C_T	3.05426
C104_C	6824377_chr11_246222_G_C	3.05462
DCV142_A1B	4940851_chr08_110965_G_A	3.05778
D172_A1B	8370421_chr13_47637_C_G	3.06089
CCV111_C	611569_chr02_381361_C_G	3.06358
DCV16.2_C	6930145_chr11_351990_T_A	3.06673
C119	39145_chr01_39145_G_A	3.06947
D190_A1B	4943812_chr08_113926_C_T	3.07025
C128_C	9713318_chr14_466105_G_A	3.07046
D16.1_A	3928855_chr07_189916_T_G	3.07164
DCV14.3_C	4911548_chr08_81662_G_C	3.07466
C105_A1B	7882078_chr12_637469_T_C	3.07688
D211	3391980_chr05_500058_G_T	3.07865
C109_A1B	10089345_chr15_57799_G_A	3.0863
DCV125_C	5583730_chr09_191201_A_G	3.08675
D210	39145_chr01_39145_G_A	3.0946
D176_A	7869566_chr12_624957_T_C	3.09476
DCV129_A1B	4940851_chr08_110965_G_A	3.09481
CCV104_A	4947385_chr08_117499_G_A	3.09811
D146_C	3356411_chr05_464489_G_A	3.10008
D118_A1B	7947196_chr12_702587_C_G	3.10144
D15.3_A1B	7851686_chr12_607077_C_A	3.1099
D157_C	5587800_chr09_195271_C_G	3.11006
DCV174_C	10562968_chr15_531422_A_G	3.11021
CCV107_C	4940851_chr08_110965_G_A	3.11149
DCV116_C	9696190_chr14_448977_C_G	3.11366
DCV176_A	4969923_chr08_140037_C_T	3.11531
C125_C	3382466_chr05_490544_C_T	3.11943
D142_A1B	7888449_chr12_643840_G_A	3.11974
D103_C	7874052_chr12_629443_C_T	3.12208
DCV17.1_C	10195236_chr15_163690_C_T	3.12303
DCV173_A	4969923_chr08_140037_C_T	3.12398
C104_A1B	6847182_chr11_269027_T_C	3.13262
D188_A	10962105_chr15_930559_G_C	3.13421
DCV123_C	10177065_chr15_145519_T_C	3.13716
DCV131_C	7999802_chr12_755193_A_G	3.13937
DCV14.1_C	10583968_chr15_552422_A_T	3.14276
CCV115_C	6928500_chr11_350345_T_G	3.14409
D121_C	2115102_chr04_755099_T_C	3.1457
D173_C	7737186_chr12_492577_T_C	3.15016
C104_A1B	3382466_chr05_490544_C_T	3.15088
D127_A	7888449_chr12_643840_G_A	3.15162
CCV12.2_C	4940851_chr08_110965_G_A	3.15208
D130_C	5583730_chr09_191201_A_G	3.15766
D144_C	10184468_chr15_152922_C_T	3.15934
D162_C	8377700_chr13_54916_A_G	3.15981
D15.1_C	7888449_chr12_643840_G_A	3.16158
CCV13_A	4945858_chr08_115972_A_T	3.16323
DCV109_C	10164256_chr15_132710_A_G	3.16624
D102_A	3297335_chr05_405413_A_G	3.16671
DCV191_A	6931076_chr11_352921_T_C	3.17644
C117_C	6496372_chr10_663958_T_A	3.1767
D139_C	10202696_chr15_171150_T_C	3.18026
DCV191_C	6930145_chr11_351990_T_A	3.18039
D135_C	8376011_chr13_53227_G_C	3.18727
D188_A	10200698_chr15_169152_A_G	3.20373
D146_C	5565677_chr09_173148_T_C	3.20548
D161_A1B	7751686_chr12_507077_C_T	3.20991
DCV139_C	5587800_chr09_195271_C_G	3.21571
C108_C	695695_chr02_465487_C_T	3.22262
D154_C	6497854_chr10_665440_A_C	3.22331
DCV179_C	10583968_chr15_552422_A_T	3.22495
C12.2_C	8068969_chr12_824360_A_G	3.22496
D191_A	10185602_chr15_154056_T_C	3.22621
D170_C	8377700_chr13_54916_A_G	3.22827
D148_C	4945858_chr08_115972_A_T	3.23138
CCV12.1_A	8390199_chr13_67415_T_C	3.23534
DCV147_A	8370691_chr13_47907_A_G	3.23814
D172_A1B	10197034_chr15_165488_T_C	3.23838
D200	3391980_chr05_500058_G_T	3.24226
CCV104_A	10193314_chr15_161768_T_G	3.24608
D152_A1B	10164256_chr15_132710_A_G	3.24692
D190_A1B	10949432_chr15_917886_C_A	3.24948
DCV16.1_A	10190451_chr15_158905_G_T	3.25209
C107_C	9525299_chr14_278086_T_C	3.25487
DCV161_A1B	7751686_chr12_507077_C_T	3.25532
DCV169_A1B	8373298_chr13_50514_T_A	3.26354
DCV170_C	404184_chr02_173976_T_C	3.26583
DCV134_C	9713803_chr14_466590_T_G	3.27561
C101_C	8736435_chr13_413651_A_G	3.27795
DCV177_C	10564458_chr15_532912_G_A	3.28733
D145_C	3356411_chr05_464489_G_A	3.29195
C112_A1B	7888449_chr12_643840_G_A	3.2953
C108_A1B	6835677_chr11_257522_T_A	3.29773
D109_C	8371598_chr13_48814_A_G	3.30349
D177_C	694407_chr02_464199_T_A	3.30554
C115_A1B	6928500_chr11_350345_T_G	3.30748
D109_C	3295475_chr05_403553_T_C	3.31057
DCV130_C	408562_chr02_178354_C_T	3.31705
D185_C	6492806_chr10_660392_A_G	3.32311
C12.1_A	7977046_chr12_732437_G_A	3.32337
C114_C	7878830_chr12_634221_C_T	3.32359
C125_C	6492806_chr10_660392_A_G	3.32829
C112_C	695695_chr02_465487_C_T	3.33162
D14.2_C	7869566_chr12_624957_T_C	3.33315
D125_C	7889162_chr12_644553_A_G	3.3334
D151_C	4940851_chr08_110965_G_A	3.33436
C106_C	5975310_chr10_142896_G_A	3.34998
C115_C	9720517_chr14_473304_T_C	3.3527
DCV108_C	7760061_chr12_515452_G_A	3.35293
D14.3_A1B	6859476_chr11_281321_T_C	3.35507
D134_C	1593918_chr04_233915_A_C	3.3558
D103_C	3359470_chr05_467548_T_C	3.3561
CCV103_A	5928736_chr10_96322_A_G	3.36127
D206	8372372_chr13_49588_C_T	3.36475
DCV152_C	10199755_chr15_168209_G_A	3.36992
C103_A	3297335_chr05_405413_A_G	3.37687
DCV132_A1B	4943812_chr08_113926_C_T	3.37791
C108_C	6859476_chr11_281321_T_C	3.37918
CCV12.2_C	10202696_chr15_171150_T_C	3.38192
C12.1_C	6492806_chr10_660392_A_G	3.3831
C104_A	4225763_chr07_486824_C_T	3.39378
C105_C	611569_chr02_381361_C_G	3.39482
DCV14.3_A1B	9716439_chr14_469226_A_G	3.39658
D173_A	9716439_chr14_469226_A_G	3.41028
C128_C	4929961_chr08_100075_A_G	3.41059
D152_C	393291_chr02_163083_G_A	3.41068
CCV13_A	10069546_chr15_38000_C_G	3.41246
C12.1_A	8733896_chr13_411112_C_T	3.41802
CCV12.1_A	4931376_chr08_101490_G_A	3.42012
C125_C	4940851_chr08_110965_G_A	3.42071
D148_A	10879378_chr15_847832_C_T	3.42512
CCV104_A	1573702_chr04_213699_C_T	3.42975
[truncated: 506 more rows]
